# Supplementary material for: Therapeutically expanded human regulatory T-cells are super-suppressive due to HIF1A induced expression of CD73
Source: Commun Biol. 2021 Oct 14;4:1186. doi: 10.1038/s42003-021-02721-x (PMC8516976; doi:10.1038/s42003-021-02721-x)
Supplement: Supplementary file 3 — Supplementary Data 1 [file 42003_2021_2721_MOESM3_ESM.xlsx]

## Sheet: Raw counts
Gene	ex vivo Treg	ex vivo Treg	ex vivo Treg	expTreg x2	expTreg x2	expTreg x2	expTreg x5	expTreg x6	expTreg x6	expTreg x2restim	expTreg x2restim	expTreg x2 Non-DP	expTreg x2 Non-DP	expTreg x2 DP	expTreg x2 DP
ACACA	23	26	12	93	102	57	130	103	148	116	116	137	85	122	41
ACAD10	54	109	33	324	190	153	235	264	319	170	160	347	259	346	128
ACADVL	652	857	340	5030	4117	5153	9972	11196	8487	5996	7830	17245	9095	17149	3274
ACOT2	74	116	77	185	181	310	514	421	312	235	201	569	448	505	166
ACSF2	29	63	35	130	101	103	232	181	143	125	112	234	130	255	89
ACSL5	143	220	69	1027	756	883	2714	1397	1034	1406	744	1651	1287	1651	403
ACTN1	79	94	27	718	236	552	1747	1093	1177	1493	729	1680	774	889	254
ACVR1B	46	46	48	41	48	263	65	61	153	78	42	42	310	40	98
ACVR1C	39	84	37	109	142	173	658	426	329	133	232	303	185	333	98
ACVR2A	33	66	45	62	72	108	41	83	101	47	46	61	50	58	39
ADAR	702	815	300	2889	2144	3603	5558	6031	4744	3642	3293	6227	4341	5188	1932
ADD1	315	417	129	1757	1585	2212	3477	3725	3843	2449	2300	4791	3568	4394	1257
ADORA2A	46	118	56	329	251	128	245	471	132	147	153	594	35	453	46
AFDN	68	107	95	720	478	694	858	1089	2826	824	660	1536	1479	1371	731
AHR	1188	1632	727	1224	1464	3342	5866	3824	3302	2865	2444	3863	5103	4962	2276
AKT1	103	169	92	394	499	501	865	978	787	428	434	1126	841	1101	287
AKT2	375	504	261	1007	970	1097	1741	1866	1579	1188	1155	2272	1592	1926	633
ALDH1L1	13	20	20	11	18	24	6	24	15	13	10	12	6	7	8
ALDH1L2	7	5	1	7	6	12	6	8	11	5	7	20	23	8	15
ALDH3A2	174	208	104	1080	572	930	1056	1634	1230	1255	764	1860	1156	1346	460
ALDH8A1	47	57	28	115	91	59	39	58	110	55	52	83	51	64	38
ALDOA	866	1123	405	3591	4160	6911	10033	10221	8820	7691	6828	10787	10281	9591	3203
ALDOC	153	210	129	369	222	271	292	169	1274	118	89	319	264	152	116
ANGPT2	26	66	33	27	33	25	14	26	25	15	12	9	7	12	5
APC	72	111	49	171	117	180	222	248	233	118	120	302	233	254	96
ARAF	77	112	49	155	179	109	146	199	205	119	79	248	170	262	104
AREG	39	29	34	21	32	165	17	120	75	33	44	72	58	20	64
ATG14	122	148	75	488	240	443	422	378	504	199	224	536	645	541	285
ATG7	194	272	145	885	526	323	448	486	1013	493	424	710	599	750	225
ATP5MF	194	235	58	1355	1570	2652	4009	3858	3178	3688	3032	3815	3996	3297	1382
ATP5MG	266	321	145	799	770	1217	1793	1625	1311	940	816	1599	1524	1327	515
ATP5PD	191	221	88	820	731	1119	1938	1804	1297	1060	907	2208	1705	1949	636
ATP6V1F	258	336	136	1084	1170	2045	2415	2778	1923	1533	1272	3645	2927	2866	1170
AURKA	38	60	34	123	161	223	397	412	450	368	361	467	300	295	98
B3GAT1	8	14	1	12	17	7	5	12	16	12	13	8	18	11	15
BATF	265	360	121	1144	1253	1751	1626	2690	1080	1982	2126	2493	1938	2519	942
BATF3	13	44	22	65	463	579	1941	1241	3691	2012	3266	659	4021	1029	801
BCL2	329	422	154	1514	913	868	642	1084	1437	263	434	1583	969	1780	394
BCL2L1	48	100	28	867	616	921	1602	2126	2976	1526	1148	1411	1874	1523	901
BCL6	225	223	191	236	230	120	35	82	252	212	49	133	193	32	80
BID	51	70	42	208	88	114	181	239	110	135	95	276	71	220	56
BLK	25	20	3	22	60	11	493	20	16	31	31	23	10	20	18
BTBD6	75	117	43	191	201	241	356	410	407	318	287	506	412	467	138
BUB1	42	85	40	435	487	475	1525	1664	1038	1013	978	2271	994	1076	207
C3	20	23	13	18	19	24	13	7	131	54	13	16	46	14	42
CALM1	310	291	123	419	539	1126	998	1230	1454	780	762	1970	1499	1776	488
CARD10	13	29	8	16	10	21	10	14	26	7	4	9	12	11	16
CASP3	236	279	129	2416	1778	3810	9647	10362	3797	6373	5887	9345	4698	6279	1394
CASP8	2361	3257	1622	9749	9267	5468	6888	7884	4706	1952	3688	13263	5440	12960	2497
CBR4	70	116	39	600	455	387	917	817	768	720	667	1076	691	992	264
CCL1	20	50	31	29	31	1147	15	29	65162	62	12	9	7509	15	3651
CCL11	42	77	52	34	35	43	40	44	26	18	11	18	10	12	12
CCL13	14	35	25	25	18	23	7	9	28	10	5	5	5	9	6
CCL14	20	22	17	15	18	37	11	21	17	11	11	14	17	44	21
CCL15	26	48	39	38	34	18	24	34	26	12	14	9	11	11	11
CCL16	19	36	23	15	17	24	8	20	26	11	14	9	8	6	9
CCL17	13	29	21	43	37	143	831	76	727	782	364	59	183	48	83
CCL18	17	46	47	38	38	1817	24	35	537	62	118	9	122	24	235
CCL19	22	46	38	31	39	25	17	31	34	24	22	16	8	9	12
CCL2	12	36	12	13	22	17	4	10	135	5	7	9	23	7	10
CCL20	327	284	219	43	63	34	15	37	34	59	24	9	6	21	16
CCL21	17	35	33	19	14	18	12	19	14	5	4	3	6	6	9
CCL22	20	40	34	55	28	32	2	16	28	58	4	11	14	5	11
CCL23	21	62	28	27	42	165	58	51	139	39	95	44	70	88	29
CCL24	11	16	7	20	27	25	11	19	21	8	12	23	26	20	27
CCL25	29	53	38	36	42	45	35	50	39	17	27	28	27	31	31
CCL26	29	39	23	31	29	25	13	21	21	12	12	5	17	14	22
CCL27	10	22	14	12	14	10	13	13	13	19	17	6	5	5	14
CCL28	70	133	52	530	373	476	816	603	498	370	410	821	713	611	210
CCL3/L1	55	97	100	151	2247	8558	2288	10075	24375	19846	22340	974	10220	2249	2587
CCL4/L1	13	17	10	20	1148	4713	595	5198	25663	7228	11978	129	2638	601	1103
CCL5	34	64	26	379	1070	9187	6706	3412	16943	8440	5725	1462	15008	2158	4503
CCL7	5	4	4	12	16	5	11	5	18	18	9	12	11	12	16
CCL8	24	49	42	41	24	10	1	12	34	1	1	1	22	20	24
CCNC	138	172	49	683	569	1208	1845	1914	1073	1465	1080	1612	1149	1161	415
CCR2	44	72	37	141	47	46	21	26	98	26	17	11	53	26	13
CCR3	49	58	36	46	43	39	29	32	38	12	11	17	16	19	18
CCR4	837	1092	287	7264	5293	3191	8980	10632	4904	11626	8635	13052	8923	7718	1984
CCR5	28	39	19	77	53	42	52	82	76	31	24	24	47	145	9
CCR6	230	335	129	54	51	35	29	148	59	120	70	34	33	34	12
CCR7	802	742	222	933	780	331	2692	1535	1341	1840	1472	1860	1777	1246	508
CCR8	87	269	96	1119	191	518	164	1128	3271	2516	832	1189	1392	249	288
CD14	39	44	37	24	27	29	19	32	32	14	16	10	15	16	14
CD160	12	39	25	20	24	23	7	29	25	13	15	7	9	10	10
CD163	21	40	34	8	18	19	8	14	21	2	5	2	3	1	8
CD19	15	38	18	24	19	23	11	29	18	15	8	9	7	12	16
CD1A	32	71	38	26	27	31	16	21	28	9	5	12	10	10	13
CD1D	8	12	5	26	21	13	12	16	21	10	13	10	12	14	12
CD200	108	135	52	61	166	225	679	320	558	289	402	206	282	342	69
CD209	24	51	30	29	33	28	13	21	27	13	5	8	14	7	16
CD22	28	50	31	20	16	17	7	22	15	9	1	15	8	11	6
CD226	147	307	63	953	1793	2878	2422	3310	1480	2456	2552	3094	1519	2714	604
CD244	20	33	16	23	21	16	12	17	21	8	4	8	6	9	20
CD247	553	849	338	1890	1115	1328	760	1285	1891	604	558	1987	1547	1700	537
CD27	87	117	29	1178	801	259	53	2442	16	630	491	2522	43	1039	12
CD274	31	13	11	44	37	121	24	22	245	37	14	25	170	21	65
CD276	13	46	35	38	46	249	62	134	645	289	234	65	458	175	160
CD28	669	659	195	1848	1529	898	1474	2433	82	1116	1129	2811	145	2612	110
CD300C	13	4	3	17	19	15	8	10	16	4	6	19	10	14	11
CD300E	11	28	22	19	20	19	14	17	14	2	3	5	5	7	6
CD300LF	5	4	1	6	8	7	6	7	10	6	7	15	8	6	6
CD33	19	36	20	253	23	97	54	51	295	109	23	48	149	35	39
CD38	36	87	40	325	78	148	27	239	396	48	26	278	140	43	42
CD3D	1268	1363	339	6509	6392	10097	19050	16176	9197	8519	6843	15834	9362	15418	3970
CD3E	919	1291	307	5353	4386	5841	10058	9957	4970	5392	5111	12032	4476	11744	1730
CD3G	273	363	99	1678	1169	1151	2650	3034	907	1338	954	4078	766	3037	484
CD4	165	251	72	3079	3066	3981	5214	6435	2945	3557	3572	5428	2288	6668	1200
CD40	24	29	24	60	45	155	26	73	286	47	37	101	216	27	74
CD40LG	461	234	86	151	141	1317	559	350	5798	879	514	157	3197	463	549
CD45R0	982	1741	404	2748	4061	4776	3788	8042	4225	3812	7064	7780	3851	16464	1463
CD45RA	426	348	454	124	99	126	106	197	193	79	45	270	114	33	55
CD45RC	20	20	13	64	42	53	58	67	88	57	34	69	64	41	45
CD52	1967	3010	487	13074	7789	9481	5759	8985	4540	2311	1432	16517	5315	11191	2115
CD6	301	764	259	592	1685	1653	1564	2447	658	369	1144	3190	1789	3435	670
CD68	57	84	47	263	83	260	286	293	95	255	132	525	103	199	65
CD69	977	1204	1195	891	623	362	67	257	1514	419	430	198	867	371	253
CD7	355	337	95	1075	1070	2210	67	1799	1077	1237	720	2493	909	476	513
CD80	62	93	48	2549	1142	1381	2263	3047	6008	2637	1773	3776	2387	2612	1234
CD84	398	780	212	785	1017	1242	1833	1757	1403	322	591	2237	1102	2081	525
CD86	19	49	31	153	267	234	1252	877	194	173	543	924	257	1197	81
CD8A	37	62	31	27	61	72	18	38	83	108	33	22	22	11	19
CD8B	21	51	43	103	54	34	17	27	24	124	13	21	23	14	14
CD9	9	16	7	226	199	1065	249	994	1693	1027	198	1880	2315	149	1538
CD96	291	425	143	1672	787	2938	816	1445	3707	989	958	1049	3066	1396	1258
CD99	98	141	68	104	158	560	172	291	530	172	127	424	1003	428	365
CDC26	271	303	65	814	826	1116	1476	1856	1269	1561	1101	1876	1482	1475	519
CDC42	1384	1676	695	3341	3013	6498	6829	8259	9604	6466	5128	8529	8865	7221	3401
CDKN1A	352	377	257	376	414	1878	2412	1534	4375	1689	1435	1307	2559	1753	1251
CEACAM1	23	53	31	567	357	237	139	323	1219	152	219	394	437	588	469
CEACAM3	16	11	19	15	8	11	4	4	6	1	1	1	3	2	5
CHMP3	237	385	143	792	728	812	1141	919	970	593	575	1377	1090	1274	427
CHMP4A	476	567	213	2101	1917	2249	3070	3371	3416	2820	2476	4200	3350	3640	1291
CIITA	27	42	9	546	281	92	1276	535	530	367	411	975	486	806	173
CISH	44	59	37	922	518	1009	1575	1668	1938	408	469	2215	1274	2432	422
CKAP5	69	89	33	397	459	645	1315	1448	1302	932	905	1511	1127	1072	381
CLCF1	58	76	52	36	58	256	30	54	483	54	82	38	128	37	102
CLDN1	10	5	6	13	11	6	7	9	15	16	12	15	6	9	13
CLDN23	17	36	37	17	19	31	32	24	24	23	17	13	15	13	22
CLDN3	13	32	26	14	19	25	17	29	24	18	20	11	14	12	7
CLDN4	24	35	15	28	34	18	10	20	32	7	9	18	15	14	33
CLDN7	7	15	20	18	14	11	7	22	10	8	12	16	6	11	8
CMIP	59	81	38	118	79	118	104	120	204	77	60	99	147	107	55
CMKLR1	9	45	28	26	17	21	3	20	9	2	1	1	1	2	5
COLEC12	27	76	41	30	31	39	31	40	16	12	13	22	14	9	19
COX16	60	120	75	346	410	568	1174	1027	566	643	629	877	624	802	180
COX19	134	149	45	262	158	146	242	219	236	145	125	292	215	276	88
COX4I1	1172	1212	558	4042	3591	5800	8654	7508	6181	6330	5086	7489	6982	6518	3001
COX5B	445	557	203	2046	2214	3457	5600	5300	4241	3720	3160	6185	5490	5399	1903
COX6B1	411	652	223	2734	2462	4210	6531	6408	4846	4710	3857	6639	5572	5260	2012
COX6C	561	593	255	2968	2892	5692	10279	9422	5851	7805	5990	10389	7243	6964	2303
COX7A2	432	519	163	1918	1809	4048	6622	6326	4347	4771	3927	6830	5358	5389	1766
COX7B	614	714	253	2195	1922	4502	6161	6286	4663	5022	3754	5951	5707	4488	2085
COX7C	398	457	232	1016	833	1349	2191	2183	1363	1328	986	2409	1675	2221	674
CPA3	32	68	42	18	34	28	11	24	18	1	1	5	4	11	9
CPT1A	58	73	18	549	457	568	852	992	861	646	615	1404	1079	1251	325
CPT1B	98	156	75	382	219	119	132	263	290	160	114	446	264	525	110
CREB1	265	368	139	1018	619	951	1074	1253	1478	788	789	1477	1410	1355	577
CRLF2	23	47	21	85	34	369	17	21	3161	105	55	23	2341	21	1465
CS	432	480	215	1389	1239	1873	4114	3758	2618	2958	2394	3863	3220	2918	977
CSF2	9	15	8	17	18	158	16	83	16023	645	261	7	689	15	411
CSF2RA	16	28	24	25	19	55	10	17	656	16	16	9	362	15	206
CSF3	14	13	8	11	15	13	10	5	13	5	12	12	10	6	12
CSF3R	39	68	55	21	28	24	20	23	17	13	8	12	12	5	8
CTLA4	3438	3744	1462	17203	10218	7292	2725	19660	2914	22693	14224	16906	3023	17882	1311
CTNNA1	75	157	67	582	929	3137	1852	2765	4115	2479	2253	2811	2853	3290	1524
CTNNB1	955	1036	455	3499	2595	4138	5189	6381	6755	6736	4932	6044	5385	5665	2206
CTNND1	42	66	37	81	47	47	41	63	174	21	26	62	170	69	31
CTSD	91	149	59	1161	965	2066	1320	1642	1980	1029	959	2622	4087	3292	1529
CTSW	30	80	39	165	352	644	176	475	3518	211	421	456	914	1225	409
CX3CL1	24	39	28	23	24	24	10	18	27	11	15	10	9	13	11
CX3CR1	31	56	26	83	49	49	21	102	104	72	32	156	34	337	18
CXCL1	24	35	33	29	25	26	235	50	54	63	30	20	14	30	51
CXCL10	26	41	31	32	46	38	623	96	71	81	893	109	70	50	24
CXCL11	36	74	51	26	33	47	53	32	21	1	1	9	8	8	8
CXCL12	11	18	16	12	15	25	13	19	19	17	19	14	14	16	11
CXCL13	3	5	4	11	16	20	7	9	20	15	8	11	44	4	38
CXCL14	32	57	40	40	38	32	31	44	34	14	8	18	11	5	24
CXCL16	10	6	7	13	11	33	43	16	81	16	19	15	45	20	29
CXCL2	23	54	81	219	273	71	1214	868	285	436	858	415	148	413	54
CXCL3	33	58	55	27	57	56	169	30	76	23	34	31	53	39	38
CXCL5	30	48	32	26	38	24	37	19	32	25	16	7	15	26	15
CXCL6	17	35	20	17	27	27	113	26	18	13	17	7	9	20	11
CXCL8	60	95	552	931	1749	1943	7593	1865	1844	13969	7584	299	1035	1287	1340
CXCL9	23	52	39	32	39	54	12	20	170	5	1	7	1	11	12
CXCR3	118	162	41	241	426	140	236	315	296	533	348	318	104	241	30
CXCR4	5100	6477	5052	7552	4839	6491	17984	13838	6253	5588	8552	20974	6019	13379	2696
CXCR5	37	51	18	29	19	15	11	20	14	9	10	12	23	14	17
CXCR6	89	142	75	480	827	1001	15	256	978	689	215	77	979	39	133
CYBB	27	48	31	31	37	21	16	19	31	12	6	15	19	13	23
DAP3	412	502	185	1793	1420	1638	2576	2847	2809	2109	1756	2772	2738	2449	839
DDIT4	311	477	318	118	164	217	77	186	678	306	266	203	254	211	72
DECR1	176	235	41	1361	1218	1209	2693	3138	1512	1959	1730	3602	1729	2587	711
DGLUCY	189	343	41	1640	1065	433	768	1180	720	446	427	2057	759	1779	295
DHFR2	33	65	36	209	127	209	238	291	159	148	159	357	209	310	92
DHRS4	85	142	122	386	334	503	726	566	628	430	290	783	844	826	300
DIABLO	202	262	117	412	353	599	913	823	697	519	428	1013	739	916	291
DLL1	7	4	7	12	8	15	6	10	21	11	4	10	21	7	16
DOCK2	737	1061	427	2668	2307	1997	4804	3861	4904	2831	2659	4775	4001	4127	1077
DUSP1	4289	6835	5957	2263	7760	195	136	170	5152	482	856	3449	1762	4124	1242
DVL2	87	125	35	334	318	364	673	550	495	330	365	810	673	732	266
EBI3	19	30	20	283	195	400	1369	783	1682	1300	865	449	1103	449	629
EGF	25	24	25	16	26	29	11	10	21	6	8	12	20	7	10
EGR1	228	363	266	203	444	147	46	336	505	164	273	32	103	36	73
ENTPD1	182	398	47	1441	1782	4229	6121	6972	10643	6916	7257	8231	5745	9018	4181
ENTPD2	16	26	18	19	19	18	10	19	12	7	10	4	12	11	12
EOMES	6	10	8	5	11	15	7	11	10	2	1	8	6	5	7
ERAP2	257	747	209	1749	3287	567	904	6532	1462	367	2939	7144	875	4883	244
FAM30A	20	40	37	25	35	41	21	77	22	45	28	85	8	8	8
FAS	657	967	207	1731	1464	1068	4967	2703	1590	1055	1294	3097	1168	2493	594
FASLG	16	44	24	17	25	40	31	49	118	83	47	22	33	43	23
FASN	250	173	112	625	609	333	1458	1014	951	1094	1215	1524	842	1102	232
FCAR	18	49	37	27	27	28	16	31	25	8	5	4	4	8	13
FCGR3A/B	52	103	72	38	59	52	15	46	51	17	1	14	8	35	17
FCRL2	25	34	24	22	29	23	12	25	20	7	10	13	5	11	6
FCRL3	143	453	26	569	356	120	56	615	12	178	291	952	34	268	24
FH	92	148	69	763	624	938	1875	1950	1518	2000	1434	1906	1811	1493	505
FKBP1A	22	33	13	91	85	183	266	268	261	218	165	254	254	216	108
FLCN	93	161	76	841	548	599	422	531	940	299	450	1279	1164	988	405
FNIP1	220	290	147	697	544	1181	1452	1001	1292	484	572	1501	1586	1243	637
FOS	1607	2419	4909	1670	7532	208	43	193	4345	595	1160	507	1006	892	669
FOSB	2165	3006	3826	492	1355	103	88	117	2309	327	332	223	709	253	413
FOXO1	761	1046	534	1079	896	810	1043	1457	721	936	923	1832	453	1128	284
FOXP3	346	500	78	1955	1295	811	1997	3902	1116	2355	1732	6163	561	4598	308
FOXP3_delta2	663	948	232	2950	2782	2038	4229	8795	2350	5344	3715	11679	1074	8291	554
FOXP3_delta7	70	53	17	321	288	196	370	760	261	549	396	989	138	731	66
FPR1	12	13	13	14	11	11	12	12	12	5	5	9	10	12	11
FUT4	63	106	50	178	191	272	461	377	332	184	219	428	329	385	168
FUT7	103	182	55	396	1330	1446	1667	2656	683	1604	1058	2875	1642	2657	506
FYN	1605	1634	646	1752	1002	1652	690	1165	1436	2058	963	1099	941	706	589
GADD45B	1123	1631	2074	627	873	394	285	475	986	145	145	742	586	622	306
GARS	390	399	286	1423	1410	1679	2693	2691	2017	2419	1811	2343	1860	1946	594
GART	148	159	70	956	750	716	1709	1790	1276	1598	1353	1809	1404	1387	382
GATA3	755	1112	527	2395	1756	10944	2427	5498	15285	6147	3087	6823	16570	2540	7537
GFER	38	82	36	89	99	166	197	226	160	121	107	200	197	212	79
GFM1	101	157	69	559	415	659	870	1090	986	775	581	917	994	821	322
GLS	1422	1758	904	2381	1944	2568	2396	3859	4009	3463	2828	4069	3624	4011	1224
GLS2	12	39	16	32	22	45	37	48	39	24	22	41	32	35	29
GLUD1/2	778	1053	500	1886	2397	4394	5115	7138	3994	5444	4630	6059	4033	4615	1398
GNAI2	1282	1767	616	6758	6155	7916	14508	14680	11936	8175	7825	21061	11671	15399	3705
GNG10	36	56	28	270	274	268	303	595	305	303	231	660	274	295	129
GNLY	16	23	16	16	15	227	8	8	621	1	1	6	100	10	193
GOT1	38	53	29	93	99	106	231	259	264	231	197	296	238	196	87
GPI	195	311	142	1057	1080	1640	3276	3626	1964	2369	2079	4327	2601	3451	768
GRK2	507	729	423	2160	2460	2333	6452	5643	4133	3558	3667	6631	4509	4199	1321
GRK4	8	21	13	26	19	24	20	25	48	32	22	18	22	13	18
GRPEL1	103	81	66	85	107	144	235	298	163	199	147	196	191	184	63
GZMA	61	125	49	31	467	4772	44	66	22560	22	243	38	6238	89	957
GZMB	38	62	33	58	486	61608	289	538	164176	2603	2558	45	108591	312	45291
GZMH	14	25	26	24	28	22	14	18	76	16	13	7	16	17	18
GZMK	63	125	50	20	45	36	10	13	31	8	1	2	5	2	6
GZMM	55	75	34	95	237	141	406	153	51	86	138	179	43	426	43
HACD4	104	166	28	820	905	634	1558	2090	512	369	707	3009	713	2748	197
HADHB	201	233	76	1052	939	1485	2977	2753	1587	1807	1203	2850	1914	2591	723
HAVCR2	46	71	26	754	660	2128	465	1432	4063	1826	1546	1086	2917	2020	1101
HDAC7	146	234	95	698	520	266	487	733	425	818	607	770	297	526	111
HDAC8	62	89	19	685	476	381	495	570	864	454	447	801	673	729	242
HDC	18	33	26	20	37	27	12	19	23	6	1	8	23	12	22
HIF1A	821	872	592	1287	1195	3676	3263	3476	5180	3068	2998	3842	3678	3002	1318
HK2	67	120	71	155	131	126	237	403	392	406	253	270	282	120	65
HK3	14	16	15	23	21	14	5	11	16	11	8	10	1	8	13
HLA-DQA1	94	5	2	2368	7	10	56319	4	5	7526	9	20	35	11	5
HLA-DRA	246	211	183	10665	8116	13630	141022	42038	30614	28710	20654	43399	26247	40934	6503
HLA-DRB1	401	445	430	4346	2725	5899	31946	10660	13099	4869	3247	13081	10750	13160	2998
HLA-E	2188	3032	1070	10387	5646	7106	8927	10460	5389	4266	4306	10754	4333	9893	1941
HMGCR	78	95	56	669	664	756	1419	1353	1070	1353	1371	2095	1148	1527	368
HNF1A	27	42	28	62	54	32	36	33	34	26	13	24	31	27	37
HSD11B1	18	42	31	23	40	30	15	26	42	23	4	9	23	13	12
HSPA9	383	495	205	564	471	845	1168	1327	1126	1427	1049	1185	1255	938	402
HSPE1	1859	2505	638	2302	2508	3182	6576	6263	3921	7470	5426	4982	5625	4297	1759
ICAM1	63	130	54	406	280	507	779	453	2568	752	611	442	1355	368	625
ICOS	1305	1167	351	2014	1210	1095	1376	2473	1118	4364	2016	1444	1511	1541	557
ICOSLG	149	189	95	181	161	144	484	338	75	112	76	422	80	178	45
ID2	152	217	272	200	459	2691	765	1269	9544	1513	1803	698	6660	1717	1913
IDH3A	191	184	74	781	671	993	2168	2114	1149	2249	1478	2355	1480	1266	493
IDO1	27	34	35	22	19	30	14	19	26	11	8	11	9	10	11
IDO2	13	42	14	17	19	27	20	19	16	14	18	10	11	6	10
IFI30	20	38	52	175	192	283	536	402	573	310	290	552	644	345	190
IFI35	32	44	10	284	231	186	333	438	291	276	231	567	294	327	120
IFI6	22	39	14	154	93	149	239	192	119	102	100	195	117	230	60
IFIT1	9	38	68	16	19	23	9	14	20	12	8	10	9	9	7
IFIT2	94	114	890	58	49	50	65	53	63	61	34	18	56	21	19
IFIT3	17	29	101	56	29	25	37	18	27	34	24	25	22	18	18
IFITM3	128	226	180	161	193	126	69	102	156	92	35	85	72	99	67
IFNA1	55	137	109	45	60	70	23	57	37	11	17	10	6	13	10
IFNAR1	379	373	83	1252	793	1872	2168	1838	2072	1449	1240	2002	2244	1549	951
IFNB1	25	44	41	23	23	25	8	18	18	19	15	11	4	13	4
IFNG	137	222	82	28	139	657	30	86	2062	378	196	21	291	89	251
IFNGR1	210	257	181	497	525	855	796	929	1177	463	614	954	731	830	285
IFNGR2	70	84	44	379	107	138	419	568	163	184	146	791	336	72	87
IGF1R	24	24	19	52	24	62	28	42	90	27	23	28	77	39	46
IKBKE	249	533	94	1398	716	382	675	959	708	598	421	1972	587	1145	196
IKZF2	891	1083	215	3313	402	543	87	3881	615	2813	748	4497	838	364	138
IKZF4	73	109	36	273	147	644	608	736	866	598	425	748	584	625	253
IL10	15	18	21	16	796	573	13	473	13	278	1484	33	211	245	66
IL10RA	1875	2626	901	6077	3800	3985	1482	2280	9875	542	755	5090	4211	4151	1913
IL11	12	26	21	22	21	26	26	32	30	8	17	24	15	23	15
IL12A	33	38	36	57	94	56	417	262	56	57	150	651	140	324	55
IL12B	21	65	49	25	32	38	16	28	22	33	15	15	13	15	13
IL12RB1	134	224	63	1166	628	550	583	861	672	392	370	1567	947	1559	271
IL12RB2	138	194	93	1116	1066	1279	1898	2630	1633	2431	2271	1689	888	1307	298
IL13	32	70	36	32	39	1914	31	35	13205	1052	162	13	9704	24	2312
IL15	37	59	35	50	59	78	105	52	141	35	34	44	73	75	44
IL16	563	696	196	4337	1514	1120	1860	1955	1864	1473	925	2566	1637	2842	494
IL17A	37	3	3	4	9	3	5	31	6	8	23	1	9	7	8
IL17C	21	45	24	29	24	33	13	16	17	16	13	38	14	24	15
IL17F	41	101	55	32	38	44	16	39	26	17	13	7	7	8	13
IL18	23	52	27	42	53	33	23	40	48	36	21	7	25	21	18
IL18BP	52	74	40	70	47	50	66	59	67	31	27	109	51	86	36
IL19	6	11	9	8	18	11	7	12	9	9	11	6	8	14	5
IL1A	17	54	28	298	598	1555	2943	1043	2740	3595	2269	577	1977	1168	1626
IL1B	32	50	29	27	34	27	19	21	41	32	11	11	12	25	29
IL1F10	19	33	12	19	11	14	13	16	20	17	6	13	3	11	8
IL1R1	44	30	17	644	154	53	56	1029	13	406	360	767	12	397	8
IL1RN	14	29	27	57	49	100	26	140	98	289	116	70	42	26	33
IL2	31	54	35	24	26	19	14	17	118	14	7	7	4	12	14
IL20	30	56	41	28	26	32	10	31	26	10	9	12	11	7	18
IL21	35	51	22	19	22	25	6	13	37	36	13	7	7	5	11
IL21R	318	281	62	624	751	416	1942	1315	627	815	941	663	676	496	234
IL22	13	32	24	30	28	24	8	9	82	30	9	11	20	12	10
IL23A	110	163	118	217	136	123	102	271	137	365	276	252	78	71	56
IL23R	27	44	31	49	83	31	424	417	50	144	241	158	38	63	26
IL24	23	37	32	24	21	34	17	44	22	22	26	22	10	15	8
IL25	13	33	14	17	16	19	3	8	11	1	1	2	1	6	8
IL26	30	88	44	32	79	52	18	40	52	19	25	12	215	34	47
IL27	27	30	25	31	24	20	10	27	21	6	3	18	10	13	14
IL2RA	1170	1367	300	21140	14155	24759	27212	51613	47661	38503	35788	48827	40045	21850	11275
IL2RB	490	649	136	2046	2252	4894	2896	5308	6354	4571	4390	3581	5506	4748	1343
IL2RG	1688	2014	427	9691	7863	10558	12675	16171	12189	8142	8696	17679	10665	16744	4275
IL3	24	51	33	23	23	30	14	25	2282	22	12	5	48	12	21
IL31	26	44	27	28	30	24	21	26	23	11	12	17	3	17	12
IL32	2722	3686	458	37494	43762	100322	119394	136333	87897	49899	50061	177335	76970	161427	36934
IL33	59	92	59	51	56	51	35	39	42	25	36	16	18	15	27
IL34	12	11	11	33	25	19	20	15	14	13	5	17	15	11	21
IL36A	33	52	34	51	43	22	34	40	31	27	23	28	17	12	10
IL36B	5	14	7	13	9	10	8	9	12	7	6	10	8	9	12
IL36G	12	31	12	20	30	18	11	23	28	15	18	17	13	30	13
IL36RN	20	38	15	24	30	12	14	35	21	9	8	17	4	9	8
IL37	17	49	19	40	44	26	20	42	28	15	43	47	19	99	11
IL3RA	7	8	10	34	39	565	28	53	2588	203	133	44	2029	52	1022
IL4	40	47	26	12	21	86	17	30	168	39	35	15	81	10	22
IL4R	217	265	96	619	297	1189	624	714	2458	430	546	695	2647	706	1108
IL5	20	41	21	12	26	2712	41	20	3565	185	119	16	12124	20	2454
IL6	8	19	13	20	23	14	16	8	21	9	7	5	32	7	15
IL6R	163	197	56	223	276	79	321	243	47	67	53	390	61	218	38
IL6ST	2301	1778	1561	2845	1454	2309	4470	3992	1389	854	1143	5709	1157	3993	737
IL7	34	56	35	39	71	48	35	53	46	16	18	68	32	63	25
IL7R	511	559	145	26	22	104	14	23	71	11	10	53	60	16	31
IL9	6	7	9	17	17	29	7	10	35	68	119	10	3226	9	93
IRF1	338	480	545	585	778	183	170	299	518	187	150	470	248	314	106
IRF3	85	129	42	280	189	102	184	207	164	80	79	385	182	343	86
IRF4	739	669	413	4099	2415	2367	4977	6480	2578	4652	2979	6545	2570	3220	577
IRF5	20	53	26	229	121	339	571	467	801	531	309	503	940	632	331
IRF6	35	37	32	21	36	46	17	35	73	27	18	14	33	21	17
IRF7	183	204	114	352	308	125	167	198	298	126	98	357	254	319	122
IRF8	20	21	23	11	13	7	10	23	17	6	6	6	7	5	6
IRF9	556	896	550	2301	1667	1142	1524	1838	1672	848	850	3088	1411	2599	670
ISG15	219	397	224	401	681	382	560	1040	250	424	383	998	383	1188	162
ITGAM	56	69	37	1551	396	141	370	859	482	298	164	2389	198	960	77
ITGB2	390	676	213	2442	1541	1004	1483	1974	2146	1050	1024	3172	939	2999	351
ITGB8	41	75	37	229	123	204	285	421	36	1023	297	206	57	241	83
JAG1	12	7	9	16	11	7	18	8	25	9	15	13	13	11	21
JAK1	1230	1735	939	1992	1638	1837	2464	2747	2406	1004	1259	3854	2113	3589	986
JAK2	90	156	65	1583	803	543	1523	2016	1140	868	803	1883	705	852	279
JUN	1514	2052	2280	2400	6965	1417	642	797	8472	1495	1566	2169	4287	3284	2114
JUNB	2434	3795	2862	824	1706	623	1173	1240	1719	839	874	1061	1046	841	457
KIR3DL1/2	126	326	293	107	141	231	40	136	144	38	9	12	17	15	8
KLF2	2634	4469	2436	7179	5021	2057	1681	5074	779	126	271	15349	734	7509	385
KLRB1	658	380	153	86	101	290	90	164	353	42	54	74	447	351	369
KLRC1/2	33	93	45	46	61	53	18	35	147	9	12	8	24	8	20
KLRD1	24	67	47	78	49	184	19	31	302	53	19	18	275	30	81
KLRF1	9	12	8	24	19	10	14	8	8	13	11	7	3	15	16
KLRG1	73	114	51	110	88	43	51	68	21	27	18	70	21	85	17
KLRK1	19	44	16	27	38	28	32	20	130	21	22	14	19	11	24
KYAT1	18	43	19	174	114	63	152	181	93	75	87	280	114	165	36
LAG3	52	34	17	1363	5012	4095	5748	10177	1407	2952	5027	6654	1243	8159	422
LAIR1	41	102	28	177	23	34	16	36	124	22	18	8	78	22	33
LAMP1	561	734	279	2346	1802	3688	4481	4756	3550	2418	2785	6063	4976	5774	1959
LAMP2	168	236	97	1751	1420	3269	4620	3960	3281	2564	2571	5030	4122	4203	1419
LAMTOR1	56	85	20	293	226	360	503	544	348	325	279	737	518	609	194
LAT	231	393	102	1132	784	1210	466	921	1635	788	533	1318	2101	1134	735
LCK	565	762	249	2555	2581	1589	2252	4156	1642	1785	1461	5543	1521	5028	425
LDHA	659	772	402	2099	3251	4164	7786	9316	7652	9154	9270	7189	7547	4707	2081
LDHC	7	5	8	3	7	14	11	18	9	9	15	11	9	6	10
LEF1	609	1019	197	595	131	142	61	52	32	148	50	61	45	47	31
LEFTY1	17	39	21	30	29	19	15	23	30	14	13	10	16	11	9
LIF	33	46	30	86	86	1165	852	142	5889	997	420	95	3166	86	963
LILRA1	32	54	49	31	28	47	32	39	67	17	19	19	31	11	7
LILRA5	16	30	22	32	35	19	16	33	18	9	6	9	3	14	13
LILRB2	19	22	24	15	23	14	7	16	18	12	4	10	3	5	8
LILRB3	48	94	63	85	90	90	27	49	116	23	13	94	86	138	32
LILRB4	8	20	9	13	12	18	15	10	21	20	18	9	6	10	6
LNX1	17	29	27	19	21	18	3	17	11	6	1	1	5	3	5
LPAR6	369	505	83	2684	1515	7375	2627	1766	3575	516	464	1022	4596	2622	1608
LRRC32	54	71	47	395	138	65	88	236	24	142	70	138	17	24	12
LTA	155	206	231	2829	2542	883	19216	12757	4024	14387	12843	6554	1614	7512	444
LTB	1261	1922	540	27483	12467	2410	12801	20230	2326	3259	3278	36535	867	15083	204
MAF	367	477	203	3176	4943	4194	3893	7750	3151	1996	4669	12505	3579	19139	2355
MAGED1	104	125	58	444	394	623	905	1026	696	763	629	1239	700	1003	324
MAML2	329	384	173	259	110	271	229	112	1019	180	64	69	676	67	245
MAML3	28	47	58	40	34	56	15	45	71	39	27	6	44	10	14
MAP2K2	239	368	154	673	789	735	1063	1256	1160	625	565	1686	1314	1710	504
MAP2K7	187	255	154	336	323	363	419	530	582	292	300	688	576	584	202
MAP3K14	279	390	262	739	628	648	1069	687	801	319	462	971	652	906	267
MAP3K7	230	277	120	990	699	1041	1154	1503	1455	1012	855	1634	1210	1341	459
MAPK12	4	6	5	22	141	76	106	205	23	31	132	321	74	235	15
MAPK3	105	141	34	611	592	724	1618	1316	997	787	753	1749	1260	1510	468
MAX	1456	1625	510	2798	2043	2098	2805	3302	2710	2041	1814	4343	2453	3411	993
MCAT	27	41	20	27	35	40	43	60	43	26	35	44	36	45	25
MDFIC	10	11	12	48	21	44	23	42	103	81	1	39	78	43	39
MDH2	84	164	91	323	349	367	960	1011	351	450	337	1099	519	788	154
MFN2	149	205	113	425	366	762	938	1105	1224	714	558	1061	1266	1007	512
MID1IP1	67	94	67	447	388	714	589	881	1261	804	762	971	1181	974	480
MIF	281	354	92	1048	1361	2009	5123	4497	2505	2900	2571	4679	3384	3777	961
MINOS1	24	45	24	31	24	34	21	32	29	19	17	30	32	35	14
MKI67	38	46	30	220	367	329	930	1274	1073	705	879	2005	947	948	163
MMP2	26	51	21	40	34	182	28	32	23	31	1	12	48	20	122
MMP9	33	30	50	33	35	44	33	36	187	144	41	26	53	20	26
MPC2	169	220	138	725	757	1725	2361	2139	1362	1266	1216	2358	1695	1745	728
MR1	57	79	47	302	143	336	363	353	335	117	141	417	314	386	155
MS4A1	16	15	10	15	16	11	8	8	12	9	10	6	7	16	9
MS4A2	8	11	3	4	12	8	8	10	10	7	1	6	1	14	1
MS4A4A	41	66	48	26	27	49	18	22	30	18	4	5	8	12	11
MT2A	75	80	65	88	199	983	601	616	1113	328	362	597	4991	402	1304
MTCP1	29	49	17	103	57	91	92	118	131	89	76	153	128	155	61
MTHFD1	106	165	50	574	675	827	2735	2538	1640	2007	1669	2539	1988	1723	501
MTHFD1L	62	80	36	578	509	335	1467	1169	213	1292	953	636	242	572	65
MTHFD2	226	249	141	1298	1166	2037	2001	2828	3890	2538	1954	3041	3160	1831	1036
MTHFR	42	62	40	321	185	130	280	264	237	137	131	491	244	423	91
MTHFS	81	119	50	293	248	502	456	573	657	478	380	713	909	516	355
MTOR	106	128	63	477	297	291	382	516	631	453	342	694	560	635	219
MX1	207	352	222	225	102	75	95	138	75	132	53	70	41	34	26
MYC	226	210	136	1390	927	688	2592	2822	1872	2560	1712	1707	1854	1429	365
MYL9	21	23	27	23	32	42	132	48	13	47	81	61	12	76	21
NAA20	85	111	51	439	427	706	1015	1093	805	932	653	1011	920	860	293
NBL1	18	47	23	28	29	102	26	45	227	21	41	28	146	27	53
NCAM1	26	56	32	30	39	42	25	30	57	31	14	14	17	16	24
NCAPD2	110	222	83	761	783	780	2700	3110	1352	1602	1698	3709	1506	2110	324
NCAPG2	71	102	55	323	386	506	1225	1442	1360	912	964	1607	1048	932	194
NCAPH	165	272	142	456	783	1324	2134	2603	2435	1688	2138	2645	3068	2082	715
NCR1	11	11	9	22	27	15	17	65	30	17	18	72	12	34	17
NCR2	17	17	18	14	9	15	8	15	18	12	17	14	11	9	9
NCR3	26	73	26	339	220	129	439	847	151	133	194	1656	66	694	25
NDUFA1	611	777	280	3547	3388	6696	8309	7770	6586	5759	4684	8358	7335	7027	2847
NDUFA2	82	92	31	278	265	212	556	565	275	307	296	550	268	419	74
NDUFA4	365	457	245	2524	2115	5800	8610	8510	6067	5728	4355	7942	6680	7056	2117
NDUFA6	336	373	130	601	576	1668	2161	2052	1669	1479	1274	2062	2037	1637	688
NDUFAB1	253	243	95	1340	1359	2243	3939	4332	3036	3808	2686	3959	3581	2805	1090
NDUFB9	210	269	125	1025	836	1513	2302	2541	1468	1627	1066	2645	1928	1683	619
NEDD8	197	284	73	1199	1147	3568	3841	4201	3010	2857	2402	4378	3658	3492	1420
NEK2	57	204	99	189	335	399	1058	1230	699	689	775	1211	666	611	126
NFAT5	129	127	76	588	318	365	637	689	681	488	378	493	461	504	172
NFATC1	263	253	120	216	116	195	107	127	228	87	34	149	264	101	75
NFATC2IP	113	141	24	462	331	380	467	680	839	411	348	955	751	739	208
NFIL3	64	91	64	145	338	1452	396	909	3433	421	1148	516	2525	933	999
NFKB2	1738	2122	938	1443	1263	1580	2731	2064	5627	2587	2046	2047	3745	1494	1537
NFKBIA	4066	4581	4518	2582	4706	3547	4436	4905	16015	7971	6379	3686	8474	3260	4738
NKG7	46	84	44	75	526	3114	639	1286	2783	410	1230	1522	2763	2288	706
NME1	50	77	38	484	686	853	1847	2526	1095	2990	1933	1180	1824	941	347
NME2	1183	1263	364	7453	7884	11236	28157	21532	12782	21629	14209	18347	18637	16344	5146
NMT1	239	298	132	1041	785	1328	2062	2152	2325	1771	1451	2303	2099	1856	686
NOD2	20	46	21	24	60	67	103	125	477	29	59	147	142	235	59
NOTCH1	133	210	70	235	269	576	474	503	587	509	407	403	752	471	259
NOTCH2	126	137	34	746	743	1352	1660	1679	2518	916	1035	1687	2319	1977	799
NPRL3	91	150	56	401	309	309	760	704	426	616	465	941	694	735	213
NR3C1	417	482	218	384	352	1524	1062	973	2171	474	503	1106	2009	875	846
NRF1	62	97	47	66	77	172	161	170	165	77	51	208	153	175	52
NRL	26	40	20	39	34	29	14	29	24	9	7	36	20	17	16
NRP1	26	50	40	49	50	31	17	24	101	31	23	17	66	16	27
NSD2	238	310	145	1443	1312	1411	2786	2767	3103	1984	2223	3214	2675	2371	702
NT5E	37	86	46	365	343	825	88	615	758	431	819	54	219	2484	800
OAS1	56	165	38	729	785	183	378	970	300	281	277	1220	237	2194	114
OAS2	104	260	96	1071	856	651	1596	1577	953	861	766	2041	926	1943	291
OAS3	26	61	23	148	146	187	353	376	539	293	297	360	354	514	134
OASL	58	105	415	44	57	58	76	47	36	31	27	82	74	83	41
OAT	322	364	334	262	221	676	713	727	711	865	514	774	1040	425	326
OMA1	41	69	13	292	236	270	609	502	433	269	320	667	643	604	215
OPA1	228	258	178	980	899	1387	1885	2363	1668	1878	1566	2180	1486	1708	546
OXSM	36	62	48	117	94	150	201	236	151	98	94	212	166	161	58
PARP1	137	182	55	1022	1164	1373	3269	3324	1703	2115	2162	3440	2137	3004	683
PCCA	48	58	26	178	124	80	103	115	163	46	53	158	141	168	62
PCK2	59	83	39	417	296	309	541	570	410	517	338	882	539	738	176
PDCD1	8	14	8	16	51	13	21	22	7	10	12	13	9	9	5
PDCD1LG2	10	7	4	61	40	124	57	54	292	21	42	77	184	98	44
PDGFRA	9	23	20	23	23	18	11	28	77	16	15	25	39	13	9
PDHA1	119	109	61	477	356	410	789	873	781	828	662	1163	817	774	298
PDK1	199	310	120	775	488	194	353	591	394	225	265	610	206	360	82
PDK3	102	97	46	337	373	641	997	873	820	605	735	848	802	1204	293
PDPN	4	2	2	7	11	8	9	6	4	9	4	5	5	4	10
PECAM1	11	16	9	59	14	17	12	11	37	30	23	18	17	13	21
PFKFB4	8	17	6	31	35	46	76	57	114	37	59	104	49	89	34
PFKL	450	611	279	1824	2042	1373	3155	2837	1634	1495	1476	5123	2066	4204	746
PFKP	209	250	144	1104	825	1324	2266	2464	1635	1997	1722	2617	1937	1792	625
PGAM1	775	850	305	3357	3850	7903	10755	12437	9444	12826	10249	8776	8685	8047	3326
PGK1	1077	1184	402	3728	4567	11879	11258	12386	21024	12083	11103	11406	20485	11258	8591
PHGDH	13	12	10	114	321	135	507	254	196	104	184	214	227	300	41
PIDD1	43	44	31	163	74	50	135	118	95	34	40	240	104	176	46
PIK3C3	223	267	139	885	566	538	603	841	901	540	445	1062	657	1026	313
PIK3R1	779	1248	791	427	354	691	572	608	935	289	367	705	789	616	261
PIK3R2	45	45	16	116	115	96	261	254	97	146	115	316	123	261	66
PIK3R3	20	58	35	91	90	172	266	318	109	104	134	329	143	362	66
PKM	460	559	158	4112	4589	6848	15206	16357	14612	13910	12823	14904	17520	18364	5707
PLA2G4B	9	6	1	13	7	11	8	10	10	10	17	15	10	25	9
PLCB2	228	502	155	903	946	458	681	988	889	391	381	2071	816	2133	317
PLCB3	15	8	11	22	27	26	21	35	45	29	19	32	49	32	18
PLCG1	849	1257	582	2746	1198	962	1456	2028	1355	1027	991	3405	1223	2200	413
PML	202	346	186	940	663	590	985	1019	886	462	479	1550	770	1480	292
PNOC	16	34	24	9	14	20	21	32	22	24	15	13	16	14	2
PPARA	64	83	38	240	269	316	376	397	487	208	210	468	426	343	165
PPARD	44	50	17	74	58	84	67	70	144	64	51	142	114	109	50
PPARGC1A	25	23	30	16	24	22	11	23	21	13	7	10	11	10	13
PPAT	106	193	75	334	385	651	1152	1069	963	987	766	783	926	667	227
PPIA	3736	4777	1662	13254	15313	22199	65258	57846	26841	36031	31022	62544	36723	42763	10382
PPP2R5D	97	127	31	462	410	561	1069	1266	821	606	645	1364	838	1191	343
PPP3CA	92	99	39	219	206	484	356	474	886	268	296	610	771	479	292
PPT2	19	39	30	68	34	59	83	83	91	86	57	85	85	72	31
PRDM1	357	495	249	1962	1854	2087	2099	2822	2135	2023	2168	3194	1637	2964	827
PRF1	70	186	37	1641	783	752	401	2750	5760	1681	1044	3750	1456	3164	351
PRICKLE3	43	69	32	111	105	182	158	218	303	89	74	239	269	248	111
PRKAB2	79	112	44	313	201	431	409	339	706	275	249	493	536	592	297
PRKCB	275	218	68	1021	730	654	3167	1565	522	1170	1163	1690	735	1772	264
PRKCD	105	145	80	333	293	337	851	805	634	459	470	1043	499	838	199
PROCR	14	23	16	13	19	22	9	21	30	20	20	14	13	14	12
PSAT1	35	59	41	254	230	181	158	255	160	238	140	233	182	123	54
PSMA2	481	534	160	2216	1915	3660	6941	6921	4693	6517	4661	6502	5569	4466	1602
PSMA3	287	331	109	1104	1020	1895	3247	3521	2871	3346	2683	3150	3281	2262	896
PSMA6	202	239	87	780	857	1305	2488	2566	1725	2345	1921	2433	2163	1864	644
PSMB10	275	382	116	1250	1062	1062	2661	2655	1407	1074	1005	2846	1439	2033	486
PSPH	14	32	26	128	89	55	102	90	110	82	46	114	123	133	34
PTCD1	21	47	24	124	90	112	160	202	153	111	95	194	171	163	49
PTGDR2	35	60	31	113	40	63	14	79	24	1	1	158	46	19	21
PTGER2	87	192	55	1074	154	675	25	133	1668	58	31	117	368	390	189
PTGER4	556	753	760	365	271	422	789	678	1516	722	470	962	1742	805	459
PTGS1	23	40	40	31	38	69	30	33	71	117	46	23	12	17	9
PTGS2	25	51	25	28	179	1025	536	397	4583	367	1195	69	4753	102	1477
PTK2B	559	854	301	1401	1130	820	1071	1582	1893	863	797	2419	1293	2244	547
PTK7	18	39	23	23	32	22	11	17	11	18	8	17	7	15	7
PTPN6	278	401	156	1217	944	677	2112	2258	653	2163	1137	2386	869	1338	238
PTPRC	5112	6574	3852	16349	12825	8790	11538	15415	16031	8463	8753	19345	12871	22802	4792
PYCR1	14	31	12	89	84	58	142	151	102	178	101	95	148	78	32
PYCR2	181	248	70	1542	1030	1729	2996	2921	2350	2107	1731	3392	2591	2980	862
PYCR3	11	33	14	47	39	51	74	89	82	83	48	81	85	81	19
RAC2	280	467	61	1511	1464	2332	4938	5702	2593	2790	2610	8633	3836	6329	1039
RAE1	191	196	130	507	587	826	980	2217	936	986	1142	2356	963	1338	339
RAG2	16	59	31	35	37	30	15	23	33	17	19	11	9	14	21
RAI1	48	56	33	114	134	153	146	210	242	160	143	189	187	162	97
RARB	26	53	32	20	22	28	12	19	18	3	11	4	3	5	8
RARG	81	53	28	173	121	260	101	198	734	156	95	466	612	350	245
RBX1	463	481	120	1677	1441	2561	4522	4351	3404	3020	2619	5503	3678	3712	1556
RDH10	54	75	61	2887	2026	3136	3170	5978	7252	1737	2897	9002	3892	5681	1729
RDH14	112	120	37	240	196	282	589	576	301	336	306	578	348	486	137
RDH5	24	45	28	68	53	42	34	35	45	14	24	67	50	80	29
RELA	376	407	173	411	473	745	738	1005	852	483	401	1157	898	968	368
RIMKLA	23	41	20	11	19	28	13	18	38	11	16	12	23	6	8
RNASEL	65	100	32	342	186	316	275	300	417	179	147	370	326	440	161
RORA	1201	1147	676	1429	1023	726	1306	1902	759	955	744	2664	606	2539	303
RORC	79	61	26	32	24	29	19	33	17	38	19	35	11	15	15
RPL23	9647	8641	3949	21727	21323	38761	45156	48834	36125	39833	29176	36292	37653	41581	16014
RPL3	1666	1567	1190	2037	1566	3988	6103	4214	3546	2767	1512	4102	4220	4537	1411
RPTOR	42	59	27	192	344	538	712	848	524	373	360	1011	1021	2027	387
RUNX3	1358	1699	1041	875	988	2104	2519	2530	4821	2392	2153	2740	4221	2289	1096
S100A12	10	33	27	15	21	18	8	16	8	8	2	4	5	2	478
SCD	63	82	67	985	1425	354	4570	1831	1921	2402	3180	2821	997	2235	236
SDHB	289	315	166	661	608	1171	2001	2137	1413	1467	1125	2276	1882	1832	626
SEC22B	166	207	100	571	473	835	827	926	991	579	463	910	958	990	374
SELL	806	1088	149	6784	2378	445	638	4296	52	900	508	6819	119	1214	32
SELPLG	35	67	29	442	228	243	172	287	536	70	114	767	460	496	186
SERINC1	1734	2088	1068	2482	1959	4634	4140	4329	4252	1998	2084	4955	4039	4881	1957
SERINC3	821	806	256	1763	1376	2994	2648	3079	3324	1817	1697	3591	3223	3270	1760
SERINC4	11	32	19	22	20	24	11	23	20	15	14	7	12	6	19
SERPINB9	734	656	313	422	374	898	111	373	2076	600	352	257	813	99	276
SGK3	99	99	45	76	52	128	106	61	87	49	35	75	83	66	45
SGO2	36	72	25	185	258	229	561	803	636	617	521	1020	502	514	131
SH2D1A	168	196	77	760	876	1713	2643	2252	1338	984	1181	3126	1749	2867	646
SH3BP2	55	99	44	455	270	290	324	416	733	337	247	629	670	516	263
SHMT1	33	43	28	109	127	177	380	327	264	211	207	455	322	305	97
SHMT2	270	286	69	890	722	759	1377	1653	1173	1384	1152	1545	1317	1128	432
SIGLEC10	28	42	41	29	39	34	28	44	57	22	28	30	34	38	14
SIGLEC5	32	34	15	37	29	27	14	14	19	5	7	9	15	19	21
SIK1	763	823	665	186	142	33	38	95	37	57	71	32	24	28	9
SIRPA	24	44	28	30	30	24	9	20	17	23	13	11	15	8	7
SIRPG	102	197	48	887	848	266	1258	1379	431	354	537	1370	224	1601	56
SKP1	1287	1361	811	3182	3327	7791	8419	8073	8122	6837	5310	7941	9046	7719	3603
SLAMF6	119	182	30	797	697	282	1007	872	525	268	418	1254	315	890	155
SLAMF7	7	14	8	70	21	146	15	266	102	218	69	156	46	39	114
SLC25A20	82	126	41	929	699	799	1377	1960	1056	855	729	2722	1213	2801	402
SLC25A6	1270	1387	478	3996	3881	6411	10761	9188	4162	7217	5725	8487	7730	8539	2880
SLC27A3	20	43	26	73	76	77	39	102	182	50	66	127	150	231	47
SLC2A1	28	39	30	76	76	106	102	163	213	96	94	280	266	165	89
SLC2A11	36	61	28	218	115	111	144	114	134	96	57	169	139	203	83
SLC2A2	27	69	49	34	36	41	22	36	38	11	13	6	8	9	12
SLC3A2	578	556	296	999	872	1539	1014	1649	1274	1603	1250	1559	1882	1163	590
SLC7A5	454	405	225	936	1059	1828	1547	3288	1779	4196	2415	1095	2691	869	723
SMAD2	240	264	76	867	898	1839	2292	2342	2479	1376	1341	2814	2625	2159	904
SMAD3	324	365	135	541	411	616	473	405	1100	42	265	614	978	527	311
SMAD5	31	85	49	125	175	491	511	341	630	214	241	346	524	431	220
SMARCA4	213	290	114	1035	835	766	1402	1504	1912	1246	1089	1818	1767	1435	601
SMC2	79	132	62	603	624	1004	2464	2640	2605	2255	1929	2674	2431	1685	534
SMURF1	168	181	94	160	137	282	403	313	377	146	161	335	322	318	142
SOCS2	59	141	70	4958	1564	4364	3158	10420	10242	4882	3893	9167	3862	7709	1459
SOCS4	171	221	66	586	506	644	1122	1371	965	735	683	1448	885	914	298
SOCS5	130	177	105	296	245	338	481	454	516	259	255	471	468	504	206
SOS2	90	147	110	169	175	659	260	426	773	323	316	418	780	648	333
SP100	437	505	258	1302	968	876	1330	1545	1173	728	598	1962	1104	1465	482
SPIB	15	24	15	16	16	22	14	18	37	11	11	14	18	21	21
SRC	20	28	17	25	36	87	29	60	180	129	64	79	120	41	89
SRR	16	32	22	76	65	105	165	135	154	87	82	170	148	150	35
STAM	988	1119	524	1143	439	1227	505	1178	1985	1144	647	1573	1818	504	787
STAT1	565	879	214	20793	10820	9420	30423	27081	10742	19731	16327	16899	7557	14627	2360
STAT2	76	143	47	710	345	179	236	325	421	214	173	586	303	504	129
STAT3	774	687	303	1341	1418	2377	1775	2548	3239	1896	1952	1958	3297	1457	1235
STAT4	309	348	242	656	271	984	390	475	2237	1016	464	327	1062	149	473
STAT5A	499	461	206	1149	889	1276	2112	2657	2508	1757	1269	2681	1841	1459	800
STAT5B	625	854	248	1972	1335	1288	1966	2445	2059	1479	1310	3178	1897	2259	704
STAT6	376	467	149	1362	805	415	1233	1193	670	745	685	2006	871	1864	314
STK11	111	153	46	337	349	296	481	543	543	305	306	698	536	642	228
TAOK2	76	133	39	331	221	214	267	349	327	149	108	490	338	457	137
TBX21	68	94	81	110	300	435	528	599	1009	470	568	359	385	670	153
TCF7	375	327	166	237	49	16	18	18	54	9	3	26	27	16	20
TCL1A	22	37	30	36	35	23	22	15	28	9	1	11	10	11	19
TERT	12	11	14	18	24	17	24	52	16	23	24	38	10	15	12
TET2	259	259	168	1046	991	1084	1546	1568	1391	895	894	1543	1079	1822	451
TFAM	156	191	102	348	305	432	841	996	605	706	576	915	723	712	191
TFB2M	129	164	129	302	341	359	468	624	507	604	471	460	514	392	155
TFDP1	68	111	53	483	562	848	2425	2848	1178	1974	1570	2994	1800	1779	473
TFRC	834	1124	775	3670	3009	4198	9215	7521	8375	11759	9591	7814	9086	5354	2145
TGFB1	724	928	644	962	761	1147	1258	1596	1048	743	626	2116	1423	2625	478
TGFBR1	133	179	90	2471	1363	2878	3030	4879	8154	2265	2676	6180	3709	6877	1448
TGFBR2	255	206	130	357	319	509	517	371	483	268	358	322	400	627	178
TGIF2	513	597	229	744	713	1010	1460	1781	842	958	907	1626	892	1194	330
TICAM1	170	206	91	401	446	546	1008	1003	666	509	466	1598	796	1188	278
TIGIT	440	644	81	2340	1476	3571	4799	6080	5918	3259	2611	5273	3817	4885	2088
TIMM17A	256	289	139	691	634	943	1249	1598	1236	1388	1029	1455	1387	1232	493
TIMM23	174	218	105	570	527	1068	1672	1709	1208	1670	1257	1499	1376	1119	457
TIMP1	67	94	38	335	461	1691	81	191	1616	109	85	210	1251	394	717
TKT	223	292	130	1204	945	1334	3211	2594	1775	2454	1596	3366	2859	2450	871
TLR2	41	50	48	30	28	25	34	34	19	20	19	16	10	12	9
TLR4	34	53	28	27	26	19	31	27	25	20	20	13	22	14	12
TLR9	21	35	20	26	19	13	12	25	16	8	4	8	4	15	12
TNF	505	381	806	2142	1292	1065	1236	2902	4707	2662	1899	1421	1241	1450	329
TNFRSF10B	96	132	72	570	239	279	571	566	463	263	256	762	464	726	229
TNFRSF11A	10	38	5	636	790	1522	2039	1769	1667	1152	1047	1553	2057	1478	914
TNFRSF17	23	47	31	31	15	22	14	27	11	14	9	8	9	7	7
TNFRSF18	164	236	81	969	1059	2815	1227	2567	5608	1686	1243	1491	3168	2735	1482
TNFRSF4	66	97	19	290	290	656	470	761	1262	638	484	417	607	545	327
TNFRSF6B	62	105	63	118	85	82	93	89	187	73	65	109	88	112	81
TNFRSF9	227	290	94	879	1250	1731	1027	4150	2635	1872	2707	443	478	642	243
TNFSF13B	32	59	30	627	178	216	91	198	187	177	123	186	207	161	125
TNFSF14_iso1	40	112	47	242	75	369	146	171	1641	896	190	129	1232	143	411
TNFSF14_iso2	12	19	8	28	26	67	45	49	192	155	57	41	131	25	40
TNFSF9	48	53	46	53	80	115	114	116	507	67	112	194	488	186	205
TOLLIP	174	211	95	484	389	821	877	862	825	501	509	1159	979	1036	441
TOMM6	130	159	43	490	473	952	1416	1385	968	1085	978	1159	1117	1143	418
TOX	146	307	64	153	569	424	2955	1956	339	813	1211	1296	944	2436	443
TP53	177	259	76	1103	1083	1291	4039	3513	2026	2465	2384	3793	2745	2823	725
TPR	214	414	105	763	687	664	1278	1214	1567	831	843	1374	1088	1151	388
TPSAB1/B2	34	83	53	54	42	43	24	62	32	17	9	24	16	17	17
TRAC	3197	3812	808	18966	13049	20832	26282	44942	20486	19925	20082	45896	27090	33536	8349
TRAF3	578	619	319	1140	1044	1484	2115	2128	1702	1183	1111	1682	1246	1400	475
TRAF5	105	164	47	838	512	279	440	665	591	446	486	890	465	864	127
TRAF6	166	238	97	395	292	460	619	441	720	330	327	530	491	551	245
TRAT1	425	572	160	1526	638	1602	249	996	2553	498	604	1010	2508	2014	593
TRAV1-1	64	75	43	210	48	112	12	22	92	163	30	8	57	11	625
TRAV1-2	80	94	50	261	93	77	12	32	47	289	89	5	28	16	22
TRAV10	78	88	47	400	69	112	163	15	36	293	39	10	25	12	30
TRAV11	14	20	11	23	22	33	23	14	22	12	7	7	18	8	11
TRAV12-1	145	145	44	804	175	614	19964	21	112	636	118	26	174	56	332
TRAV12-2	212	222	75	994	260	411	34	37	231	1507	435	22	346	48	182
TRAV12-3	191	197	49	787	73	611	12	12	712	791	94	12	276	15	317
TRAV13-1	394	442	123	1879	3195	795	12	503	155	2288	2184	70	139	2800	197
TRAV13-2	144	191	42	615	434	365	2105	564	307	925	2046	290	135	1474	158
TRAV14	173	257	83	864	811	329	19	884	448	586	1240	624	107	2681	127
TRAV16	123	162	90	846	189	141	17	142	85	681	250	101	62	57	127
TRAV17	280	377	110	1720	1691	774	16	6032	388	1681	6364	5640	283	2438	348
TRAV18	29	54	35	107	47	74	10	28	29	55	45	30	28	33	27
TRAV19	225	239	85	919	190	259	13	96	262	930	551	55	131	121	113
TRAV2	522	553	203	1140	1363	1084	25	31622	1322	1741	4866	28157	2252	2324	179
TRAV20	79	92	38	324	94	200	13	17	89	243	122	14	57	31	170
TRAV21	68	89	12	439	97	112	8	14	69	477	85	9	126	13	86
TRAV22	92	96	38	318	233	343	13	34	91	189	86	44	365	44	111
TRAV23	131	145	37	745	464	804	9	159	499	1039	462	137	720	286	215
TRAV24	56	75	18	175	25	154	5	17	34	287	20	8	59	14	26
TRAV25	118	155	46	593	56	110	12	16	41	633	51	15	29	11	39
TRAV26-1	252	348	95	995	474	328	7	235	43	864	406	324	83	78	125
TRAV26-2	31	58	11	360	254	370	29	119	55	641	307	244	59	314	57
TRAV27	65	68	21	319	47	65	9	19	36	316	37	23	41	22	63
TRAV29	86	104	35	444	887	804	25	3276	384	524	2413	2363	167	10307	664
TRAV3	79	101	27	725	272	1564	12	335	5387	945	348	275	10728	811	545
TRAV30	28	46	19	98	25	72	13	13	15	70	28	16	14	19	9
TRAV34	21	27	19	140	64	69	11	7	27	177	72	8	11	16	25
TRAV35	103	114	27	307	89	2810	6	5	79	310	31	10	123	9	201
TRAV36	54	65	24	292	82	365	9	10	108	327	41	8	636	14	146
TRAV38-1	102	176	40	836	412	698	26	26	101	949	377	25	165	39	186
TRAV38-2	40	71	18	288	60	277	9	21	20	448	43	3	26	22	43
TRAV39	86	92	23	346	262	216	63	70	1729	395	431	81	599	73	168
TRAV4	166	199	78	639	398	355	23	14067	1399	545	1682	16001	2963	1273	211
TRAV40	5	11	2	54	7	16	9	11	21	127	25	17	15	8	16
TRAV41	100	152	44	471	244	1619	9	16	735	387	90	5	616	7	1490
TRAV5	33	59	27	205	103	135	11	19	51	161	64	12	48	13	47
TRAV6	127	157	46	676	279	356	67	60	167	695	364	65	234	61	230
TRAV7	26	50	21	81	39	30	31	17	18	31	12	10	8	12	13
TRAV8-1	119	152	64	476	136	208	14	19	70	276	120	18	92	22	81
TRAV8-2	753	902	281	2547	2576	1846	327	5691	457	2134	3236	7571	740	10240	723
TRAV8-3	179	306	99	690	297	350	89	121	126	246	146	120	125	297	179
TRAV8-6	188	227	74	1012	321	619	308	55	10140	1303	286	25	4382	52	727
TRAV9-1	20	37	25	25	24	27	13	21	23	18	9	15	15	6	14
TRAV9-2	175	156	56	984	866	5094	11	643	331	1141	1382	371	1169	2754	1609
TRBC1/2	5592	8028	1686	30554	21592	25581	50881	36273	23746	11068	11541	48141	28553	62035	13951
TRBV10-1	6	11	1	13	15	10	292	6	21	1	8	6	5	5	13
TRBV10-2	32	78	27	104	68	214	16	25	60	46	19	8	32	6	52
TRBV10-3	154	283	98	935	153	823	77465	40	307	263	69	16	303	35	1113
TRBV11-1	36	69	27	251	222	30	11	33	28	106	71	9	12	11	6
TRBV11-2	146	252	90	1083	831	3049	26	105	1332	359	193	35	924	107	2501
TRBV11-3	12	47	23	68	105	108	14	24	125	44	67	12	69	15	43
TRBV12-3	106	146	34	1370	258	555	15	51	162	254	145	19	57	130	182
TRBV12-5	37	31	14	92	31	25	7	27	18	34	12	25	17	17	11
TRBV13	83	145	60	288	112	44	558	27	84	102	88	10	38	32	35
TRBV14	134	77	62	291	1825	81	21	1697	49	288	1173	278	69	10217	60
TRBV15	92	104	48	576	176	338	7	66	315	289	138	25	201	150	380
TRBV16	14	34	15	36	25	38	5	17	26	17	18	8	8	2	4
TRBV18	146	236	53	950	1735	554	6	5305	268	361	1176	6668	367	9676	116
TRBV19	169	283	67	1442	1324	1530	328	564	5517	502	431	546	9993	2309	606
TRBV2	143	203	62	1203	1979	600	9	48	450	445	973	19	428	122	583
TRBV20-1	463	458	174	2701	992	6814	23	137	981	1320	659	70	2166	334	2928
TRBV24-1	50	141	56	239	180	223	16	30	83	115	79	15	42	51	51
TRBV25-1	58	113	42	198	58	421	17	33	544	95	42	10	59	26	936
TRBV27	75	150	41	873	434	853	16	506	153	272	309	516	58	1996	146
TRBV28	273	531	96	2112	4813	1840	9	17808	271	1452	6258	12480	1570	55384	618
TRBV29-1	278	421	112	1275	942	292	10	36	47	375	127	15	60	14	43
TRBV3-1	101	155	45	938	87	151	18	29	61	636	44	11	34	11	89
TRBV30	80	65	13	507	518	149	113	1573	56	176	272	1771	60	912	281
TRBV4-1	72	133	52	636	69	103	20	17	55	418	53	21	37	32	56
TRBV4-2	102	128	32	1203	447	345	23	32	69	800	435	14	33	23	99
TRBV4-3	74	139	48	1207	147	684	9	10	1575	546	63	15	289	15	123
TRBV5-1	108	219	71	995	278	588	27	39	2698	326	136	20	1187	58	425
TRBV5-4	22	42	20	150	108	61	20	39	43	118	55	34	35	15	34
TRBV5-5	38	62	29	176	76	56	15	31	20	84	65	9	19	18	12
TRBV5-6	53	50	19	464	164	92	10	118	39	179	449	86	26	263	37
TRBV5-8	11	20	5	39	53	29	10	11	38	19	40	9	19	14	12
TRBV6-1	68	100	26	1011	240	234	9	26	112	713	65	4	67	107	87
TRBV6-2	143	217	53	962	359	427	30	53	140	705	174	33	186	116	260
TRBV6-4	38	64	29	84	43	36	13	26	25	52	11	10	10	16	10
TRBV6-5	290	434	82	2508	1145	935	88	14871	156	1392	1161	18163	415	1123	145
TRBV6-6	101	138	23	751	969	187	7	15743	34	411	1383	24750	227	1641	28
TRBV6-8	18	34	17	20	28	17	14	18	13	14	7	14	8	22	5
TRBV6-9	99	176	49	1054	429	475	75	2856	192	711	408	3478	205	341	104
TRBV7-2	244	281	72	2165	286	1609	287	25	367	1171	154	8	194	51	460
TRBV7-3	104	103	51	749	503	123	43	46	36	594	282	13	26	41	44
TRBV7-4	68	70	35	93	64	24	56671	202	24	27	14	368	10	37	13
TRBV7-6	61	75	32	300	260	452	2476	60	55	132	193	34	31	115	129
TRBV7-7	21	30	29	77	55	45	13	51	14	30	30	39	19	117	17
TRBV7-8	252	246	101	1662	385	2607	2912	69	277	748	245	57	184	60	706
TRBV7-9	203	223	46	1735	580	304	7	69	38	775	410	13	30	399	48
TRBV9	246	166	70	1328	531	6568	17	895	344	1188	1547	1271	226	813	485
TRDC	34	43	13	265	330	83	5	11	15	454	113	9	9	39	9
TRDV1	69	69	27	294	39	95	9	15	32	184	18	11	25	16	55
TRDV2	4	3	2	14	8	2	9	5	8	10	11	3	5	5	7
TRDV3	22	7	4	50	28	10	7	4	8	27	3	6	6	4	16
TREM1	15	33	30	12	16	30	15	13	16	4	4	4	7	10	5
TRGC1	30	52	28	37	67	87	10	36	68	18	25	25	26	28	36
TRGC2	27	25	13	28	41	169	15	17	288	48	45	26	243	23	136
TRGV2	24	36	28	36	25	30	12	25	140	16	8	8	38	5	10
TRGV3/5	63	189	74	211	329	724	28	289	457	213	344	464	365	342	335
TRGV4	34	61	38	30	37	37	9	23	25	9	12	13	10	16	9
TRGV8	16	17	8	17	14	21	11	21	23	30	23	3	9	8	15
TRGV9	10	21	11	18	17	20	9	16	14	19	12	13	10	8	12
TRIM10	17	37	19	24	22	30	13	21	21	8	11	13	14	17	8
TRIM22	341	502	124	2612	882	301	1965	1295	569	762	392	2504	413	1143	328
TRIM25	111	150	63	737	572	426	728	887	745	789	566	1251	856	901	303
TRIM26	131	225	114	277	242	292	657	565	306	242	267	793	346	709	129
TRIM31	22	48	26	21	29	31	22	36	33	12	16	15	11	15	7
TRIM33	442	444	209	1303	756	1257	1613	1788	1608	1061	926	1897	1412	1654	536
TRIM34	48	67	28	314	250	208	524	517	313	304	279	772	364	609	161
TSC2	135	207	75	568	359	397	517	623	849	469	435	957	741	850	328
TYK2	229	332	134	898	471	361	558	673	1044	522	408	1167	1032	1135	420
TYROBP	25	47	39	31	29	21	23	34	21	22	20	10	12	16	12
UBA5	87	137	78	569	497	953	830	1054	1301	1020	719	986	1173	862	484
UBE2F	138	181	56	706	343	595	352	806	1046	787	461	862	762	584	302
UBE2I	286	383	116	890	1023	1447	2119	2449	1912	2023	2053	2751	2228	2167	757
UBE2V1	735	1239	491	2881	2691	3418	5282	5664	4265	4546	3572	6042	4453	5313	1422
UQCR10	76	127	63	258	254	449	740	812	430	449	365	975	610	717	255
UQCRQ	130	166	41	1096	1096	2727	4502	4150	3106	4374	2930	3360	3688	2717	1114
USP15	1247	1798	829	3099	1838	1098	1218	1672	2001	1034	775	1912	1134	1423	403
USP18	17	33	11	23	20	18	66	35	40	21	19	30	31	38	12
VAV1	354	377	95	767	634	589	850	1020	820	620	621	1485	916	1295	338
VAV3	119	221	134	83	75	56	22	115	13	81	67	56	8	56	13
VSIR	195	248	110	224	150	89	32	127	147	111	55	206	54	148	29
WAS	224	332	122	1620	1163	894	1755	1839	1392	1051	1024	2693	1522	2419	531
WDR45	91	121	53	503	309	435	417	562	646	409	330	781	531	601	220
XAF1	79	207	54	454	217	72	76	109	304	31	26	181	198	172	104
XCL1/2	18	37	21	24	41	54	20	66	1702	498	41	19	45	12	47
ZAP70	854	1421	533	4092	2942	1455	2843	3647	2422	1490	1806	6055	2749	5576	589
ZBTB16	63	84	61	53	89	31	13	117	20	25	82	69	9	232	13
ABCF1	702	692	361	898	770	1044	1632	1852	1593	1197	987	2037	1600	1483	573
G6PD	98	124	70	375	325	439	601	906	505	503	466	1242	856	981	292
NRDE2	133	183	88	385	336	326	568	604	637	342	392	616	530	644	228
OAZ1	2022	2211	438	4646	5064	9205	15195	15095	8732	11332	9466	16722	12223	14147	4851
POLR2A	1299	1731	1260	1139	900	1194	1741	1890	1922	1279	1109	2764	2059	2303	656
SDHA	602	727	237	1883	1293	1294	2546	2820	1515	1340	1282	3573	1745	3560	686
STK11IP	53	90	33	179	106	126	145	188	204	113	134	341	229	315	95
TBC1D10B	55	92	34	152	130	215	312	362	340	209	210	480	410	393	144
TBP	143	201	58	500	407	554	609	752	716	520	484	734	726	640	254
UBB	2925	4096	1763	6213	8248	14796	21368	24170	16738	14678	13045	27231	18665	20061	6891
NEG_A	6	4	5	13	7	5	7	8	12	9	5	5	6	4	9
NEG_B	14	14	2	9	19	13	9	9	16	10	13	15	19	19	14
NEG_C	6	13	13	13	19	11	8	12	16	9	3	19	15	19	28
NEG_D	8	5	3	19	9	8	13	11	11	33	24	18	11	14	9
NEG_E	14	5	7	16	15	13	8	19	19	22	21	15	11	12	28
NEG_F	13	13	13	22	24	14	14	9	17	19	9	24	14	22	26
NEG_G	3	3	2	6	11	2	13	3	14	2	5	8	2	4	9
NEG_H	4	3	5	11	10	13	8	10	12	7	9	9	8	11	11
POS_A	34086	35204	26612	33045	34900	19906	15846	15681	18371	5561	4639	28343	28956	33604	48991
POS_B	9084	9208	7311	10269	11241	5856	4875	4724	5931	1850	1513	7651	8978	9479	14477
POS_C	2699	2761	2264	3167	3381	1887	1618	1332	1788	573	447	2270	2658	2758	4162
POS_D	684	698	596	759	831	486	340	390	457	150	138	614	631	723	1010
POS_E	114	131	83	128	124	57	60	56	81	39	33	100	97	101	117
POS_F	47	46	54	50	53	41	24	21	32	17	5	49	56	50	71

## Sheet: Normalised counts
Gene	ex vivo Treg	ex vivo Treg	ex vivo Treg	expTreg x2	expTreg x2	expTreg x2	expTreg x6	expTreg x6	expTreg x5	expTreg x2restim	expTreg x2restim	expTreg x2 Non-DP	expTreg x2 Non-DP	expTreg x2 DP	expTreg x2 DP
ACACA	5.04439	5.04439	5.04439	6.50778	6.9003	5.68156	6.35144	5.74422	6.58665	6.70451	6.70423	5.83746	5.59887	5.85916	5.95377
ACAD10	7.32778	7.8332	7.45099	8.30848	7.79773	7.10606	7.20559	7.10212	7.69461	7.25592	7.16818	7.17822	7.20629	7.36305	7.59622
ACADVL	10.9216	10.8082	10.816	12.265	12.2353	12.1799	12.6127	12.5084	12.4282	12.3963	12.7811	12.8133	12.3403	12.9943	12.2731
ACOT2	7.78235	7.92299	8.67338	7.50001	7.72772	8.1248	8.3347	7.7754	7.6626	7.72305	7.49731	7.89171	7.99684	7.90856	7.97126
ACSF2	5.04439	7.04229	7.53588	6.99099	6.88609	6.53517	7.18705	6.55757	6.53707	6.81231	6.65361	6.60979	6.21185	6.92277	7.07195
ACSL5	8.73277	8.84637	8.51512	9.97285	9.79012	9.63494	10.7353	9.50584	9.39122	10.3039	9.38541	9.42855	9.51928	9.61755	9.25085
ACTN1	7.87668	7.6196	5.04439	9.45647	8.11052	8.9572	10.0997	9.1518	9.5781	10.3905	9.35603	9.45367	8.78567	8.72446	8.5849
ACVR1B	7.09646	6.58857	7.99156	5.32618	5.81284	7.88759	5.35144	5.04439	6.63459	6.13193	5.23857	5.04439	7.46561	5.04439	7.21093
ACVR1C	6.8583	7.45733	7.61605	6.73681	7.37762	7.2833	8.69102	7.79243	7.73914	6.90181	7.70423	6.9826	6.72086	7.3078	7.21093
ACVR2A	6.61729	7.10941	7.89845	5.92282	6.3978	6.60356	5.04439	5.43276	6.03541	5.40112	5.36982	5.04439	5.04439	5.04439	5.88162
ADAR	11.0282	10.7357	10.6354	11.465	11.294	11.6637	11.7694	11.6159	11.5891	11.677	11.5314	11.3437	11.2733	11.2694	11.5121
ADD1	9.8721	9.76892	9.41782	10.7475	10.8581	10.9598	11.0927	10.9207	11.2852	11.1045	11.0137	10.9655	10.9904	11.0297	10.892
ADORA2A	7.09646	7.94766	8.21395	8.33057	8.19942	6.84867	7.26571	7.93731	6.42159	7.0462	7.10364	7.95375	5.04439	7.75179	6.11978
AFDN	7.66036	7.80648	8.97645	9.46048	9.12874	9.28746	9.07391	9.14651	10.8417	9.53303	9.21258	9.32439	9.71989	9.34943	10.1099
AHR	11.7872	11.7374	11.9124	10.226	10.7436	11.5552	11.8472	10.9586	11.0663	11.3308	11.1013	10.6549	11.5066	11.2051	11.7485
AKT1	8.2594	8.46589	8.93015	8.59068	9.19077	8.81734	9.08563	8.99141	8.99742	8.588	8.60781	8.87642	8.90544	9.03302	8.76112
AKT2	10.1236	10.0423	10.4345	9.94447	10.1497	9.94802	10.0948	9.92346	10.002	10.0608	10.0199	9.88917	9.82611	9.83981	9.90228
ALDH3A2	9.01584	8.76545	9.10703	10.0454	9.38775	9.70976	9.37347	9.73191	9.64164	10.14	9.42368	9.60051	9.36441	9.32288	9.44171
ALDH8A1	7.12749	6.8979	5.04439	6.81412	6.73567	5.73131	5.04439	5.04439	6.15856	5.62789	5.54669	5.11447	5.04439	5.04439	5.84414
ALDOA	11.3311	11.1982	11.0684	11.7788	12.2502	12.6034	12.6215	12.377	12.4838	12.7555	12.5835	12.1364	12.5172	12.1559	12.2414
ALDOC	8.83028	8.77926	9.41782	8.4961	8.02229	7.93082	7.5189	6.4586	9.69235	6.72917	6.32199	7.05684	7.23388	6.17635	7.4542
ANGPT2	5.04439	7.10941	7.45099	5.04439	5.27227	5.04439	5.04439	5.04439	5.04439	5.04439	5.04439	5.04439	5.04439	5.04439	5.04439
APC	7.74282	7.85943	8.0213	7.38648	7.09824	7.34052	7.12349	7.01192	7.24139	6.72917	6.75314	6.97783	7.05367	6.91711	7.18118
ARAF	7.83968	7.87237	8.0213	7.24475	7.71169	6.61686	6.5189	6.69435	7.05668	6.74135	6.15003	6.69362	6.59887	6.96184	7.29666
AREG	6.8583	5.04439	7.49406	5.04439	5.04439	7.21499	5.04439	5.96461	5.60602	5.04439	5.30569	5.04439	5.04746	5.04439	6.59622
ATG14	8.50363	8.27447	8.63541	8.89936	8.13477	8.63983	8.05017	7.61996	8.35448	7.48315	7.65361	7.80552	8.52264	8.00791	8.75104
ATG7	9.17281	9.15248	9.5865	9.75816	9.2668	8.18406	8.13643	7.98253	9.36162	8.79197	8.57417	8.2111	8.41589	8.47917	8.41
ATP5MF	9.17281	8.94153	8.26457	10.3727	10.8444	11.2215	11.2981	10.9714	11.0111	11.6952	11.4123	10.6369	11.1538	10.6154	11.0288
ATP5MG	9.62818	9.39144	9.5865	9.61068	9.81659	10.0978	10.1372	9.72395	9.73365	9.72305	9.51868	9.38238	9.76313	9.30237	9.60465
ATP5PD	9.15033	8.85291	8.86602	9.64811	9.7416	9.97667	10.2494	9.87471	9.71816	9.89638	9.67121	9.84795	9.92504	9.85694	9.9091
ATP6V1F	9.58412	9.45733	9.49406	10.0508	10.4202	10.8466	10.5669	10.4976	10.2863	10.4287	10.1591	10.5711	10.7047	10.4132	10.7885
AURKA	6.82082	6.9719	7.49406	6.91114	7.55879	7.64957	7.96207	7.74422	8.19098	8.37009	8.34211	7.60671	7.4183	7.13299	7.21093
BATF	9.62275	9.55687	9.32546	10.1285	10.519	10.6226	9.99618	10.4511	9.45402	10.7993	10.9002	10.0231	10.1098	10.2271	10.4758
BATF3	5.04439	6.52444	5.04439	5.99099	9.08275	9.02609	10.2517	9.33501	11.227	10.8209	11.5196	8.10356	11.1628	8.93545	10.2419
BCL2	9.93484	9.78611	9.67338	10.5328	10.0623	9.61022	8.6555	9.13987	9.86604	7.88545	8.60781	9.36787	9.10984	9.72608	9.21827
BCL2L1	7.15786	7.70887	5.04439	9.72851	9.49466	9.69573	9.97473	10.1116	10.9164	10.4221	10.0112	9.20193	10.0614	9.50112	10.4116
BCL6	9.38668	8.86591	9.98402	7.85127	8.07337	6.75556	5.04439	5.41527	7.35448	7.57445	5.46096	5.79471	6.78194	5.04439	6.91815
BID	7.24532	7.1943	7.79891	7.66907	6.68731	6.68156	6.82892	6.95859	6.15856	6.92334	6.41611	6.84795	5.33923	6.70978	6.40357
BLK	5.04439	5.04439	5.04439	5.04439	6.13477	5.04439	8.27452	5.04439	5.04439	5.04439	5.04439	5.04439	5.04439	5.04439	5.04439
BTBD6	7.80172	7.93538	7.83286	7.54605	7.87893	7.76156	7.80481	7.7372	8.04608	8.15941	8.01116	7.72242	7.87598	7.7957	7.70474
BUB1	6.96521	7.4744	7.72852	8.7335	9.15566	8.74046	9.90367	9.75816	9.39679	9.83095	9.77994	9.88854	9.14658	8.99988	8.2897
C3	5.04439	5.04439	5.04439	5.04439	5.04439	5.04439	5.04439	5.04439	6.41062	5.60142	5.04439	5.04439	5.04439	5.04439	5.98853
CALM1	9.84902	9.24989	9.34911	8.67943	9.30202	9.98566	9.29197	9.32216	9.88301	9.45386	9.4199	9.68341	9.73927	9.72284	9.52695
CASP3	9.45554	9.18913	9.41782	11.207	11.0239	11.7442	12.5649	12.3967	11.2678	12.4843	12.3696	11.9294	11.3873	11.5447	11.0412
CASP8	12.7781	12.7343	13.0702	13.2197	13.4058	12.2655	12.0789	12.0024	11.5775	10.7773	11.6949	12.4345	11.5989	12.5902	11.8822
CBR4	7.70218	7.92299	7.69199	9.19744	9.0576	8.44486	9.16985	8.73191	8.96216	9.33838	9.2278	8.81089	8.62202	8.88262	8.64061
CCL1	5.04439	6.70887	5.04439	5.04439	5.04439	10.0123	5.04439	5.04439	15.3689	5.80073	5.04439	5.04439	12.0639	5.04439	12.4303
CCL11	6.96521	7.3318	8.10703	5.05609	5.35716	5.27494	5.04439	5.04439	5.04439	5.04439	5.04439	5.04439	5.04439	5.04439	5.04439
CCL13	5.04439	6.1943	5.04439	5.04439	5.04439	5.04439	5.04439	5.04439	5.04439	5.04439	5.04439	5.04439	5.04439	5.04439	5.04439
CCL14	5.04439	5.04439	5.04439	5.04439	5.04439	5.05812	5.04439	5.04439	5.04439	5.04439	5.04439	5.04439	5.04439	5.04439	5.04439
CCL15	5.04439	6.64997	7.69199	5.21655	5.31534	5.04439	5.04439	5.04439	5.04439	5.04439	5.04439	5.04439	5.04439	5.04439	5.04439
CCL16	5.04439	6.23494	5.04439	5.04439	5.04439	5.04439	5.04439	5.04439	5.04439	5.04439	5.04439	5.04439	5.04439	5.04439	5.04439
CCL17	5.04439	5.04439	5.04439	5.39489	5.43733	7.00854	9.02778	5.30565	8.88301	9.45755	8.35405	5.04439	6.70518	5.04439	6.97126
CCL18	5.04439	6.58857	7.96118	5.21655	5.4758	10.676	5.04439	5.04439	8.44598	5.80073	6.7289	5.04439	6.12022	5.04439	8.47273
CCL19	5.04439	6.58857	7.65452	5.04439	5.51328	5.04439	5.04439	5.04439	5.04439	5.04439	5.04439	5.04439	5.04439	5.04439	5.04439
CCL2	5.04439	6.23494	5.04439	5.04439	5.04439	5.04439	5.04439	5.04439	6.45402	5.04439	5.04439	5.04439	5.04439	5.04439	5.04439
CCL20	9.92604	9.21476	10.1814	5.39489	6.20516	5.04439	5.04439	5.04439	5.04439	5.72917	5.04439	5.04439	5.04439	5.04439	5.04439
CCL21	5.04439	6.1943	7.45099	5.04439	5.04439	5.04439	5.04439	5.04439	5.04439	5.04439	5.04439	5.04439	5.04439	5.04439	5.04439
CCL22	5.04439	6.38694	7.49406	5.74999	5.04439	5.04439	5.04439	5.04439	5.04439	5.70451	5.04439	5.04439	5.04439	5.04439	5.04439
CCL23	5.04439	7.01921	5.04439	5.04439	5.62019	7.21499	5.18705	5.04439	6.49614	5.13193	6.41611	5.04439	5.31877	5.38785	5.04439
CCL25	5.04439	6.79293	7.65452	5.13855	5.62019	5.34052	5.04439	5.04439	5.04439	5.04439	5.04439	5.04439	5.04439	5.04439	5.04439
CCL26	5.04439	6.35041	5.04439	5.04439	5.04439	5.04439	5.04439	5.04439	5.04439	5.04439	5.04439	5.04439	5.04439	5.04439	5.04439
CCL28	7.70218	8.12029	8.10703	9.01847	8.77091	8.74349	9.0015	8.29374	8.3372	8.37791	8.52573	8.42067	8.66724	8.18345	8.31046
CCL3/L1	7.35426	7.66493	9.05045	7.20703	11.3617	12.9117	10.4889	12.3562	13.9503	14.1231	14.2936	8.6672	12.5086	10.0635	11.9333
CCL4/L1	5.04439	5.04439	5.04439	5.04439	10.3928	12.0511	8.54582	11.4015	14.0246	12.6659	13.3944	5.75065	10.5547	8.15964	10.7034
CCL5	6.66036	7.06501	5.04439	8.53468	10.2913	13.014	12.0403	10.7941	13.4256	12.8896	12.3293	9.25315	13.0629	10.0039	12.7329
CCL8	5.04439	6.67972	7.79891	5.32618	5.04439	5.04439	5.04439	5.04439	5.04439	5.04439	5.04439	5.04439	5.04439	5.04439	5.04439
CCNC	8.68142	8.49128	8.0213	9.38437	9.38016	10.0871	10.1785	9.9601	9.44463	10.3632	9.92307	9.39406	9.35565	9.10957	9.29318
CCR2	7.03233	7.23494	7.61605	7.10818	5.78247	5.37223	5.04439	5.04439	5.99191	5.04439	5.04439	5.04439	5.04439	5.04439	5.04439
CCR3	7.18761	6.92299	7.57652	5.49219	5.65414	5.13407	5.04439	5.04439	5.04439	5.04439	5.04439	5.04439	5.04439	5.04439	5.04439
CCR4	11.282	11.1578	10.5715	12.7952	12.5977	11.4885	12.4616	12.4338	11.6369	13.3516	12.9222	12.4114	12.3128	11.8424	11.5504
CCR5	5.04439	6.35041	5.04439	6.23541	5.9558	5.24099	5.04439	5.41527	5.62513	5.04439	5.04439	5.04439	5.04439	6.10833	5.04439
CCR6	9.41839	9.45303	9.41782	5.72351	5.9003	5.04439	5.04439	6.26718	5.25984	6.75342	5.97554	5.04439	5.04439	5.04439	5.04439
CCR7	11.2204	10.6003	10.201	9.83436	9.83521	8.21936	10.7235	9.64175	9.76629	10.692	10.3698	9.60051	9.98471	9.21151	9.5849
CCR8	8.01584	9.13647	8.99156	10.0966	7.80531	8.86548	6.68662	9.19727	11.0527	11.1434	9.54669	8.95496	9.63243	6.88842	8.76614
CD14	6.8583	6.52444	7.61605	5.04439	5.04439	5.04439	5.04439	5.04439	5.04439	5.04439	5.04439	5.04439	5.04439	5.04439	5.04439
CD160	5.04439	6.35041	5.04439	5.04439	5.04439	5.04439	5.04439	5.04439	5.04439	5.04439	5.04439	5.04439	5.04439	5.04439	5.04439
CD163	5.04439	6.38694	7.49406	5.04439	5.04439	5.04439	5.04439	5.04439	5.04439	5.04439	5.04439	5.04439	5.04439	5.04439	5.04439
CD19	5.04439	6.31294	5.04439	5.04439	5.04439	5.04439	5.04439	5.04439	5.04439	5.04439	5.04439	5.04439	5.04439	5.04439	5.04439
CD1A	5.04439	7.21476	7.65452	5.04439	5.04439	5.04439	5.04439	5.04439	5.04439	5.04439	5.04439	5.04439	5.04439	5.04439	5.04439
CD200	8.32778	8.14183	8.10703	5.89936	7.60292	7.66245	8.73634	7.37965	8.50132	8.02145	8.49731	6.42593	7.32903	7.34627	6.70474
CD209	5.04439	6.73744	5.04439	5.04439	5.27227	5.04439	5.04439	5.04439	5.04439	5.04439	5.04439	5.04439	5.04439	5.04439	5.04439
CD22	5.04439	6.70887	5.04439	5.04439	5.04439	5.04439	5.04439	5.04439	5.04439	5.04439	5.04439	5.04439	5.04439	5.04439	5.04439
CD226	8.77257	9.32711	8.38387	9.86496	11.036	11.3395	10.5711	10.7503	9.90858	11.1086	11.1637	10.3347	9.75839	10.3346	9.83462
CD244	5.04439	6.10941	5.04439	5.04439	5.04439	5.04439	5.04439	5.04439	5.04439	5.04439	5.04439	5.04439	5.04439	5.04439	5.04439
CD247	10.684	10.7946	10.8075	10.8528	10.3507	10.2237	8.89893	9.38527	10.2621	9.08493	8.97038	9.6958	9.78474	9.65974	9.665
CD27	8.01584	7.93538	5.04439	10.1707	9.87354	7.86548	5.05699	10.3116	5.04439	9.14574	8.78583	10.0398	5.04439	8.9494	5.04439
CD274	5.04439	5.04439	5.04439	5.42806	5.43733	6.76753	5.04439	5.04439	7.31384	5.05598	5.04439	5.04439	6.59887	5.04439	6.61858
CD276	5.04439	6.58857	7.53588	5.21655	5.75144	7.80867	5.28327	6.12381	8.71036	8.02145	7.71662	5.04439	8.02869	6.37963	7.91815
CD28	10.9588	10.4291	10.0139	10.8204	10.8062	9.65924	9.85459	10.3062	5.73475	9.97065	9.98708	10.1963	6.36939	10.2794	7.37758
CD33	5.04439	6.23494	5.04439	7.95162	5.04439	6.44858	5.08396	5.04439	7.58177	6.61471	5.04439	5.04439	6.40865	5.04439	5.88162
CD38	6.74282	7.50796	7.72852	8.31292	6.51328	7.05812	5.04439	6.95859	8.00656	5.43149	5.04439	6.85837	6.31877	5.04439	5.98853
CD3D	11.8812	11.4776	10.8117	12.6368	12.8699	13.1503	13.5466	13.0393	12.5441	12.903	12.5867	12.6902	12.3821	12.8407	12.5511
CD3E	11.4168	11.3993	10.6687	12.3548	12.3266	12.3607	12.6251	12.3392	11.6562	12.2431	12.1656	12.294	11.3175	12.4481	11.3528
CD3G	9.66565	9.56884	9.03595	10.6812	10.4189	10.0173	10.7008	10.6247	9.20216	10.2324	9.7441	10.7331	8.77068	10.4969	9.51508
CD4	8.93922	9.03656	8.57652	11.5569	11.81	11.8076	11.6772	11.7094	10.9013	11.643	11.6488	11.1456	10.3494	11.6315	10.825
CD40	5.04439	5.04439	5.04439	5.87552	5.71973	7.1248	5.04439	5.24755	7.53707	5.40112	5.05571	5.39764	6.94437	5.04439	6.80567
CD40LG	10.4215	8.93538	8.83286	7.20703	7.36743	10.2117	8.45578	7.50893	11.8785	9.62625	8.85188	6.03405	10.832	7.78329	9.69688
CD45R0	11.5125	11.8307	11.0648	11.3928	12.2155	12.0703	11.2163	12.0311	11.4219	11.7429	12.6325	11.665	11.1005	12.9354	11.1109
CD45RA	10.3076	9.50796	11.2331	6.92282	6.85723	6.82595	6.05699	6.67977	6.96966	6.15031	5.33811	6.81624	6.02237	5.04439	6.37758
CD45RC	5.04439	5.04439	5.04439	5.96863	5.62019	5.57659	5.18705	5.12381	5.83663	5.67942	5.04439	5.04439	5.18948	5.04439	6.08807
CD52	12.5147	12.6206	11.3344	13.643	13.1551	13.0595	11.8207	12.191	11.5257	11.0208	10.3301	12.7511	11.5653	12.3785	11.6427
CD6	9.80652	10.6424	10.4234	9.17808	10.9464	10.5395	9.9401	10.3145	8.73914	8.37401	10.0061	10.3788	9.99442	10.6745	9.98423
CD68	7.40579	7.45733	7.96118	8.00754	6.60292	7.87104	7.48894	7.25248	5.94706	7.84088	6.89065	7.7756	5.87598	6.56505	6.61858
CD69	11.5051	11.2986	12.6294	9.76791	9.51097	8.34852	5.39516	7.06335	9.94135	8.55734	8.59445	6.36878	8.94937	7.4637	8.57921
CD7	10.0446	9.46162	8.97645	10.0387	10.2913	10.9585	5.39516	9.8707	9.45	10.1192	9.33811	10.0231	9.01762	7.82324	9.59903
CD80	7.52709	7.60417	7.99156	11.2843	10.3852	10.2802	10.4731	10.6309	11.9299	11.2112	10.6382	10.6221	10.4105	10.2794	10.8653
CD84	10.2095	10.6723	10.1345	9.58517	10.218	10.1271	10.1691	9.83662	9.8315	8.17745	9.05327	9.86678	9.29539	9.95148	9.63239
CD86	5.04439	6.67972	5.04439	7.22601	8.28857	7.71904	9.61909	8.83416	6.97711	7.28116	8.93106	8.59118	7.19511	9.15363	6.93607
CD8A	6.78235	7.01921	5.04439	5.04439	6.15861	6.0186	5.04439	5.04439	5.75224	6.60142	5.04439	5.04439	5.04439	5.04439	5.04439
CD8B	5.04439	6.73744	7.83286	6.65513	5.98276	5.04439	5.04439	5.04439	5.04439	6.80073	5.04439	5.04439	5.04439	5.04439	5.04439
CD9	5.04439	5.04439	5.04439	7.7888	7.8645	9.90531	7.28907	9.01482	10.1026	9.85075	7.47561	9.61594	10.3663	6.14759	11.1831
CD96	9.75777	9.79633	9.56646	10.676	9.8481	11.3693	9.0015	9.55458	11.2332	9.79636	9.75014	8.77423	10.7716	9.3755	10.8931
CD99	8.18761	8.20456	8.49406	6.66907	7.53166	8.97795	6.75534	7.2426	8.42705	7.27279	6.83494	7.46735	9.15959	7.66989	9.10797
CDC26	9.65505	9.30819	8.42896	9.63751	9.91788	9.97279	9.85655	9.9157	9.68668	10.4548	9.95085	9.61287	9.72281	9.45492	9.61581
CDC42	12.0075	11.7758	11.8475	11.6747	11.7849	12.5145	12.0665	12.0695	12.6066	12.5052	12.1704	11.7976	12.3034	11.7464	12.328
CDKN1A	10.0323	9.62343	10.4122	8.52321	8.92136	10.7237	10.5651	9.64081	11.4723	10.5685	10.3331	9.09147	10.5108	9.70403	10.8851
CEACAM1	5.04439	6.79293	5.04439	9.11583	8.70766	7.73741	6.44801	7.39311	9.62868	7.09446	7.62104	7.36148	7.96097	8.12809	9.46966
CHMP3	9.46164	9.65373	9.56646	9.59798	9.73567	9.51401	9.48515	8.90164	9.29904	9.05842	9.01367	9.16674	9.27959	9.24357	9.33431
CHMP4A	10.4677	10.2122	10.1413	11.0055	11.1325	10.9837	10.9131	10.7767	11.1153	11.308	11.12	10.7756	10.8994	10.7581	10.9305
CIITA	5.04439	6.45733	5.04439	9.06138	8.3623	6.37223	9.64648	8.12112	8.42705	8.36617	8.52925	8.66869	8.11429	8.58306	8.03085
CISH	7.03233	6.94766	7.61605	9.81725	9.24469	9.82738	9.95021	9.76163	10.2976	8.51895	8.7197	9.85252	9.50463	10.1763	9.31732
CKAP5	7.68142	7.54075	7.45099	8.60162	9.07023	9.18183	9.68992	9.55757	9.72371	9.71072	9.66803	9.30071	9.32775	8.99451	9.16986
CLCF1	7.43088	7.31294	8.10703	5.13855	6.08586	7.84867	5.04439	5.04439	8.29308	5.60142	6.20381	5.04439	6.18948	5.04439	7.26864
CLDN23	5.04439	6.23494	7.61605	5.04439	5.04439	5.04439	5.04439	5.04439	5.04439	5.04439	5.04439	5.04439	5.04439	5.04439	5.04439
CLDN4	5.04439	6.1943	5.04439	5.04439	5.31534	5.04439	5.04439	5.04439	5.04439	5.04439	5.04439	5.04439	5.04439	5.04439	5.64061
CMIP	7.45554	7.40486	7.65452	6.85127	6.53166	6.73131	6.02951	5.96461	7.04963	6.11332	5.75314	5.36878	6.38915	5.66989	6.37758
CMKLR1	5.04439	6.55687	5.04439	5.04439	5.04439	5.04439	5.04439	5.04439	5.04439	5.04439	5.04439	5.04439	5.04439	5.04439	5.04439
COLEC12	5.04439	7.31294	7.76414	5.04439	5.04439	5.13407	5.04439	5.04439	5.04439	5.04439	5.04439	5.04439	5.04439	5.04439	5.04439
COX16	7.47979	7.9719	8.63541	8.40325	8.90736	8.99842	9.52629	9.06194	8.52186	9.1752	9.14317	8.51586	8.47488	8.57588	8.08807
COX19	8.63899	8.28418	7.89845	8.00205	7.53166	7.0385	7.24793	6.83251	7.25984	7.02644	6.81204	6.92925	6.93768	7.03695	7.05565
COX4I1	11.7677	11.3082	11.5307	11.9495	12.038	12.3505	12.4082	11.9319	11.9708	12.4745	12.1586	11.61	11.9589	11.5986	12.1474
COX5B	10.3706	10.1865	10.0719	10.9672	11.3403	11.604	11.7803	11.4295	11.4274	11.7076	11.472	11.334	11.6121	11.3269	11.4903
COX6B1	10.2559	10.4137	10.2075	11.3854	11.4935	11.8883	12.0022	11.7034	11.6198	12.048	11.7595	11.4362	11.6335	11.2893	11.5706
COX6C	10.7048	10.2769	10.4009	11.5039	11.7257	12.3234	12.6565	12.2595	11.8917	12.7767	12.3946	12.0822	12.0119	11.6941	11.7655
COX7A2	10.3278	10.0846	9.75532	10.874	11.0489	11.8317	12.0221	11.6848	11.463	12.0666	11.7855	11.4771	11.577	11.3242	11.3825
COX7B	10.835	10.5448	10.3896	11.0686	11.1363	11.985	11.918	11.6756	11.5642	12.1406	11.7205	11.2783	11.668	11.0603	11.622
COX7C	10.2095	9.90106	10.2646	9.95731	9.93005	10.2463	10.4264	10.1498	9.78977	10.2216	9.7917	9.97365	9.89943	10.0454	9.99282
CPA3	5.04439	7.15248	7.79891	5.04439	5.31534	5.04439	5.04439	5.04439	5.04439	5.04439	5.04439	5.04439	5.04439	5.04439	5.04439
CPT1A	7.43088	7.25484	5.04439	9.06929	9.06393	8.99842	9.06378	9.01192	9.12707	9.18192	9.1107	9.19475	9.26496	9.21729	8.94051
CPT1B	8.18761	8.35041	8.63541	8.54605	8.00266	6.74349	6.37347	7.09664	7.55711	7.16846	6.67914	7.54033	7.23388	7.96459	7.37758
CREB1	9.62275	9.58857	9.52553	9.96015	9.50167	9.74197	9.39785	9.34889	9.90663	9.46858	9.47014	9.26788	9.65096	9.3325	9.76864
CRLF2	5.04439	6.6196	5.04439	6.37802	5.31534	8.37615	5.04439	5.04439	11.0034	6.56077	5.62761	5.04439	10.3824	5.04439	11.1129
CS	10.3278	9.9719	10.1548	10.4085	10.5028	10.7198	11.3354	10.9335	10.7314	11.3769	11.0715	10.6549	10.8423	10.4392	10.5284
CSF2	5.04439	5.04439	5.04439	5.04439	5.04439	7.15245	5.04439	5.43276	13.3451	9.17968	7.87416	5.04439	8.61784	5.04439	9.27921
CSF2RA	5.04439	5.04439	5.04439	5.04439	5.04439	5.63003	5.04439	5.04439	8.73475	5.04439	5.04439	5.04439	7.68933	5.04439	8.28272
CSF3R	6.8583	7.15248	8.18795	5.04439	5.04439	5.04439	5.04439	5.04439	5.04439	5.04439	5.04439	5.04439	5.04439	5.04439	5.04439
CTLA4	13.3203	12.9354	12.9203	14.039	13.5467	12.6808	10.7411	13.3207	10.886	14.3165	13.6423	12.7847	10.7512	13.0546	10.9527
CTNNA1	7.80172	8.35963	8.47268	9.1535	10.0874	11.4638	10.1839	10.4908	11.3839	11.1221	10.9839	10.1963	10.6677	10.6123	11.1699
CTNNB1	11.4723	11.0818	11.2363	11.7414	11.5694	11.8634	11.6703	11.6973	12.0989	12.5642	12.1142	11.3007	11.5842	11.3963	11.7034
CTNND1	6.96521	7.10941	7.61605	6.30848	5.78247	5.40326	5.04439	5.04439	6.82014	5.04439	5.04439	5.04439	6.59887	5.04439	5.04439
CTSD	8.08069	8.28418	8.28924	10.1498	10.1423	10.8613	9.69539	9.73896	10.3285	9.85356	9.75164	10.0959	11.1863	10.6132	11.1746
CTSW	5.04439	7.38694	7.69199	7.33495	8.68731	9.17959	6.7885	7.94951	11.1577	7.56763	8.56393	7.57232	9.02553	9.18699	9.27217
CX3CL1	5.04439	6.35041	5.04439	5.04439	5.04439	5.04439	5.04439	5.04439	5.04439	5.04439	5.04439	5.04439	5.04439	5.04439	5.04439
CX3CR1	5.04439	6.87237	5.04439	6.34367	5.84259	5.46338	5.04439	5.73015	6.07764	6.01645	5.04439	6.02483	5.04439	7.32503	5.04439
CXCL1	5.04439	6.1943	7.45099	5.04439	5.04439	5.04439	7.20559	5.04439	5.13209	5.82381	5.04439	5.04439	5.04439	5.04439	6.26864
CXCL10	5.04439	6.42256	5.04439	5.04439	5.75144	5.0966	8.61216	5.64268	5.52695	6.18638	9.64877	5.50761	5.31877	5.04439	5.04439
CXCL11	6.74282	7.27447	8.07902	5.04439	5.27227	5.40326	5.05699	5.04439	5.04439	5.04439	5.04439	5.04439	5.04439	5.04439	5.04439
CXCL13	5.04439	5.04439	5.04439	5.04439	5.04439	5.04439	5.04439	5.04439	5.04439	5.04439	5.04439	5.04439	5.04439	5.04439	5.84414
CXCL14	5.04439	6.8979	7.72852	5.29055	5.4758	5.04439	5.04439	5.04439	5.04439	5.04439	5.04439	5.04439	5.04439	5.04439	5.04439
CXCL16	5.04439	5.04439	5.04439	5.04439	5.04439	5.04439	5.04439	5.04439	5.71705	5.04439	5.04439	5.04439	5.04439	5.04439	5.04439
CXCL2	5.04439	6.8199	8.74644	7.74341	8.32063	5.99842	9.57462	8.81927	7.53202	8.61471	9.59109	7.43639	6.39894	7.61842	6.3511
CXCL3	6.61729	6.92299	8.18795	5.04439	6.06077	5.65603	6.72995	5.04439	5.62513	5.04439	5.04439	5.04439	5.04439	5.04439	5.84414
CXCL5	5.04439	6.64997	5.04439	5.04439	5.4758	5.04439	5.04439	5.04439	5.04439	5.04439	5.04439	5.04439	5.04439	5.04439	5.04439
CXCL6	5.04439	6.1943	5.04439	5.04439	5.04439	5.04439	6.14925	5.04439	5.04439	5.04439	5.04439	5.04439	5.04439	5.04439	5.04439
CXCL8	7.47979	7.63487	11.5151	9.83126	11.0002	10.7727	12.2195	9.92268	10.2258	13.6165	12.735	6.96343	9.2049	9.25822	10.9842
CXCL9	5.04439	6.76545	7.69199	5.04439	5.51328	5.60356	5.04439	5.04439	6.78659	5.04439	5.04439	5.04439	5.04439	5.04439	5.04439
CXCR3	8.45554	8.40486	7.76414	7.88152	8.96259	6.97795	7.21171	7.35693	7.58665	8.90452	8.2892	7.05231	5.88992	6.84131	5.04439
CXCR4	13.8892	13.7261	14.7092	12.8513	12.4684	12.5129	13.4635	12.8141	11.9875	12.2946	12.9083	13.0957	11.7448	12.6361	11.9928
CXCR5	6.78235	6.73744	5.04439	5.04439	5.04439	5.04439	5.04439	5.04439	5.04439	5.04439	5.04439	5.04439	5.04439	5.04439	5.04439
CXCR6	8.04863	8.21476	8.63541	8.87552	9.91962	9.8159	5.04439	7.05772	9.31089	9.27489	7.59445	5.04439	9.12465	5.04439	7.6515
CYBB	5.04439	6.64997	5.04439	5.04439	5.43733	5.04439	5.04439	5.04439	5.04439	5.04439	5.04439	5.04439	5.04439	5.04439	5.04439
DAP3	10.2594	10.0366	9.93797	10.7768	10.6996	10.5264	10.66	10.5329	10.833	10.8889	10.6243	10.1761	10.6084	10.1864	10.3087
DDIT4	9.85367	9.96286	10.7195	6.85127	7.58543	7.61022	5.59586	6.59688	8.78234	8.10392	7.90154	6.40476	7.17817	6.64952	6.76614
DECR1	9.03233	8.94153	7.76414	10.3791	10.4782	10.0883	10.7241	10.6734	9.93944	10.7824	10.6028	10.554	9.9452	10.2655	10.0699
DGLUCY	9.13514	9.48708	7.76414	10.6481	10.2845	8.60689	8.91403	9.26229	8.86905	8.64743	8.58435	9.74575	8.75744	9.72527	8.80079
DHFR2	6.61729	7.08738	7.57652	7.67598	7.21656	7.55603	7.22389	7.2426	6.69008	7.05598	7.15914	7.21921	6.89684	7.20455	7.11978
DHRS4	7.98229	8.21476	9.33733	8.56108	8.61158	8.82309	8.8329	8.20238	8.67182	8.59472	8.02616	8.3523	8.91058	8.61842	8.82504
DIABLO	9.23111	9.09844	9.27696	8.65513	8.6914	9.07508	9.16354	8.74247	8.82221	8.86612	8.58772	8.72385	8.71891	8.76762	8.78109
DOCK2	11.0984	11.1162	11.1447	11.3502	11.3997	10.8123	11.5591	10.9725	11.6369	11.3136	11.2229	10.9607	11.1556	10.9393	10.669
DUSP1	13.6393	13.8037	14.947	11.1126	13.1497	7.456	6.41653	6.46711	11.7081	8.75942	9.58772	10.4914	9.97248	10.9382	10.8747
DVL2	8.01584	8.0308	7.53588	8.35233	8.54076	8.35647	8.72353	8.16101	8.32848	8.21285	8.35801	8.4012	8.58395	8.44412	8.6515
EBI3	5.04439	5.04439	5.04439	8.11328	7.83521	8.49253	9.74798	8.67059	10.0932	10.1908	9.60281	7.55	9.2967	7.73899	9.89313
EGR1	9.40579	9.56884	10.4619	7.63396	9.02229	7.04834	5.04439	7.45004	8.35734	7.20408	7.93901	5.04439	5.87598	5.04439	6.78604
ENTPD1	9.08069	9.70164	7.96118	10.4615	11.0272	11.8948	11.9086	11.8251	12.7548	12.6023	12.6714	11.7463	11.6776	12.067	12.6258
ERAP2	9.57852	10.61	10.114	10.7409	11.9104	8.99588	9.14925	11.731	9.89093	8.36617	11.3674	11.5419	8.96262	11.182	8.52695
FAM30A	5.04439	6.38694	7.61605	5.04439	5.35716	5.20622	5.04439	5.32451	5.04439	5.33838	5.04439	5.14882	5.04439	5.04439	5.04439
FAS	10.9326	10.9824	10.1001	10.726	10.7436	9.90937	11.6072	10.4581	10.012	9.88956	10.1839	10.3361	9.37931	10.2121	9.81054
FASLG	5.04439	6.52444	5.04439	5.04439	5.04439	5.1706	5.04439	5.04439	6.25984	6.22157	5.40084	5.04439	5.04439	5.04439	5.04439
FASN	9.53868	8.49964	9.21395	9.25634	9.47818	8.22805	9.83885	9.04356	9.2705	9.94193	10.093	9.31307	8.90716	9.03433	8.4542
FCAR	5.04439	6.67972	7.61605	5.04439	5.04439	5.04439	5.04439	5.04439	5.04439	5.04439	5.04439	5.04439	5.04439	5.04439	5.04439
FCGR3A/B	7.27334	7.75151	8.57652	5.21655	6.11052	5.54911	5.04439	5.04439	5.04963	5.04439	5.04439	5.04439	5.04439	5.04439	5.04439
FCRL2	5.04439	6.15248	5.04439	5.04439	5.04439	5.04439	5.04439	5.04439	5.04439	5.04439	5.04439	5.04439	5.04439	5.04439	5.04439
FCRL3	8.73277	9.88838	5.04439	9.12091	8.70361	6.75556	5.13643	8.32216	5.04439	7.32226	8.03113	8.63424	5.04439	6.99451	5.04439
FH	8.09646	8.27447	8.51512	9.54417	9.51328	9.72212	10.2017	9.98698	9.94516	10.8123	10.3321	9.63576	10.0121	9.47242	9.57636
FKBP1A	5.04439	6.10941	5.04439	6.47642	6.63727	7.36437	7.38435	7.12381	7.40511	7.61471	7.21258	6.72811	7.17817	6.68331	7.3511
FLCN	8.11206	8.39593	8.65452	9.68459	9.32591	9.07508	8.05017	8.11029	9.25372	8.07053	8.66004	9.06023	9.37436	8.87679	9.258
FNIP1	9.35426	9.24492	9.60627	9.41364	9.31534	10.0545	9.8329	9.02495	9.71259	8.76539	9.00613	9.29114	9.82066	9.20803	9.91137
FOS	12.2231	12.3052	14.6678	10.6743	13.1067	7.54911	5.04439	6.65018	11.4623	9.06327	10.0262	7.72527	9.1639	8.72932	9.98208
FOSB	12.653	12.6186	14.3082	8.91114	10.632	6.53517	5.7885	5.92809	10.5503	8.19968	8.22129	6.54033	8.65912	6.91141	9.28621
FOXO1	11.1446	11.0957	11.4673	10.0441	10.0352	9.51045	9.3556	9.56651	8.87106	9.71689	9.69644	9.57863	8.01285	9.06797	8.74596
FOXP3	10.0075	10.0308	8.69199	10.9016	10.5666	9.51223	10.2927	10.9877	9.50132	11.048	10.6045	11.3288	8.32134	11.0952	8.863
FOXP3_delta2	10.9458	10.9538	10.2646	11.4951	11.6698	10.8416	11.3752	12.1602	10.5756	12.2302	11.7054	12.2511	9.25826	11.9458	9.70996
FOXP3_delta7	7.70218	6.79293	5.04439	8.29506	8.3978	7.46338	7.86045	8.62758	7.40511	8.94719	8.47561	8.68925	6.29801	8.44215	6.64061
FUT4	7.55018	7.79293	8.05045	7.44436	7.80531	7.93613	8.17769	7.61614	7.75224	7.37009	7.62104	7.48089	7.55143	7.51714	7.98853
FUT7	8.2594	8.57281	8.18795	8.59798	10.6051	10.3465	10.0321	10.4328	8.79294	10.494	9.89338	10.2288	9.87072	10.304	9.57921
FYN	12.2213	11.7392	11.742	10.7434	10.1965	10.5387	8.75952	9.24384	9.86504	10.8536	9.75765	8.8414	9.06753	8.39195	9.79834
GADD45B	11.706	11.7366	13.4248	9.26095	9.99771	8.47072	7.48389	7.94951	9.32264	7.02644	7.02616	8.2747	8.38424	8.20919	8.8536
GARS	10.1802	9.70526	10.5665	10.4433	10.6894	10.5621	10.7241	10.4516	10.3552	11.0867	10.6688	9.93357	10.0506	9.85472	9.81054
GART	8.78235	8.3779	8.53588	9.86949	9.77862	9.33249	10.068	9.86347	9.69461	10.4886	10.2482	9.5604	9.64481	9.36617	9.17365
GATA3	11.1332	11.184	11.4483	11.1944	11.006	13.2665	10.574	11.4824	13.277	12.4322	11.4382	11.4756	13.2058	10.239	13.476
GFER	6.82082	7.42256	7.57652	6.44436	6.85723	7.22371	6.95112	6.8779	6.69913	6.76539	6.58772	6.38328	6.81153	6.65634	6.9
GFM1	8.23111	8.35963	8.51512	9.09533	8.92484	9.21281	9.09394	9.14783	9.32264	9.44458	9.02865	8.5802	9.14658	8.60966	8.92713
GLS	12.0466	11.8447	12.2268	11.186	11.1527	11.1751	10.5555	10.9717	11.3462	11.6043	11.3118	10.7299	11.0128	10.8982	10.8536
GLS2	5.04439	6.35041	5.04439	5.04439	5.04439	5.34052	5.04439	5.04439	5.04439	5.04439	5.04439	5.04439	5.04439	5.04439	5.04439
GLUD1/2	11.1765	11.1053	11.3724	10.8497	11.4549	11.95	11.6496	11.859	11.3408	12.257	12.0231	11.3043	11.1671	11.1005	11.0454
GNAI2	11.8971	11.8521	11.6734	12.691	12.8154	12.7992	13.1536	12.8993	12.9202	12.8435	12.7801	13.1017	12.7001	12.839	12.4515
GNG10	6.74282	6.87237	5.04439	8.04544	8.32591	7.91476	7.57225	8.27447	7.62987	8.0897	7.698	8.10575	7.28751	7.13299	7.60744
GNLY	5.04439	5.04439	5.04439	5.04439	5.04439	7.67522	5.04439	5.04439	8.65565	5.04439	5.04439	5.04439	5.83334	5.04439	8.18867
GOT1	6.82082	6.79293	5.04439	6.50778	6.85723	6.57659	7.18082	7.07453	7.42159	7.69828	7.46831	6.94888	7.0843	6.54313	7.03916
GPI	9.18023	9.34578	9.55634	10.0144	10.3047	10.5282	11.0068	10.8819	10.3168	11.0566	10.8679	10.8186	10.5343	10.6812	10.1812
GRK2	10.5587	10.5748	11.1311	11.0454	11.4923	11.0366	11.9846	11.52	11.3902	11.6434	11.6866	11.4344	11.3281	10.9643	10.9636
GRPEL1	8.2594	7.40486	8.45099	6.37802	6.96934	7.0186	7.20559	7.27689	6.72593	7.48315	7.04593	6.35414	6.76691	6.45198	6.5735
GZMA	7.50363	8.0308	8.0213	5.04439	9.09516	12.069	5.04439	5.10212	13.8387	5.04439	7.77107	5.04439	11.7964	5.40415	10.4986
GZMB	6.82082	7.01921	7.45099	5.82661	9.15269	15.7595	7.504	8.12918	16.7021	11.1925	11.1671	5.04439	15.918	7.21382	16.0632
GZMH	5.04439	5.04439	5.04439	5.04439	5.04439	5.04439	5.04439	5.04439	5.62513	5.04439	5.04439	5.04439	5.04439	5.04439	5.04439
GZMK	7.55018	8.0308	8.05045	5.04439	5.71973	5.04439	5.04439	5.04439	5.04439	5.04439	5.04439	5.04439	5.04439	5.04439	5.04439
GZMM	7.35426	7.29383	7.49406	6.53848	8.11662	6.98822	7.99441	6.31511	5.04963	6.27279	6.95478	6.22324	5.04439	7.66313	6.02248
HACD4	8.27334	8.44005	5.04439	9.64811	10.0497	9.15701	9.93455	10.087	8.3772	8.37401	9.31182	10.2945	8.66724	10.3526	8.21827
HADHB	9.22395	8.9292	8.65452	10.0075	10.1029	10.3849	10.8687	10.4845	10.0093	10.6659	10.0787	10.2162	10.0919	10.2677	10.0941
HAVCR2	7.09646	7.21476	5.04439	9.52705	9.5942	10.904	8.19016	9.54154	11.3655	10.681	10.4406	8.82424	10.6998	9.90856	10.7008
HDAC7	8.76272	8.93538	8.97645	9.41571	9.25024	7.90395	8.25685	8.57539	8.10852	9.52249	9.09181	8.32814	7.4038	7.96734	7.39063
HDAC8	7.52709	7.54075	5.04439	9.38859	9.12269	8.42232	8.28036	8.21254	9.13209	8.67308	8.65038	8.38509	8.58395	8.4382	8.51508
HDC	5.04439	6.10941	5.04439	5.04439	5.43733	5.04439	5.04439	5.04439	5.04439	5.04439	5.04439	5.04439	5.04439	5.04439	5.04439
HIF1A	11.2541	10.8332	11.616	10.2984	10.4507	11.6926	11.0011	10.8209	11.7159	11.4296	11.396	10.6471	11.0342	10.4801	10.9604
HK2	7.63899	7.9719	8.55634	7.24475	7.2613	6.82595	7.21782	7.71236	7.99191	8.51186	7.82925	6.81624	7.32903	5.83531	6.61858
HLA-DQA1	8.12749	5.04439	5.04439	11.1781	5.04439	5.04439	15.1104	5.04439	5.04439	12.7242	5.04439	5.04439	5.04439	5.04439	5.04439
HLA-DRA	9.51541	8.78611	9.92229	13.3492	13.2144	13.5832	16.4346	14.4171	14.2791	14.6558	14.1804	14.1448	13.8693	14.2494	13.2631
HLA-DRB1	10.2204	9.86267	11.1548	12.0541	11.6399	12.3749	14.2924	12.4376	13.0544	12.0959	11.5111	12.4146	12.5815	12.6123	12.146
HLA-E	12.6683	12.6311	12.47	13.3111	12.6909	12.6435	12.453	12.4103	11.773	11.9052	11.9184	12.132	11.2706	12.2006	11.5188
HMGCR	7.8583	7.63487	8.21395	9.35449	9.60292	9.41091	9.79973	9.45967	9.44059	10.2485	10.2673	9.77216	9.35439	9.50491	9.11978
HNF1A	5.04439	6.45733	5.04439	5.92282	5.98276	5.04439	5.04439	5.04439	5.04439	5.04439	5.04439	5.04439	5.04439	5.04439	5.80567
HSD11B1	5.04439	6.45733	5.04439	5.04439	5.54981	5.04439	5.04439	5.04439	5.04439	5.04439	5.04439	5.04439	5.04439	5.04439	5.04439
HSPA9	10.1541	10.0163	10.0861	9.10818	9.10746	9.57148	9.5189	9.43168	9.51419	10.3253	9.88105	8.9501	9.48295	8.80186	9.24727
HSPE1	12.4332	12.3556	11.724	11.1373	11.5202	11.4844	12.0121	11.6704	11.3142	12.7134	12.2519	11.0219	11.6471	10.9975	11.3768
ICAM1	7.55018	8.08738	8.16148	8.63396	8.35716	8.83451	8.93455	7.88109	10.7036	9.40112	9.10128	7.52733	9.59356	7.45198	9.88393
ICOS	11.9227	11.2536	10.8619	10.9445	10.4687	9.94539	9.75534	10.3298	9.5039	11.938	10.8235	9.23528	9.75077	9.51807	9.71775
ICOSLG	8.79207	8.62725	8.97645	7.46847	7.55879	7.0186	8.24793	7.4586	5.60602	6.65388	6.09418	7.46053	5.51141	6.40415	6.08807
ID2	8.82082	8.82656	10.4941	7.61248	9.07023	11.2426	8.90839	9.3672	12.5976	10.4097	10.6624	8.18651	11.8908	9.6741	11.4978
IDH3A	9.15033	8.58857	8.61605	9.5778	9.61805	9.80432	10.4112	10.1035	9.54336	10.9816	10.3757	9.94094	9.72086	9.23448	9.54166
IDO1	5.04439	6.15248	7.53588	5.04439	5.04439	5.04439	5.04439	5.04439	5.04439	5.04439	5.04439	5.04439	5.04439	5.04439	5.04439
IDO2	5.04439	6.45733	5.04439	5.04439	5.04439	5.04439	5.04439	5.04439	5.04439	5.04439	5.04439	5.04439	5.04439	5.04439	5.04439
IFI30	5.04439	6.31294	8.10703	7.41984	7.81284	7.99333	8.39516	7.70877	8.53959	8.12265	8.02616	7.84795	8.5204	7.35887	8.16607
IFI35	5.04439	6.52444	5.04439	8.11837	8.07963	7.38783	7.70845	7.83251	7.56208	7.95505	7.698	7.88663	7.38915	7.28157	7.50311
IFI6	5.04439	6.35041	5.04439	7.23541	6.76704	7.06784	7.22994	6.64268	6.27202	6.51895	6.49011	6.34676	6.05985	6.77391	6.50311
IFIT1	5.04439	6.31294	8.49406	5.04439	5.04439	5.04439	5.04439	5.04439	5.04439	5.04439	5.04439	5.04439	5.04439	5.04439	5.04439
IFIT2	8.12749	7.8979	12.2043	5.82661	5.84259	5.49253	5.35144	5.04439	5.35448	5.77727	5.04439	5.04439	5.04439	5.04439	5.04439
IFIT3	5.04439	5.04439	9.0648	5.77598	5.04439	5.04439	5.04439	5.04439	5.04439	5.04439	5.04439	5.04439	5.04439	5.04439	5.04439
IFITM3	8.5729	8.88519	9.89845	7.29954	7.82033	6.82595	5.4376	5.73015	6.6626	6.37009	5.04439	5.14882	5.35941	5.55778	6.66231
IFNA1	7.35426	8.16304	9.17478	5.46048	6.13477	5.97795	5.04439	5.04439	5.04439	5.04439	5.04439	5.04439	5.04439	5.04439	5.04439
IFNAR1	10.139	9.60804	8.78163	10.2586	9.85905	10.719	10.4112	9.90164	10.394	10.3474	10.1224	9.70665	10.3213	9.52554	10.4895
IFNB1	5.04439	6.52444	7.76414	5.04439	5.04439	5.04439	5.04439	5.04439	5.04439	5.04439	5.04439	5.04439	5.04439	5.04439	5.04439
IFNG	8.67093	8.85943	8.76414	5.04439	7.34682	9.20842	5.04439	5.48399	10.387	8.40877	7.46096	5.04439	7.37436	5.40415	8.56776
IFNGR1	9.28714	9.07064	9.90644	8.92573	9.26405	9.58845	8.9657	8.91726	9.5781	8.7014	9.10835	8.63727	8.70321	8.62539	8.75104
IFNGR2	7.70218	7.45733	7.86602	8.53468	6.96934	6.9572	8.03988	8.20747	6.72593	7.37009	7.03608	8.36696	7.5818	5.09835	7.03916
IGF1R	5.04439	5.04439	5.04439	5.66907	5.04439	5.80287	5.04439	5.04439	5.86905	5.04439	5.04439	5.04439	5.45627	5.04439	6.11978
IKBKE	9.5329	10.123	8.96118	10.4178	9.71169	8.4261	8.72782	8.96311	8.84481	9.07053	8.56393	9.68487	8.3867	9.08955	8.21093
IKZF2	11.3722	11.1458	10.1548	11.6625	8.87893	8.93348	5.77202	10.9799	8.64164	11.3044	9.39315	10.8742	8.90029	7.43622	7.70474
IKZF4	7.76272	7.8332	7.57652	8.06138	7.42755	9.17959	8.577	8.58128	9.13542	9.07053	8.57757	8.28632	8.37931	8.21613	8.57921
IL10	5.04439	5.04439	5.04439	5.04439	9.8645	9.01106	5.04439	7.94342	5.04439	7.96547	10.3815	5.04439	6.91058	6.86506	6.64061
IL10RA	12.4456	12.4237	12.222	12.5378	12.1197	11.809	9.8624	10.2125	12.6468	8.92868	9.40659	11.0529	11.2294	10.9477	11.4978
IL12A	6.61729	6.31294	7.57652	5.80152	6.78247	5.65603	8.03298	7.09115	5.18455	5.67942	7.07507	8.08594	6.31877	7.26827	6.37758
IL12B	5.04439	7.08738	8.0213	5.04439	5.04439	5.0966	5.04439	5.04439	5.04439	5.04439	5.04439	5.04439	5.04439	5.04439	5.04439
IL12RB1	8.63899	8.87237	8.38387	10.156	9.5225	8.95196	8.51642	8.80759	8.76952	8.46124	8.37764	9.35322	9.0767	9.53483	8.67837
IL12RB2	8.68142	8.66493	8.94575	10.0927	10.2859	10.1695	10.2193	10.4186	10.0505	11.0939	10.9954	9.46138	8.9839	9.28046	8.81539
IL13	5.04439	7.1943	7.57652	5.04439	5.51328	10.751	5.04439	5.04439	13.066	9.88545	7.1861	5.04439	12.4338	5.04439	11.7711
IL15	6.78235	6.94766	7.53588	5.61248	6.11052	6.13407	6.04332	5.04439	6.51675	5.04439	5.04439	5.04439	5.37931	5.15724	6.05565
IL16	10.7099	10.508	10.0213	12.0511	10.792	9.97795	10.1902	9.99068	10.2414	10.3711	9.69956	10.0647	9.86632	10.4011	9.54458
IL17A	6.78235	5.04439	5.04439	5.04439	5.04439	5.04439	5.04439	5.04439	5.04439	5.04439	5.04439	5.04439	5.04439	5.04439	5.04439
IL17C	5.04439	6.55687	5.04439	5.04439	5.04439	5.04439	5.04439	5.04439	5.04439	5.04439	5.04439	5.04439	5.04439	5.04439	5.04439
IL17F	6.93045	7.72322	8.18795	5.04439	5.4758	5.3081	5.04439	5.04439	5.04439	5.04439	5.04439	5.04439	5.04439	5.04439	5.04439
IL18	5.04439	6.76545	5.04439	5.36094	5.9558	5.04439	5.04439	5.04439	5.04439	5.04439	5.04439	5.04439	5.04439	5.04439	5.04439
IL18BP	7.27334	7.27447	7.72852	6.09791	5.78247	5.49253	5.37347	5.04439	5.44329	5.04439	5.04439	5.50761	5.04439	5.35469	5.76614
IL1A	5.04439	6.8199	5.04439	8.18779	9.45188	10.4514	10.8521	9.08425	10.7972	11.6583	10.9941	7.91185	10.1386	9.11825	11.2633
IL1B	5.04439	6.70887	5.04439	5.04439	5.31534	5.04439	5.04439	5.04439	5.04439	5.04439	5.04439	5.04439	5.04439	5.04439	5.04439
IL1F10	5.04439	6.10941	5.04439	5.04439	5.04439	5.04439	5.04439	5.04439	5.04439	5.04439	5.04439	5.04439	5.04439	5.04439	5.04439
IL1R1	7.03233	5.04439	5.04439	9.29954	7.49466	5.57659	5.13643	9.06475	5.04439	8.51186	8.33811	8.32251	5.04439	7.56142	5.04439
IL1RN	5.04439	5.04439	5.04439	5.80152	5.84259	6.49253	5.04439	6.18701	5.99191	8.02145	6.70423	5.04439	5.04439	5.04439	5.64061
IL2	5.04439	6.8199	7.53588	5.04439	5.04439	5.04439	5.04439	5.04439	6.25984	5.04439	5.04439	5.04439	5.04439	5.04439	5.04439
IL20	5.04439	6.87237	7.76414	5.04439	5.04439	5.04439	5.04439	5.04439	5.04439	5.04439	5.04439	5.04439	5.04439	5.04439	5.04439
IL21	6.70218	6.73744	5.04439	5.04439	5.04439	5.04439	5.04439	5.04439	5.04439	5.04439	5.04439	5.04439	5.04439	5.04439	5.04439
IL21R	9.88578	9.19944	8.36079	9.25403	9.78055	8.54911	10.2524	9.41857	8.66952	9.51719	9.7243	8.11229	8.59036	7.88262	8.46658
IL22	5.04439	5.04439	5.04439	5.04439	5.04439	5.04439	5.04439	5.04439	5.73475	5.04439	5.04439	5.04439	5.04439	5.04439	5.04439
IL23A	8.35426	8.41374	9.28924	7.73018	7.31534	6.79119	6.0015	7.13987	6.47523	8.35828	7.95478	6.71671	5.47488	5.07817	6.40357
IL23R	5.04439	6.52444	5.04439	5.58334	6.60292	5.04439	8.05699	7.76163	5.04439	7.01645	7.75914	6.04321	5.04439	5.04439	5.04439
IL24	5.04439	6.27447	5.04439	5.04439	5.04439	5.04439	5.04439	5.04439	5.04439	5.04439	5.04439	5.04439	5.04439	5.04439	5.04439
IL25	5.04439	6.10941	5.04439	5.04439	5.04439	5.04439	5.04439	5.04439	5.04439	5.04439	5.04439	5.04439	5.04439	5.04439	5.04439
IL26	5.04439	7.52444	7.86602	5.04439	6.53166	5.54911	5.04439	5.04439	5.07764	5.04439	5.04439	5.04439	6.93768	5.04439	6.15081
IL2RA	11.7652	11.4818	10.6354	14.3363	14.0169	14.4443	14.061	14.7132	14.9177	15.0792	14.9734	14.3148	14.4788	13.3438	14.0571
IL2RB	10.5095	10.4071	9.49406	10.9672	11.3649	12.1055	10.8289	11.4317	12.0106	12.0048	11.9463	10.5456	11.6163	11.1415	10.9875
IL2RG	12.294	12.0409	11.1447	13.2111	13.1687	13.2147	12.9588	13.0388	12.9505	12.8377	12.9324	12.8492	12.5701	12.9598	12.6579
IL3	5.04439	6.73744	7.45099	5.04439	5.04439	5.04439	5.04439	5.04439	10.5333	5.04439	5.04439	5.04439	5.04439	5.04439	5.04439
IL31	5.04439	6.52444	5.04439	5.04439	5.04439	5.04439	5.04439	5.04439	5.04439	5.04439	5.04439	5.04439	5.04439	5.04439	5.04439
IL32	12.9833	12.9129	11.2458	15.163	15.6453	16.4629	16.1944	16.1145	15.8007	15.4533	15.4577	16.1755	15.4215	16.2289	15.7689
IL33	7.45554	7.58857	8.28924	5.64105	6.03523	5.5211	5.04439	5.04439	5.04439	5.04439	5.04439	5.04439	5.04439	5.04439	5.04439
IL36A	6.61729	6.76545	7.49406	5.64105	5.65414	5.04439	5.04439	5.04439	5.04439	5.04439	5.04439	5.04439	5.04439	5.04439	5.04439
IL36RN	5.04439	6.31294	5.04439	5.04439	5.04439	5.04439	5.04439	5.04439	5.04439	5.04439	5.04439	5.04439	5.04439	5.04439	5.04439
IL37	5.04439	6.67972	5.04439	5.29055	5.68731	5.04439	5.04439	5.04439	5.04439	5.04439	5.27252	5.04439	5.04439	5.55778	5.04439
IL3RA	5.04439	5.04439	5.04439	5.05609	5.51328	8.99078	5.04439	5.04439	10.7148	7.51186	6.90154	5.04439	10.176	5.04439	10.5934
IL4	6.89482	6.6196	5.04439	5.04439	5.04439	6.27494	5.04439	5.04439	6.76952	5.13193	5.04439	5.04439	5.52933	5.04439	5.04439
IL4R	9.33445	9.11486	8.99156	9.24242	8.4422	10.0642	8.61447	8.5375	10.6405	8.59472	8.93901	8.1803	10.5596	8.39195	10.71
IL5	5.04439	6.42256	5.04439	5.04439	5.04439	11.2538	5.04439	5.04439	11.1769	7.37791	6.74107	5.04439	12.7551	5.04439	11.8571
IL6R	8.92162	8.68706	8.21395	7.76953	8.3364	6.15245	7.6555	6.98253	5.04439	5.91262	5.57417	7.34676	5.12022	6.69661	5.84414
IL6ST	12.7409	11.8611	13.0148	11.4428	10.7337	11.0217	11.4551	11.0206	9.81703	9.58462	10.0049	11.2184	9.36566	10.8917	10.1217
IL7	6.66036	6.87237	7.53588	5.25403	6.37762	5.43363	5.04439	5.04439	5.04439	5.04439	5.04439	5.04439	5.04439	5.04439	5.04439
IL7R	10.5701	10.1917	9.5865	5.04439	5.04439	6.54911	5.04439	5.04439	5.52695	5.04439	5.04439	5.04439	5.09637	5.04439	5.04439
IL9	5.04439	5.04439	5.04439	5.04439	5.04439	5.04439	5.04439	5.04439	5.04439	5.93399	6.74107	5.04439	10.845	5.04439	7.13538
IRF1	9.97378	9.9719	11.4967	9.16092	9.8315	7.36437	6.73846	7.28172	8.39401	7.39342	7.07507	7.61594	7.14368	7.22304	7.32414
IRF3	7.98229	8.07624	7.79891	8.09791	7.79012	6.5211	6.85263	6.75121	6.73475	6.16846	6.15003	7.32814	6.69728	7.35049	7.02248
IRF4	11.1023	10.4509	11.0966	11.9697	11.4657	11.0575	11.6101	11.7195	10.7092	12.0302	11.3869	11.4156	10.517	10.5813	9.76864
IRF5	5.04439	6.79293	5.04439	7.80783	7.14674	8.25381	8.48642	7.925	9.02286	8.8991	8.11772	7.71384	9.066	8.2322	8.9669
IRF6	6.70218	6.27447	5.04439	5.04439	5.3978	5.37223	5.04439	5.04439	5.56702	5.04439	5.04439	5.04439	5.04439	5.04439	5.04439
IRF7	9.0886	8.73744	9.23948	8.42806	8.49466	6.81446	6.71278	6.68708	7.59637	6.82381	6.46096	7.21921	7.17817	7.24583	7.52695
IRF9	10.6918	10.8724	11.5099	11.1367	10.9309	10.006	9.90272	9.90164	10.0846	9.57445	9.57757	10.3319	9.65198	10.2722	9.98423
ISG15	9.34768	9.69801	10.2139	8.61608	9.63939	8.4261	8.45835	9.08009	7.34298	8.57445	8.42745	8.70232	7.77068	9.14274	7.93607
ITGAM	7.38025	7.17354	7.61605	10.5676	8.85723	6.98822	7.86045	8.80424	8.29009	8.0657	7.20381	9.96162	6.81884	8.83531	6.863
ITGB2	10.1802	10.4659	10.1413	11.2225	10.8175	9.82021	9.86337	10.0046	10.4446	9.8827	9.84625	10.3706	9.06446	10.4787	9.05154
ITGB8	6.93045	7.29383	7.61605	7.80783	7.17039	7.5211	7.48389	7.7754	5.04439	9.84512	8.06057	6.42593	5.04439	6.84131	6.97126
JAK1	11.8373	11.8257	12.2816	10.9286	10.9056	10.6918	10.5959	10.4814	10.6096	9.81807	10.1443	10.6516	10.2346	10.7378	10.5417
JAK2	8.06475	8.35041	8.42896	10.5971	9.87713	8.93348	9.90177	10.035	9.53202	9.60808	9.49551	9.61824	8.65096	8.66313	8.72034
JUN	12.137	12.0678	13.5614	11.1974	12.9938	10.3173	8.6555	8.69616	12.4257	10.3925	10.4591	9.82224	11.2552	10.6097	11.642
JUNB	12.822	12.9549	13.8894	9.65513	10.9643	9.13176	9.52506	9.33385	10.1246	9.55906	9.61774	8.79064	9.22015	8.64438	9.43227
KIR3DL1/2	8.55018	9.41374	10.6013	6.71009	7.36743	7.70042	5.04439	6.14519	6.54712	5.09446	5.04439	5.04439	5.04439	5.04439	5.04439
KLF2	12.9359	13.1907	13.6569	12.7782	12.5216	10.855	10.0442	11.3666	8.98268	6.82381	7.9284	12.6453	8.70912	11.8028	9.18493
KLRB1	10.9348	9.63487	9.66398	6.39489	6.88609	8.02858	5.82092	6.41527	7.84072	5.23885	5.60114	5.04439	7.99361	7.38375	9.12369
KLRC1/2	6.61729	7.60417	7.89845	5.49219	6.15861	5.57659	5.04439	5.04439	6.57687	5.04439	5.04439	5.04439	5.04439	5.04439	5.04439
KLRD1	5.04439	7.1311	7.96118	6.25403	5.84259	7.37223	5.04439	5.04439	7.6156	5.57445	5.04439	5.04439	7.29277	5.04439	6.93607
KLRG1	7.76272	7.8979	8.07902	6.74999	6.68731	5.27494	5.04439	5.14519	5.04439	5.04439	5.04439	5.04439	5.04439	5.33781	5.04439
KLRK1	5.04439	6.52444	5.04439	5.04439	5.4758	5.04439	5.04439	5.04439	6.39957	5.04439	5.04439	5.04439	5.04439	5.04439	5.04439
KYAT1	5.04439	6.49128	5.04439	7.41157	7.06077	5.82595	6.577	6.55757	5.91636	6.07535	6.2892	6.86871	6.02237	6.29474	5.76614
LAG3	7.27334	6.15248	5.04439	10.3812	12.519	11.8483	11.8179	12.3707	9.83561	11.374	12.1417	11.4394	9.46909	11.9226	9.31732
LAIR1	6.93045	7.73744	5.04439	7.43623	5.04439	5.04439	5.04439	5.04439	6.3314	5.04439	5.04439	5.04439	5.47488	5.04439	5.64061
LAMP1	10.7048	10.5846	10.5307	11.1646	11.0433	11.6973	11.4587	11.2733	11.1708	11.0861	11.2897	11.3052	11.4703	11.4238	11.5321
LAMP2	8.96521	8.94766	9.00651	10.7426	10.6996	11.5233	11.5027	11.009	11.0571	11.1707	11.1744	11.0358	11.1986	10.9656	11.0669
LAMTOR1	7.38025	7.4744	5.04439	8.16338	8.04806	8.34052	8.30349	8.14519	7.82014	8.19082	7.97038	8.26495	8.20629	8.17872	8.19613
LAT	9.42465	9.6834	9.07902	10.1133	9.84259	10.0895	8.19326	8.90478	10.0523	9.46858	8.90425	9.10356	10.2263	9.07563	10.1178
LCK	10.715	10.6387	10.3666	11.2877	11.5616	10.4826	10.4661	11.0787	10.0584	10.6482	10.359	11.1759	9.76029	11.2242	9.32754
LDHA	10.937	10.6575	11.0576	11.0041	11.8945	11.8724	12.2557	12.2432	12.2788	13.0067	13.0246	11.551	12.0712	11.129	11.6193
LEF1	10.8232	11.058	10.0286	9.18537	7.2613	6.99842	5.25981	5.04439	5.04439	7.05598	5.49011	5.04439	5.04439	5.04439	5.04439
LEFTY1	5.04439	6.35041	5.04439	5.04439	5.04439	5.04439	5.04439	5.04439	5.04439	5.04439	5.04439	5.04439	5.04439	5.04439	5.04439
LIF	6.61729	6.58857	5.04439	6.39489	6.65414	10.0348	9.06378	6.20747	11.901	9.80798	8.5605	5.30928	10.8179	5.35469	10.5076
LILRA1	5.04439	6.8199	8.0213	5.04439	5.04439	5.40326	5.04439	5.04439	5.44329	5.04439	5.04439	5.04439	5.04439	5.04439	5.04439
LILRA5	5.04439	5.04439	5.04439	5.04439	5.35716	5.04439	5.04439	5.04439	5.04439	5.04439	5.04439	5.04439	5.04439	5.04439	5.04439
LILRB3	7.15786	7.6196	8.38387	6.37802	6.71973	6.34052	5.04439	5.04439	6.23518	5.04439	5.04439	5.29402	5.61575	6.03695	5.04439
LPAR6	10.1004	10.0452	8.78163	11.3588	10.793	12.6971	10.6883	9.84399	11.1809	8.85776	8.70423	8.73661	11.3556	10.2849	11.2473
LRRC32	7.32778	7.21476	7.96118	8.59433	7.3364	5.87104	5.7885	6.94037	5.04439	6.99628	5.97554	5.84795	5.04439	5.04439	5.04439
LTA	8.84902	8.75151	10.2583	11.4347	11.5396	9.63494	13.5591	12.6967	11.3516	13.659	13.4949	11.4176	9.84591	11.8034	9.39063
LTB	11.8732	11.9734	11.4834	14.7149	13.8337	11.0835	12.973	13.3619	10.5608	11.5167	11.5249	13.8964	8.94937	12.8091	8.26864
MAF	10.0925	9.96286	10.0719	11.6016	12.499	11.8828	11.2557	11.9777	10.9988	10.8094	12.0352	12.3496	10.9948	13.1526	11.7977
MAGED1	8.27334	8.0308	8.26457	8.76304	8.84993	9.13176	9.15085	9.06054	8.82014	9.42207	9.14317	9.01439	8.64069	8.89853	8.93607
MAML2	9.93484	9.64997	9.84122	7.98543	7.00924	7.93082	7.16828	5.86508	9.37014	7.33838	5.84625	5.04439	8.59036	5.04439	8.53285
MAML3	5.04439	6.6196	8.26457	5.29055	5.31534	5.65603	5.04439	5.04439	5.52695	5.13193	5.04439	5.04439	5.04439	5.04439	5.04439
MAP2K2	9.47376	9.58857	9.67338	9.36309	9.85176	9.37027	9.383	9.35234	9.55711	9.13424	8.98836	9.45882	9.54923	9.6682	9.5735
MAP2K7	9.11979	9.05937	9.67338	8.36094	8.56327	8.3525	8.03988	8.10757	8.56208	8.03635	8.07507	8.16569	8.35941	8.11825	8.25443
MAP3K14	9.69702	9.67234	10.44	9.49806	9.5225	9.18852	9.39112	8.48189	9.02286	8.16394	8.698	8.66275	8.53821	8.75179	8.65691
MAP3K7	9.41839	9.17875	9.31348	9.91991	9.67703	9.87243	9.5015	9.61135	9.884	9.82952	9.58603	9.41362	9.43027	9.31751	9.43857
MAPK12	5.04439	5.04439	5.04439	5.04439	7.36743	6.0966	6.05699	6.7372	5.04439	5.04439	6.89065	7.06586	5.39894	6.80494	5.04439
MAPK3	8.28714	8.20456	7.49406	9.22365	9.43733	9.34852	9.98907	9.41967	9.33865	9.46675	9.40276	9.51174	9.48869	9.48875	9.46658
MAX	12.0807	11.7312	11.4009	11.4188	11.2244	10.8835	10.7829	10.7468	10.7813	10.8416	10.6712	10.8239	10.4498	10.6644	10.5519
MCAT	5.04439	6.42256	5.04439	5.04439	5.35716	5.1706	5.04439	5.04439	5.04439	5.04439	5.04439	5.04439	5.04439	5.04439	5.04439
MDFIC	5.04439	5.04439	5.04439	5.55359	5.04439	5.3081	5.04439	5.04439	6.0637	6.18638	5.04439	5.04439	5.47488	5.04439	5.88162
MDH2	7.96521	8.42256	8.91439	8.30402	8.67496	8.36831	9.23596	9.03929	7.83253	8.66031	8.24286	8.8414	8.20907	8.55047	7.863
MFN2	8.79207	8.74449	9.22677	8.69994	8.74358	9.42232	9.20252	9.16755	9.63459	9.32631	8.97038	8.79064	9.49554	8.90427	9.59622
MID1IP1	7.63899	7.6196	8.47268	8.77276	8.82779	9.32845	8.5312	8.84072	9.67755	9.49758	9.4199	8.66275	9.39528	8.8562	9.50311
MIF	9.70732	9.53262	8.93015	10.002	10.6383	10.8209	11.6518	11.1925	10.6678	11.3484	11.1744	10.9314	10.914	10.8114	10.5046
MINOS1	5.04439	6.55687	5.04439	5.04439	5.04439	5.04439	5.04439	5.04439	5.04439	5.04439	5.04439	5.04439	5.04439	5.04439	5.04439
MKI67	6.82082	6.58857	5.04439	7.74999	8.74751	8.21062	9.19016	9.37287	9.44463	9.30801	9.62597	9.70881	9.0767	8.81716	7.94495
MMP2	5.04439	6.73744	5.04439	5.29055	5.31534	7.35647	5.04439	5.04439	5.04439	5.04439	5.04439	5.04439	5.04439	5.04439	7.52695
MMP9	6.61729	5.04439	8.05045	5.04439	5.35716	5.3081	5.04439	5.04439	6.92409	7.01645	5.20381	5.04439	5.04439	5.04439	5.04439
MPC2	8.97378	8.84637	9.51512	9.47046	9.79203	10.6011	10.5343	10.1204	9.78871	10.1526	10.0942	9.94277	9.91655	9.69743	10.104
MR1	7.40579	7.36879	7.96118	8.20703	7.38775	8.24099	7.8329	7.52125	7.76522	6.71689	6.98581	7.44333	7.4841	7.52088	7.87234
MS4A4A	6.93045	7.10941	7.99156	5.04439	5.04439	5.46338	5.04439	5.04439	5.04439	5.04439	5.04439	5.04439	5.04439	5.04439	5.04439
MT2A	7.80172	7.38694	8.42896	6.42806	7.8645	9.78972	8.56029	8.32451	9.49744	8.20408	8.3461	7.96101	11.4746	7.57947	10.9449
MTCP1	5.04439	6.67972	5.04439	6.65513	6.06077	6.35647	5.85263	5.94037	6.41062	6.32226	6.09418	5.99681	6.18948	6.20455	6.52695
MTHFD1	8.30082	8.43133	8.05045	9.13353	9.62662	9.54041	10.7464	10.3672	10.0567	10.8174	10.551	10.0495	10.1466	9.67913	9.56488
MTHFD1L	7.52709	7.38694	7.57652	9.14355	9.2194	8.23669	9.84772	9.24878	7.11191	10.1819	9.74259	8.05231	7.10835	8.08829	6.61858
MTHFD2	9.39308	9.02501	9.54614	10.3107	10.4152	10.8409	10.2956	10.5233	11.3028	11.156	10.7785	10.3098	10.8152	9.76684	10.613
MTHFR	6.96521	7.01921	7.72852	8.29506	7.75926	6.87104	7.45835	7.10212	7.26594	6.94456	6.87968	7.67901	7.12022	7.65293	7.10401
MTHFS	7.91275	7.95983	8.05045	8.16338	8.18207	8.82021	8.16196	8.22011	8.73695	8.7474	8.41611	8.21719	9.01762	7.93965	9.06789
MTOR	8.30082	8.06501	8.38387	8.86647	8.4422	8.03355	7.9065	8.06895	8.6787	8.6699	8.26411	8.17822	8.31877	8.23903	8.371
MX1	9.26638	9.52444	10.201	7.78241	6.9003	6.07749	5.89893	6.16625	5.60602	6.89092	5.57417	5.04439	5.04439	5.04439	5.04439
MYC	9.39308	8.77926	9.49406	10.4095	10.0843	9.27494	10.6689	10.5202	10.2476	11.1685	10.5877	9.47667	10.0459	9.40921	9.10797
MYL9	5.04439	5.04439	5.04439	5.04439	5.04439	5.24099	6.37347	5.04439	5.04439	5.40112	6.1861	5.04439	5.04439	5.17635	5.04439
NAA20	7.98229	7.85943	8.07902	8.7467	8.96597	9.3122	9.31634	9.1518	9.03004	9.71072	9.19719	8.72099	9.03497	8.67661	8.79097
NBL1	5.04439	6.6196	5.04439	5.04439	5.04439	6.5211	5.04439	5.04439	7.20375	5.04439	5.20381	5.04439	6.37931	5.04439	6.32414
NCAM1	5.04439	6.87237	5.04439	5.04439	5.51328	5.24099	5.04439	5.04439	5.21009	5.04439	5.04439	5.04439	5.04439	5.04439	5.04439
NCAPD2	8.35426	8.85943	8.78163	9.54038	9.84075	9.456	10.7278	10.6604	9.77808	10.4922	10.5759	10.5962	9.74599	9.97145	8.93607
NCAPG2	7.72264	7.73744	8.18795	8.30402	8.82033	8.83166	9.58764	9.55158	9.78659	9.67942	9.75914	9.38958	9.22291	8.79261	8.19613
NCAPH	8.93922	9.15248	9.55634	8.80152	9.84075	10.2194	10.3884	10.4037	10.6269	10.5676	10.9083	10.1085	10.7726	9.95218	10.078
NCR1	5.04439	5.04439	5.04439	5.04439	5.04439	5.04439	5.04439	5.08009	5.04439	5.04439	5.04439	5.04439	5.04439	5.04439	5.04439
NCR3	5.04439	7.25484	5.04439	8.37377	8.00924	6.8599	8.10715	8.78394	6.6156	6.90181	7.44617	9.43291	5.23388	8.36721	5.04439
NDUFA1	10.8279	10.6668	10.5359	11.761	11.9541	12.5578	12.3495	11.9814	12.0624	12.3381	12.0398	11.7684	12.0301	11.7071	12.0714
NDUFA2	7.93045	7.58857	5.04439	8.08757	8.27773	7.57659	8.44801	8.19983	7.48049	8.10862	8.05571	7.84271	7.25557	7.63923	6.80567
NDUFA4	10.0846	9.90106	10.3432	11.2701	11.2743	12.3505	12.4009	12.1127	11.944	12.3303	11.9347	11.6947	11.8951	11.7131	11.644
NDUFA6	9.96521	9.60804	9.42896	9.19985	9.3978	10.5526	10.4066	10.0605	10.082	10.3769	10.1614	9.74926	10.1817	9.60526	10.0225
NDUFAB1	9.55589	8.98982	8.97645	10.3566	10.6362	10.9799	11.2727	11.1385	10.9452	11.7413	11.2375	10.6903	10.9956	10.3822	10.6863
NDUFB9	9.28714	9.13647	9.37238	9.97003	9.93524	10.4119	10.4977	10.3689	9.89684	10.5145	9.90425	10.1085	10.1024	9.64524	9.87001
NEDD8	9.19495	9.21476	8.59642	10.1962	10.3915	11.6496	11.2363	11.0942	10.9327	11.3268	11.0763	10.8355	11.0263	10.6983	11.0679
NEK2	7.40579	8.73744	9.03595	7.53087	8.61589	8.48892	9.3762	9.32216	8.82635	9.27489	9.44431	8.98141	8.56886	8.18345	7.5735
NFAT5	8.58412	8.0537	8.65452	9.1683	8.54076	8.36042	8.64422	8.48608	8.78871	8.77727	8.4085	7.68487	8.03811	7.9057	8.02248
NFATC1	9.61182	9.04801	9.31348	7.72351	7.08586	7.456	6.07054	6.04641	7.21009	6.28947	5.04439	5.9586	7.23388	5.58663	6.82504
NFATC2IP	8.39308	8.20456	5.04439	8.82037	8.59856	8.41853	8.19635	8.46711	9.08973	8.52952	8.2892	8.63878	8.74215	8.45785	8.29666
NFIL3	7.5729	7.57281	8.40659	7.14853	8.62876	10.3525	7.95843	8.88586	11.1225	8.56421	10.0112	7.75065	10.4916	8.79415	10.5606
NFKB2	12.3361	12.1162	12.28	10.4635	10.5305	10.4744	10.7443	10.0689	11.8354	11.1836	10.8448	9.73872	11.0602	9.47339	11.1821
NFKBIA	13.5623	13.2265	14.5481	11.3029	12.4282	11.6411	11.4441	11.3178	13.3443	12.8071	12.4854	10.5873	12.2383	10.5991	12.8063
NKG7	7.09646	7.45733	7.86602	6.19744	9.2668	11.4532	8.64874	9.3864	10.8196	8.52601	10.1107	9.31118	10.6215	10.0883	10.0597
NME1	7.21675	7.3318	7.65452	8.88749	9.64994	9.58507	10.18	10.3604	9.47391	11.3925	10.7629	8.944	10.0224	8.80647	9.03501
NME2	11.7811	11.3677	10.9144	12.8322	13.1726	13.3045	14.1103	13.4519	13.019	14.2472	13.6408	12.9027	13.3754	12.9249	12.9255
NMT1	9.47376	9.28418	9.45099	9.99238	9.84443	10.2237	10.3389	10.1292	10.5602	10.6369	10.3491	9.90873	10.225	9.7864	10.0183
NOD2	5.04439	6.58857	5.04439	5.04439	6.13477	5.91476	6.01557	6.02351	8.27505	5.04439	5.7289	5.9391	6.33923	6.80494	6.47886
NOTCH1	8.62818	8.77926	8.53588	7.84514	8.29934	9.0186	8.21782	8.03214	8.57442	8.83805	8.51514	7.39406	8.74407	7.808	8.61303
NOTCH2	8.55018	8.16304	7.49406	9.51166	9.7651	10.2496	10.026	9.77111	10.6753	9.68573	9.86167	9.45967	10.3688	9.87752	10.2383
NPRL3	8.08069	8.29383	8.21395	8.61608	8.49934	8.12013	8.89893	8.51715	8.11191	9.11332	8.70734	8.61748	8.62827	8.45002	8.33093
NR3C1	10.2768	9.9779	10.1748	8.55359	8.68731	10.4223	9.38164	8.98402	10.4613	8.73527	8.82067	8.85056	10.1617	8.70156	10.3207
NRF1	7.52709	7.66493	7.96118	6.01302	6.49466	7.27494	6.65999	6.46711	6.74352	6.11332	5.51868	6.43987	6.44687	6.37963	6.29666
NRL	5.04439	6.38694	5.04439	5.25403	5.31534	5.04439	5.04439	5.04439	5.04439	5.04439	5.04439	5.04439	5.04439	5.04439	5.04439
NRP1	5.04439	6.70887	7.72852	5.58334	5.87173	5.04439	5.04439	5.04439	6.03541	5.04439	5.04439	5.04439	5.23388	5.04439	5.04439
NSD2	9.46771	9.34114	9.5865	10.4635	10.5854	10.3112	10.7731	10.4918	10.9766	10.8007	10.9645	10.3896	10.5748	10.1397	10.0515
NT5E	6.78235	7.49128	7.93015	8.48038	8.64994	9.53692	5.7885	8.32216	8.94325	8.59807	9.52397	5.04439	6.96427	10.2069	10.2401
OAS1	7.38025	8.43133	7.65452	9.4784	9.84443	7.36437	7.89131	8.97956	7.60602	7.98096	7.96	8.99209	7.07823	10.0278	7.42911
OAS2	8.27334	9.08738	8.99156	10.0334	9.96934	9.19519	9.96932	9.68069	9.27353	9.5964	9.42745	9.73449	9.04435	9.85249	8.78109
OAS3	5.04439	6.99575	5.04439	7.17808	7.4177	7.39557	7.7926	7.61231	8.45134	8.04129	8.06057	7.23128	7.65709	7.93405	7.66231
OASL	7.43088	7.77926	11.1036	5.42806	6.06077	5.70665	5.577	5.04439	5.04439	5.04439	5.04439	5.09698	5.39894	5.30346	5.95377
OAT	9.90381	9.57281	10.7903	8.00205	8.01578	9.24955	8.80683	8.56353	8.85091	9.60309	8.85188	8.33562	9.21185	7.65974	8.94495
OMA1	6.93045	7.17354	5.04439	8.15845	8.11052	7.92549	8.57937	8.02927	8.13542	7.91799	8.16818	8.12097	8.51816	8.16683	8.34441
OPA1	9.40579	9.07624	9.88233	9.90526	10.0401	10.2864	10.2094	10.2641	10.0811	10.7215	10.4591	9.82954	9.7267	9.66651	9.68897
OXSM	6.74282	7.01921	7.99156	6.83899	6.78247	7.07749	6.98012	6.94037	6.6156	6.46124	6.40084	6.46735	6.56452	6.25934	6.4542
PARP1	8.67093	8.57281	8.18795	9.96581	10.4128	10.2718	11.0037	10.7564	10.1111	10.893	10.9244	10.4876	10.2509	10.4811	10.012
PCCA	7.15786	6.92299	5.04439	7.44436	7.18207	6.1706	6.01557	5.90321	6.72593	5.37009	5.57417	6.04321	6.32903	6.32074	6.55041
PCK2	7.45554	7.44005	7.69199	8.67253	8.43733	8.12013	8.40856	8.21254	8.05668	8.86055	8.24713	8.52406	8.26362	8.4559	8.05565
PDCD1	5.04439	5.04439	5.04439	5.04439	5.9003	5.04439	5.04439	5.04439	5.04439	5.04439	5.04439	5.04439	5.04439	5.04439	5.04439
PDCD1LG2	5.04439	5.04439	5.04439	5.89936	5.54981	6.80287	5.16196	5.04439	7.56702	5.04439	5.23857	5.04439	6.71304	5.54313	6.05565
PDGFRA	5.04439	5.04439	5.04439	5.04439	5.04439	5.04439	5.04439	5.04439	5.64399	5.04439	5.04439	5.04439	5.04439	5.04439	5.04439
PDHA1	8.46771	7.8332	8.33733	8.86647	8.70361	8.52815	8.95295	8.82756	8.98638	9.54002	9.21694	8.92306	8.86367	8.52461	8.81539
PDK1	9.20952	9.34114	9.31348	9.56668	9.15861	7.44858	7.7926	8.26474	7.99925	7.66031	7.8961	7.99209	6.87598	7.42027	6.95377
PDK3	8.24532	7.66493	7.93015	8.36523	8.77091	9.17285	9.29052	8.82756	9.05668	9.08732	9.36785	8.46735	8.83694	9.16204	8.79097
PECAM1	5.04439	5.04439	5.04439	5.85127	5.04439	5.04439	5.04439	5.04439	5.04439	5.04439	5.04439	5.04439	5.04439	5.04439	5.04439
PFKFB4	5.04439	5.04439	5.04439	5.04439	5.35716	5.37223	5.577	5.04439	6.21009	5.05598	5.7289	5.43987	5.04439	5.40415	5.68368
PFKL	10.3867	10.32	10.5307	10.8015	11.2236	10.2718	10.9525	10.5279	10.0514	10.3925	10.3737	11.0622	10.2021	10.966	10.1392
PFKP	9.28026	9.0308	9.57652	10.0772	9.91613	10.2194	10.475	10.3245	10.0523	10.8101	10.5961	10.0931	10.1091	9.73578	9.88393
PGAM1	11.1709	10.7963	10.6593	11.6816	12.1385	12.7969	12.7218	12.6601	12.5824	13.4933	13.1694	11.8388	12.2738	11.9027	12.2958
PGK1	11.6457	11.2745	11.0576	11.8328	12.3849	13.3848	12.7877	12.6541	13.7369	13.4072	13.2849	12.2169	13.5118	12.3871	13.6648
PHGDH	5.04439	5.04439	5.04439	6.80152	8.55431	6.92549	8.31491	7.04641	6.99191	6.54697	7.36982	6.48089	7.01603	7.15724	5.95377
PIDD1	6.99916	6.52444	5.04439	7.31735	6.43733	5.49253	6.40589	5.94037	5.94706	5.04439	5.16818	6.64632	5.88992	6.38785	6.11978
PIK3C3	9.3738	9.12571	9.52553	9.75816	9.37254	8.92013	8.56509	8.77368	9.19258	8.92334	8.64392	8.79199	8.54923	8.93124	8.88624
PIK3R1	11.1784	11.3504	12.0341	8.70672	8.69548	9.28121	8.48894	8.30565	9.24602	8.02145	8.36589	8.20091	8.81336	8.19521	8.62412
PIK3R2	7.06475	6.55687	5.04439	6.82661	7.07337	6.43363	7.35698	7.04641	5.97711	7.03635	6.69174	7.04321	6.132	6.95633	6.64061
PIK3R3	5.04439	6.92299	7.53588	6.47642	6.71973	7.27494	7.38435	7.37061	6.14538	6.54697	6.91234	7.10137	6.34935	7.42827	6.64061
PKM	10.4184	10.1917	9.71037	11.9743	12.3918	12.5901	13.2214	13.0553	13.2121	13.6104	13.4927	12.6028	13.2862	13.093	13.0747
PLCB2	9.40579	10.0366	9.68272	9.78721	10.1136	8.68788	8.74058	9.00609	9.17324	8.45755	8.4199	9.75554	8.86191	9.98709	8.90456
PLCG1	11.3025	11.3608	11.5915	11.3917	10.4543	9.75856	9.83687	10.0436	9.78128	9.85075	9.799	10.4729	9.44569	10.0317	9.28621
PML	9.23111	9.49964	9.94575	9.84514	9.60074	9.05324	9.27305	9.05066	9.16836	8.69828	8.75014	9.33748	8.7782	9.4598	8.78604
PNOC	5.04439	6.15248	5.04439	5.04439	5.04439	5.04439	5.04439	5.04439	5.04439	5.04439	5.04439	5.04439	5.04439	5.04439	5.04439
PPARA	7.5729	7.44005	7.65452	7.87552	8.29934	8.15245	7.88366	7.69072	8.30498	7.54697	7.5605	7.60979	7.92419	7.35049	7.96254
PPARD	7.03233	6.70887	5.04439	6.17808	6.08586	6.24099	5.39516	5.18701	6.54712	5.84653	5.51868	5.88917	6.02237	5.69661	6.24007
PPAT	8.30082	8.65747	8.63541	8.35233	8.81659	9.19519	9.499	9.11977	9.28859	9.79344	9.42745	8.3523	9.04435	8.30996	8.42277
PPIA	13.4402	13.2869	13.1053	13.6628	14.1303	14.2869	15.3229	14.8777	14.0894	14.9835	14.7673	14.672	14.3539	14.3125	13.938
PPP2R5D	8.17281	8.0537	5.04439	8.82037	8.90736	8.98053	9.39112	9.36378	9.05844	9.0897	9.17941	9.15305	8.90029	9.14638	9.01828
PPP3CA	8.09646	7.69437	7.69199	7.74341	7.91438	8.76753	7.80481	7.94647	9.16836	7.91262	8.05571	7.99209	8.78007	7.8323	8.78604
PPT2	5.04439	6.35041	5.04439	6.05609	5.31534	5.73131	5.70411	5.43276	5.88499	6.27279	5.67914	5.14882	5.59887	5.09835	5.04439
PRDM1	10.0527	10.0163	10.3666	10.9067	11.0843	10.8759	10.3646	10.5202	10.4372	10.8288	10.9284	10.3806	9.86632	10.4618	10.288
PRF1	7.70218	8.60417	7.61605	10.649	9.84075	9.40326	7.97653	10.4829	11.8691	10.5616	9.87416	10.6121	9.69728	10.556	9.05154
PRICKLE3	6.99916	7.17354	5.04439	6.76304	6.94212	7.35647	6.63285	6.82591	7.62037	6.32226	6.05571	6.64029	7.26094	6.88262	7.39063
PRKAB2	7.87668	7.87237	7.86602	8.25864	7.87893	8.60022	8.00503	7.46286	8.84072	7.94982	7.80626	7.68487	8.25557	8.13787	8.81054
PRKCB	9.67618	8.8332	8.49406	9.96439	9.73963	9.20182	10.958	9.66967	8.40511	10.0388	10.0299	9.46223	8.71108	9.71958	8.64061
PRKCD	8.28714	8.24492	8.72852	8.348	8.42263	8.24528	9.06209	8.71057	8.68554	8.68888	8.72277	8.76595	8.15238	8.63923	8.23284
PSAT1	6.70218	6.94766	7.76414	7.95731	8.07337	7.34852	6.63285	7.05208	6.69913	7.74135	6.97554	6.60361	6.69728	5.87094	6.3511
PSMA2	10.4828	10.1257	9.72852	11.0824	11.131	11.6863	12.09	11.8145	11.5735	12.5165	12.0327	11.4061	11.6327	11.0532	11.2419
PSMA3	9.7378	9.4357	9.17478	10.0772	10.2222	10.7367	10.994	10.8395	10.8645	11.5548	11.2359	10.3606	10.8694	10.0718	10.4036
PSMA6	9.23111	8.96588	8.84954	9.57596	9.97103	10.1985	10.6098	10.383	10.1296	11.0419	10.7539	9.98795	10.2683	9.79261	9.92713
PSMB10	9.67618	9.64244	9.26457	10.2563	10.2804	9.90124	10.7068	10.4322	9.83561	9.91531	9.81923	10.2141	9.68033	9.91782	9.52103
PSPH	5.04439	5.04439	5.04439	6.96863	6.70361	5.63003	6.0015	5.54958	6.15856	6.20408	5.36982	5.57232	6.132	5.9837	5.68368
PTCD1	5.04439	6.6196	5.04439	6.92282	6.71973	6.65603	6.651	6.71593	6.63459	6.64094	6.41611	6.33934	6.60733	6.27715	6.21093
PTGDR2	6.70218	6.9719	5.04439	6.7888	5.54981	5.82595	5.04439	5.3615	5.04439	5.04439	5.04439	6.04321	5.04439	5.04439	5.04439
PTGER2	8.01584	8.64997	8.18795	10.0374	7.49466	9.24742	5.04439	6.113	10.0811	5.70451	5.04439	5.60979	7.71304	7.53575	8.15846
PTGER4	10.6918	10.6215	11.9764	8.48038	8.31003	8.56977	8.95295	8.46286	9.94325	9.34238	8.72277	8.64932	9.95601	8.58127	9.43857
PTGS1	5.04439	6.38694	7.72852	5.04439	5.4758	5.9572	5.04439	5.04439	5.52695	6.71689	5.36982	5.04439	5.04439	5.04439	5.04439
PTGS2	5.04439	6.73744	5.04439	5.04439	7.71169	9.85008	8.39516	7.69072	11.5393	8.36617	10.069	5.04439	11.4041	5.60085	11.1247
PTK2B	10.6996	10.8031	10.6402	10.4209	10.37	9.52815	9.39381	9.68526	10.2637	9.59975	9.48469	9.97962	9.52599	10.0603	9.69161
PTK7	5.04439	6.35041	5.04439	5.04439	5.04439	5.04439	5.04439	5.04439	5.04439	5.04439	5.04439	5.04439	5.04439	5.04439	5.04439
PTPN6	9.69184	9.71247	9.69199	10.2177	10.1105	9.25168	10.3735	10.1986	8.72814	10.9253	9.99727	9.95981	8.95269	9.31428	8.49103
PTPRC	13.8926	13.7476	14.318	13.9655	13.8745	12.9503	12.8232	12.9698	13.3458	12.8935	12.9418	12.9791	12.8413	13.4053	12.8226
PYCR1	5.04439	5.04439	5.04439	6.44436	6.62019	5.70665	6.47882	6.29613	6.04963	7.32226	6.50447	5.30928	6.39894	5.21382	5.04439
PYCR2	9.07274	9.01921	8.53588	10.5592	10.2363	10.6044	10.8779	10.57	10.5756	10.8875	10.6036	10.4673	10.5288	10.4695	10.3478
PYCR3	5.04439	6.10941	5.04439	5.52321	5.51328	5.5211	5.53853	5.53346	5.73475	6.22157	5.43122	5.07928	5.59887	5.26827	5.04439
RAC2	9.70218	9.93229	8.33733	10.5299	10.7436	11.036	11.5988	11.535	10.7176	11.2926	11.1961	11.8151	11.0949	11.5562	10.6172
RAE1	9.15033	8.67972	9.42896	8.95447	9.42509	9.53867	9.26571	10.1721	9.24756	9.79197	10.0036	9.94155	9.10087	9.31428	9.00136
RAG2	5.04439	6.94766	5.04439	5.09791	5.43733	5.04439	5.04439	5.04439	5.04439	5.04439	5.04439	5.04439	5.04439	5.04439	5.04439
RAI1	7.15786	6.87237	7.45099	6.80152	7.29397	7.10606	6.5189	6.77197	7.29606	7.16846	7.00613	6.30167	6.73638	6.26827	7.19613
RARB	5.04439	6.79293	5.04439	5.04439	5.04439	5.04439	5.04439	5.04439	5.04439	5.04439	5.04439	5.04439	5.04439	5.04439	5.04439
RARG	7.91275	6.79293	5.04439	7.40325	7.14674	7.87104	5.98728	6.68708	8.89684	7.13193	6.41611	7.60361	8.44687	7.37963	8.53285
RBX1	10.4278	9.97491	9.31348	10.6803	10.7207	11.1712	11.4718	11.1449	11.1102	11.4069	11.2011	11.1654	11.0342	10.7864	11.1998
RDH10	7.32778	7.29383	8.33733	11.464	11.2123	11.4634	10.9593	11.6032	12.2014	10.6089	11.3466	11.8755	11.1158	11.4004	11.3519
RDH14	8.38025	7.9719	7.61605	7.87552	7.84259	7.98822	8.5312	8.22765	7.61082	8.23885	8.10364	7.91435	7.63243	7.85323	7.69425
RDH5	5.04439	6.55687	5.04439	6.05609	5.9558	5.24099	5.04439	5.04439	5.04439	5.04439	5.04439	5.04439	5.04439	5.25035	5.04439
RELA	10.1275	9.7339	9.84122	8.65162	9.11357	9.38977	8.85655	9.0307	9.11191	8.76241	8.49371	8.9156	9.00005	8.84728	9.11978
RIMKLA	5.04439	6.42256	5.04439	5.04439	5.04439	5.04439	5.04439	5.04439	5.04439	5.04439	5.04439	5.04439	5.04439	5.04439	5.04439
RNASEL	7.59526	7.70887	5.04439	8.38648	7.76704	8.15245	7.43236	7.28654	8.0811	7.33034	7.04593	7.27081	7.53821	7.70978	7.92713
RORA	11.8029	11.2287	11.8075	10.4494	10.2265	9.3525	9.68001	9.95102	8.94516	9.74589	9.38541	10.1188	8.43266	10.2385	8.83939
RORC	7.87668	6.99575	5.04439	5.04439	5.04439	5.04439	5.04439	5.04439	5.04439	5.09446	5.04439	5.04439	5.04439	5.04439	5.04439
RPL23	14.8088	14.142	14.3539	14.3758	14.608	15.091	14.7917	14.6333	14.5179	15.1282	14.6787	13.8868	14.39	14.2721	14.5633
RPL3	12.2751	11.6788	12.6233	10.9609	10.8407	11.8101	11.9044	11.0987	11.1692	11.2806	10.4085	10.7415	11.2325	11.0759	11.0587
RPTOR	6.96521	6.94766	5.04439	7.55359	8.65414	8.92013	8.80481	8.78564	8.41062	8.38956	8.33811	8.72099	9.18525	9.91355	9.19241
RUNX3	11.9802	11.7955	12.4303	9.74177	10.1762	10.8876	10.6277	10.3626	11.6123	11.0705	10.9184	10.1594	11.2329	10.0889	10.6942
S100A12	5.04439	6.10941	5.04439	5.04439	5.04439	5.04439	5.04439	5.04439	5.04439	5.04439	5.04439	5.04439	5.04439	5.04439	5.04439
SCD	7.55018	7.42256	8.47268	9.91261	10.7046	8.31628	11.4871	9.89614	10.2848	11.0765	11.4811	10.2014	9.15093	10.0545	8.47886
SDHB	9.74782	9.36422	9.78163	9.33713	9.4758	10.0422	10.2956	10.1191	9.84175	10.3652	9.98196	9.89171	10.0675	9.76762	9.88624
SEC22B	8.94794	8.7585	9.05045	9.12597	9.11357	9.5543	9.02082	8.91259	9.32994	9.02395	8.70112	8.56915	9.09336	8.87971	9.14311
SELL	11.2275	11.1525	9.62576	12.6965	11.4434	8.64633	8.64648	11.1265	5.07764	9.66031	8.83494	11.4748	6.0843	9.17397	5.04439
SELPLG	6.70218	7.1311	5.04439	8.75653	8.06077	7.77348	6.75534	7.22263	8.44329	5.97581	6.67914	8.32251	8.03497	7.88262	8.13538
SERINC1	12.3328	12.0929	12.4673	11.2459	11.1638	12.0267	11.3445	11.1375	11.4311	10.8109	10.8714	11.0141	11.1693	11.1814	11.5306
SERINC3	11.2541	10.7196	10.4066	10.7524	10.6541	11.3965	10.6998	10.646	11.0759	10.6739	10.575	10.5496	10.8437	10.6035	11.3776
SERPINB9	11.0925	10.4226	10.6966	8.68972	8.77477	9.65924	6.12349	7.60075	10.3968	9.07535	8.30569	6.74505	8.85659	5.55778	8.70474
SGK3	8.20225	7.69437	7.89845	6.21655	5.92832	6.84867	6.05699	5.04439	5.82014	5.46124	5.04439	5.04439	5.56452	5.04439	6.08807
SGO2	6.74282	7.23494	5.04439	7.50001	8.2391	7.68788	8.46093	8.70698	8.69008	9.11566	8.87139	8.73378	8.16103	7.93405	7.62964
SH2D1A	8.96521	8.67972	8.67338	9.53848	10.0027	10.591	10.697	10.1947	9.76306	9.78904	10.052	10.3495	9.9618	10.4137	9.93161
SH3BP2	7.35426	7.69437	7.86602	8.79835	8.30469	8.02858	7.66892	7.75816	8.89487	8.24313	7.79462	8.03634	8.5775	7.93965	8.63514
SHMT1	6.61729	6.49128	5.04439	6.73681	7.21656	7.31628	7.89893	7.41087	7.42159	7.56763	7.53974	7.56915	7.5204	7.18109	7.19613
SHMT2	9.64971	9.22488	8.51512	9.76629	9.72373	9.41663	9.75638	9.74859	9.57319	10.2812	10.0162	9.33282	9.55252	9.06797	9.3511
SIGLEC10	5.04439	6.45733	7.76414	5.04439	5.51328	5.04439	5.04439	5.04439	5.21009	5.04439	5.04439	5.04439	5.04439	5.04439	5.04439
SIGLEC5	5.04439	6.15248	5.04439	5.17808	5.04439	5.04439	5.04439	5.04439	5.04439	5.04439	5.04439	5.04439	5.04439	5.04439	5.04439
SIK1	11.1484	10.7498	11.7838	7.50778	7.37762	5.04439	5.04439	5.62758	5.04439	5.67942	5.996	5.04439	5.04439	5.04439	5.04439
SIRPA	5.04439	6.52444	5.04439	5.04439	5.04439	5.04439	5.04439	5.04439	5.04439	5.04439	5.04439	5.04439	5.04439	5.04439	5.04439
SIRPG	8.24532	8.68706	7.99156	9.76142	9.9558	7.90395	9.62599	9.48713	8.12874	8.31413	8.91503	9.15939	6.99684	9.57318	6.40357
SKP1	11.9027	11.4755	12.0702	11.6043	11.9279	12.7763	12.3685	12.0366	12.3648	12.5857	12.2208	11.6945	12.3325	11.8426	12.4112
SLAMF6	8.46771	8.57281	5.04439	9.60706	9.67289	7.98822	9.30492	8.82591	8.41337	7.91262	8.55361	9.03175	7.48869	8.72608	7.87234
SLAMF7	5.04439	5.04439	5.04439	6.09791	5.04439	7.0385	5.04439	7.113	6.04963	7.61471	5.95478	6.02483	5.04439	5.04439	7.42911
SLC25A20	7.93045	8.04229	7.76414	9.82816	9.67703	9.49072	9.75638	9.99436	9.42159	9.58631	9.35603	10.1499	9.43385	10.3801	9.24727
SLC25A6	11.8835	11.5028	11.3075	11.933	12.1501	12.495	12.7226	12.2233	11.4003	12.6637	12.3293	11.7905	12.1057	11.9883	12.0881
SLC27A3	5.04439	6.49128	5.04439	6.15845	6.4758	6.11546	5.04439	5.73015	6.88499	5.49039	5.89065	5.72811	6.4183	6.78017	6.15081
SLC2A1	5.04439	6.35041	5.04439	6.21655	6.4758	6.57659	6.0015	6.40645	7.11191	6.43149	6.40084	6.86871	7.24476	6.29474	7.07195
SLC2A11	6.74282	6.99575	5.04439	7.73681	7.07337	6.64309	6.499	5.89061	6.44329	6.43149	5.67914	6.14031	6.30842	6.59376	6.97126
SLC2A2	5.04439	7.17354	8.0213	5.05609	5.3978	5.20622	5.04439	5.04439	5.04439	5.04439	5.04439	5.04439	5.04439	5.04439	5.04439
SLC3A2	10.7478	10.184	10.616	9.93297	9.99606	10.4364	9.31491	9.7451	9.69235	10.4931	10.134	9.34583	10.0675	9.11206	9.80079
SLC7A5	10.3994	9.72679	10.2204	9.83899	10.2764	10.6847	9.92433	10.7407	10.1741	11.8813	11.0841	8.83614	10.5834	8.69163	10.0941
SMAD2	9.47979	9.10941	8.65452	9.72851	10.0384	10.6934	10.4915	10.2512	10.6527	10.2728	10.2353	10.1978	10.5476	10.0046	10.4164
SMAD3	9.91275	9.57677	9.48341	9.04811	8.91087	9.11546	8.21477	7.7195	9.48049	5.23885	7.8961	8.00152	9.12317	7.97008	8.87699
SMAD5	5.04439	7.4744	8.0213	6.93441	7.67909	8.78825	8.32625	7.47135	8.67641	7.588	7.75914	7.17406	8.22291	7.67996	8.37758
SMARCA4	9.30761	9.24492	9.23948	9.98404	9.93351	9.42987	9.78234	9.61231	10.2781	10.1296	9.93504	9.56756	9.97657	9.41526	9.82744
SMC2	7.87668	8.10941	8.36079	9.20464	9.51328	9.82021	10.5959	10.424	10.7243	10.9854	10.7599	10.1242	10.4368	9.64695	9.65691
SMURF1	8.96521	8.56486	8.96118	7.29055	7.32591	7.98822	7.98371	7.34774	7.93562	7.03635	7.17717	7.12744	7.5204	7.2413	7.74596
SOCS2	7.45554	8.20456	8.53588	12.2442	10.8389	11.9401	10.9539	12.4048	12.6994	12.0998	11.7729	11.9017	11.1046	11.8407	11.107
SOCS4	8.99075	8.85291	8.45099	9.16338	9.21087	9.17959	9.46093	9.47874	9.29158	9.36813	9.262	9.23927	8.97902	8.76447	8.81539
SOCS5	8.59526	8.53262	9.12084	8.17808	8.16452	8.24955	8.23896	7.88427	8.38843	7.86334	7.84061	7.61901	8.05985	7.9057	8.28272
SOS2	8.06475	8.26468	9.18795	7.36951	7.67909	9.21281	7.35144	7.79243	8.97152	8.18192	8.15003	7.44679	8.79681	8.26827	8.9756
SP100	10.3444	10.0452	10.4178	10.3151	10.1467	9.62346	9.70628	9.65111	9.57319	9.35432	9.07026	9.67754	9.29801	9.44511	9.50911
SRC	5.04439	5.04439	5.04439	5.04439	5.3978	6.29161	5.04439	5.04439	6.86905	6.85776	5.84625	5.04439	6.09637	5.04439	7.07195
SRR	5.04439	5.04439	5.04439	6.21655	6.25024	6.56292	6.69539	6.13454	6.64399	6.28947	6.20381	6.14882	6.39894	6.15724	5.7255
STAM	11.5213	11.193	11.44	10.1272	9.00595	10.1096	8.30921	9.25985	10.3321	10.0064	9.18388	9.35873	10.0176	7.9057	10.2164
STAT1	10.715	10.8447	10.1481	14.3124	13.6293	13.0502	14.2219	13.7827	12.7682	14.1147	13.8412	12.7841	12.0731	12.7648	11.8008
STAT2	7.82082	8.22488	7.96118	9.4403	8.65833	7.33249	7.21171	7.40202	8.09488	7.588	7.28088	7.93418	7.43266	7.9057	7.60744
STAT3	11.1691	10.4892	10.6498	10.3577	10.6975	11.0636	10.1227	10.3729	11.0385	10.7353	10.777	9.67459	10.8764	9.43721	10.8665
STAT4	9.84436	9.50796	10.3255	9.32618	8.31003	9.79119	7.9364	7.94951	10.5045	9.83521	8.70423	7.09257	9.24205	6.14759	9.48191
STAT5A	10.5358	9.91364	10.0931	10.1348	10.0239	10.1661	10.3735	10.4333	10.6695	10.6254	10.1557	10.128	10.0358	9.43919	10.2401
STAT5B	10.8606	10.8031	10.3608	10.9141	10.6105	10.1796	10.2701	10.3133	10.3849	10.3769	10.2016	10.3733	10.079	10.0699	10.0556
STAT6	10.1275	9.93229	9.62576	10.3801	9.88072	8.54564	9.59703	9.2781	8.76522	9.38763	9.26621	9.70953	8.95601	9.79261	8.89084
STK11	8.36731	8.3224	7.93015	8.36523	8.67496	8.05812	8.23896	8.14253	8.46201	8.09919	8.10364	8.18651	8.25557	8.25485	8.42911
TAOK2	7.82082	8.12029	7.69199	8.33931	8.01578	7.59014	7.38977	7.50481	7.73035	7.0657	6.60114	7.67606	7.59036	7.76447	7.69425
TBX21	7.66036	7.6196	8.74644	6.74999	8.4567	8.61354	8.37347	8.28413	9.35591	8.72305	8.996	7.22727	7.7782	8.31644	7.8536
TCF7	10.1236	9.41816	9.78163	7.85737	5.84259	5.04439	5.04439	5.04439	5.13209	5.04439	5.04439	5.04439	5.04439	5.04439	5.04439
TCL1A	5.04439	6.27447	5.04439	5.13855	5.35716	5.04439	5.04439	5.04439	5.04439	5.04439	5.04439	5.04439	5.04439	5.04439	5.04439
TET2	9.5897	9.08182	9.79891	9.99929	10.1806	9.93082	9.9234	9.67243	9.81911	9.65227	9.65038	9.33095	9.26496	9.75973	9.4132
TFAM	8.8583	8.64244	9.07902	8.41157	8.48054	8.60356	9.04503	9.01772	8.61799	9.31005	9.01618	8.57705	8.68733	8.40415	8.17365
TFB2M	8.58412	8.42256	9.41782	8.20703	8.64151	8.33651	8.19944	8.34312	8.36304	9.08493	8.72584	7.58492	8.19511	7.54313	7.87234
TFDP1	7.66036	7.85943	8.13451	8.88451	9.3623	9.57659	10.5728	10.5335	9.57932	10.7934	10.4628	10.2873	10.0033	9.72527	9.48191
TFRC	11.2768	11.1994	12.0046	11.8102	11.7829	11.8842	12.4988	11.9344	12.4091	13.368	13.0737	11.6713	12.3389	11.3148	11.663
TGFB1	11.0727	10.923	11.7375	9.87852	9.79963	10.0123	9.62599	9.69797	9.41062	9.38375	9.13627	9.78655	9.6642	10.2865	9.49708
TGFBR1	8.62818	8.54883	8.89845	11.2395	10.6404	11.3395	10.8942	11.3101	12.3705	10.9918	11.2321	11.3328	11.0463	11.676	11.0961
TGFBR2	9.56725	8.75151	9.42896	8.44841	8.54529	8.84019	8.34309	7.593	8.29308	7.91262	8.33007	7.07034	7.83334	8.22074	8.07195
TGIF2	10.5757	10.2866	10.2458	9.50778	9.70564	9.82881	9.84082	9.85619	9.09488	9.75041	9.67121	9.40654	8.99038	9.15001	8.96254
TICAM1	8.98229	8.75151	8.91439	8.61608	9.02878	8.94143	9.30635	9.02783	8.75658	8.83805	8.71044	9.38148	8.82611	9.14274	8.71516
TIGIT	10.3543	10.3959	8.74644	11.1609	10.7554	11.6508	11.5576	11.6276	11.9081	11.5167	11.1966	11.1038	11.0877	11.1826	11.6241
TIMM17A	9.5729	9.23994	9.52553	9.40117	9.53622	9.72979	9.61563	9.69977	9.64866	10.2853	9.85328	9.24623	9.62723	9.19521	9.54166
TIMM23	9.01584	8.8332	9.12084	9.12344	9.26954	9.90937	10.0364	9.79666	9.6156	10.5522	10.142	9.28921	9.61575	9.05642	9.43227
TIMP1	7.63899	7.6196	7.65452	8.35664	9.0765	10.5723	5.66892	6.63515	10.0354	6.61471	6.25564	6.45367	9.47835	7.55047	10.082
TKT	9.3738	9.25484	9.42896	10.2022	10.112	10.2302	10.9779	10.3987	10.1708	11.1074	10.4865	10.4562	10.6708	10.187	10.3627
TLR2	6.93045	6.70887	7.99156	5.04439	5.04439	5.04439	5.04439	5.04439	5.04439	5.04439	5.04439	5.04439	5.04439	5.04439	5.04439
TLR4	6.66036	6.79293	5.04439	5.04439	5.04439	5.04439	5.04439	5.04439	5.04439	5.04439	5.04439	5.04439	5.04439	5.04439	5.04439
TLR9	5.04439	6.1943	5.04439	5.04439	5.04439	5.04439	5.04439	5.04439	5.04439	5.04439	5.04439	5.04439	5.04439	5.04439	5.04439
TNF	10.553	9.63866	12.0612	11.0334	10.5633	9.90531	9.60053	10.5606	11.5778	11.2248	10.7373	9.21212	9.46677	9.43026	8.95816
TNFRSF10B	8.15786	8.10941	8.57652	9.12344	8.12874	7.97279	8.48642	8.20238	8.23207	7.88545	7.84625	8.31307	8.04746	8.43225	8.43542
TNFRSF11A	5.04439	6.31294	5.04439	9.28151	9.85359	10.4204	10.3227	9.84644	10.0802	10.0165	9.8783	9.34027	10.1958	9.45785	10.4323
TNFRSF17	5.04439	6.6196	5.04439	5.04439	5.04439	5.04439	5.04439	5.04439	5.04439	5.04439	5.04439	5.04439	5.04439	5.04439	5.04439
TNFRSF18	8.93045	8.94766	8.74644	9.88898	10.2764	11.3076	9.58999	10.3836	11.8305	10.5659	10.1259	9.28149	10.8188	10.3457	11.1295
TNFRSF4	7.61729	7.66493	5.04439	8.14853	8.40779	9.20622	8.20559	8.62947	9.6787	9.16394	8.76512	7.44333	8.43504	8.01853	8.94936
TNFRSF6B	7.52709	7.77926	8.38387	6.85127	6.63727	6.20622	5.86823	5.53346	6.92409	6.03635	5.86862	5.50761	5.64891	5.73578	6.93607
TNFRSF9	9.39945	9.24492	8.96118	9.74835	10.5156	10.6061	9.33329	11.0766	10.7408	10.7169	11.2487	7.53059	8.09035	8.25485	8.52103
TNFSF13B	5.04439	6.94766	5.04439	9.26095	7.70361	7.60356	5.83687	6.68708	6.92409	7.31413	6.78877	6.27859	6.88297	6.25934	7.562
TNFSF14_iso1	6.89482	7.87237	7.96118	7.88749	6.4567	8.37615	6.5189	6.47557	10.0576	9.65388	7.41611	5.75065	9.45627	6.08829	9.27921
TNFSF14_iso2	5.04439	5.04439	5.04439	5.04439	5.04439	5.91476	5.04439	5.04439	6.96216	7.12265	5.67914	5.04439	6.22291	5.04439	5.91815
TNFSF9	7.15786	6.79293	7.93015	5.69655	6.54981	6.69416	6.16196	5.9157	8.36304	5.91262	6.65361	6.33934	8.12022	6.46758	8.2757
TOLLIP	9.01584	8.78611	8.97645	8.88749	8.8315	9.52991	9.1055	8.80927	9.06545	8.8152	8.83778	8.91809	9.12465	8.94523	9.38085
TOMM6	8.59526	8.3779	7.83286	8.90526	9.11357	9.74349	9.79668	9.49339	9.29606	9.93001	9.77994	8.91809	9.3149	9.08703	9.30358
TOX	8.76272	9.32711	8.40659	7.22601	9.38016	8.57659	10.858	9.99141	7.78234	9.51364	10.0882	9.07928	9.07213	10.1787	9.38738
TP53	9.0405	9.08182	8.65452	10.0758	10.3087	10.1829	11.3089	10.8362	10.3616	11.1139	11.0654	10.6286	10.6121	10.3914	10.0981
TPR	9.31436	9.7585	9.12084	9.54417	9.65204	9.22371	9.64874	9.30328	9.99099	9.54523	9.56564	9.16359	9.27695	9.09709	9.19613
TPSAB1/B2	6.66036	7.44005	8.13451	5.72351	5.62019	5.27494	5.04439	5.04439	5.04439	5.04439	5.04439	5.04439	5.04439	5.04439	5.04439
TRAC	13.2154	12.9613	12.0648	14.1798	13.8995	14.1952	14.0109	14.5135	13.6996	14.1288	14.1399	14.2255	13.915	13.9618	13.6236
TRAF3	10.7478	10.3388	10.724	10.1234	10.2558	10.3839	10.3755	10.113	10.1102	10.0548	9.9639	9.45539	9.47257	9.37963	9.488
TRAF5	8.28714	8.42256	7.96118	9.67943	9.22788	7.97279	8.11043	8.43493	8.58421	8.64743	8.77107	8.53709	8.05057	8.68331	7.5849
TRAF6	8.94794	8.95983	9.00651	8.59433	8.4177	8.69416	8.60287	7.84236	8.86905	8.21285	8.1994	7.78928	8.12906	8.03433	8.53285
TRAT1	10.3042	10.2249	9.72852	10.5442	9.54529	10.4943	7.28907	9.01772	10.6952	8.80653	9.08466	8.71957	10.4818	9.90427	9.80811
TREM1	5.04439	6.10941	5.04439	5.04439	5.04439	5.04439	5.04439	5.04439	5.04439	5.04439	5.04439	5.04439	5.04439	5.04439	5.04439
TRIM10	5.04439	6.27447	5.04439	5.04439	5.04439	5.04439	5.04439	5.04439	5.04439	5.04439	5.04439	5.04439	5.04439	5.04439	5.04439
TRIM22	9.98652	10.0366	9.36079	11.3196	10.0125	8.08229	10.2694	9.39646	8.52948	9.42018	8.46096	10.0294	7.87948	9.08703	8.95377
TRIM25	8.36731	8.29383	8.38387	9.49415	9.38775	8.58338	8.83687	8.85051	8.9183	9.47041	8.99091	9.02829	8.93095	8.7438	8.83939
TRIM26	8.60632	8.87879	9.23948	8.08237	8.14674	8.0385	8.68882	8.19983	7.63459	7.76539	7.90695	8.3706	7.62411	8.39806	7.60744
TRIM31	5.04439	6.64997	5.04439	5.04439	5.04439	5.04439	5.04439	5.04439	5.04439	5.04439	5.04439	5.04439	5.04439	5.04439	5.04439
TRIM33	10.3608	9.85943	10.114	10.3162	9.79012	10.1444	9.9846	9.86185	10.0283	9.89774	9.70112	9.62893	9.65301	9.62016	9.66231
TRIM34	7.15786	7.1311	5.04439	8.26325	8.19366	7.54911	8.36249	8.07174	7.66722	8.09446	7.97038	8.33188	7.69728	8.17872	7.92713
TSC2	8.64971	8.7585	8.63541	9.11837	8.71572	8.48167	8.34309	8.34081	9.10682	8.71997	8.61113	8.6418	8.72281	8.65974	8.95377
TYK2	9.4121	9.44005	9.47268	9.7792	9.10746	8.34453	8.45319	8.45219	9.40511	8.87444	8.51868	8.92802	9.20071	9.0769	9.31046
TYROBP	5.04439	6.6196	7.69199	5.04439	5.04439	5.04439	5.04439	5.04439	5.04439	5.04439	5.04439	5.04439	5.04439	5.04439	5.04439
UBA5	8.01584	8.16304	8.69199	9.12091	9.18498	9.745	9.02604	9.09938	9.72261	9.84088	9.3361	8.68487	9.38547	8.67996	9.51508
UBE2F	8.68142	8.56486	8.21395	9.43215	8.64994	9.06542	7.7885	8.71236	9.40787	9.46675	8.69488	8.49097	8.76313	8.11825	8.83462
UBE2I	9.73277	9.64621	9.26457	9.76629	10.2265	10.3475	10.3782	10.3157	10.2781	10.8288	10.8498	10.1652	10.311	10.0099	10.1604
UBE2V1	11.0945	11.34	11.3462	11.461	11.6218	11.5876	11.6959	11.5253	11.4355	11.9969	11.6488	11.3002	11.31	11.3037	11.0699
UQCR10	7.82082	8.0537	8.38387	7.97985	8.21656	8.65924	8.86045	8.72306	8.12539	8.6571	8.35801	8.66869	8.44215	8.41425	8.59057
UQCRQ	8.59526	8.44005	7.76414	10.0667	10.3259	11.2618	11.4654	11.0766	10.978	11.9413	11.3629	10.4537	11.0381	10.3362	10.7178
USP15	11.8571	11.8772	12.1018	11.5662	11.0718	9.94933	9.57937	9.76508	10.3437	9.86055	9.44431	9.64029	9.33669	9.40314	9.25085
USP18	5.04439	6.10941	5.04439	5.04439	5.04439	5.04439	5.37347	5.04439	5.04439	5.04439	5.04439	5.04439	5.04439	5.04439	5.04439
VAV1	10.0405	9.62343	8.97645	9.55171	9.53622	9.0508	9.06039	9.05208	9.05668	9.12265	9.1247	9.27567	9.02869	9.26716	8.9971
VAV3	8.46771	8.85291	9.47268	6.34367	6.4567	5.65603	5.04439	5.90321	5.04439	6.18638	5.91234	5.04439	5.04439	5.04439	5.04439
VSIR	9.18023	9.01921	9.18795	7.77598	7.4567	6.3244	5.04439	6.04641	6.57687	6.64094	5.62761	6.42593	5.04439	6.13787	5.04439
WAS	9.38025	9.44005	9.33733	10.6304	10.4115	9.6528	10.1063	9.90243	9.82014	9.88408	9.84625	10.1344	9.76124	10.1686	9.64879
WDR45	8.08069	7.98388	8.13451	8.94304	8.49934	8.61354	8.03298	8.19215	8.71259	8.52249	8.21258	8.34861	8.24205	8.15964	8.37758
XAF1	7.87668	8.7585	8.16148	8.79517	7.98943	6.0186	5.577	5.82591	7.62513	5.04439	5.04439	6.23927	6.81884	6.35469	7.29666
XCL1/2	5.04439	6.27447	5.04439	5.04439	5.58543	5.60356	5.04439	5.10212	10.1102	8.80653	5.20381	5.04439	5.04439	5.04439	6.15081
ZAP70	11.311	11.5377	11.4646	11.9672	11.7505	10.3555	10.8023	10.8902	10.6192	10.3876	10.6648	11.3033	10.6142	11.3734	9.79834
ZBTB16	7.55018	7.45733	8.33733	5.69655	6.70361	5.04439	5.04439	5.92809	5.04439	5.04439	6.20381	5.04439	5.04439	6.7864	5.04439

## Sheet: Ex vivo vs expTregx2
Gene	ex vivo Treg	ex vivo Treg	ex vivo Treg	expTreg x2	expTreg x2	expTreg x2	Log2 FC	Pval	p.adjust BH
ACADVL	10.9216	10.8082	10.816	12.265	12.2353	12.1799	-1.37811	6.34934e-06	0.00363182
NFKB2	12.3361	12.1162	12.28	10.4635	10.5305	10.4744	1.75466	1.43315e-05	0.00409881
CD4	8.93922	9.03656	8.57652	11.5569	11.81	11.8076	-2.87406	6.11103e-05	0.0116517
EBI3	5.04439	5.04439	5.04439	8.11328	7.83521	8.49253	-3.10261	8.31727e-05	0.0118937
CCR6	9.41839	9.45303	9.41782	5.72351	5.9003	5.04439	3.87368	0.000120253	0.0133824
SLC25A20	7.93045	8.04229	7.76414	9.82816	9.67703	9.49072	-1.75301	0.000158173	0.0133824
IL12RB2	8.68142	8.66493	8.94575	10.0927	10.2859	10.1695	-1.41866	0.0001864	0.0133824
TKT	9.3738	9.25484	9.42896	10.2022	10.112	10.2302	-0.828971	0.000187167	0.0133824
GNAI2	11.8971	11.8521	11.6734	12.691	12.8154	12.7992	-0.961033	0.00025805	0.0164005
SRR	5.04439	5.04439	5.04439	6.21655	6.25024	6.56292	-1.29884	0.00029727	0.0170038
HLA-DRA	9.51541	8.78611	9.92229	13.3492	13.2144	13.5832	-3.97434	0.000340596	0.017711
RDH10	7.32778	7.29383	8.33733	11.464	11.2123	11.4634	-3.7269	0.00045243	0.0215658
TGFBR1	8.62818	8.54883	8.89845	11.2395	10.6404	11.3395	-2.38134	0.000603639	0.0246758
FH	8.09646	8.27447	8.51512	9.54417	9.51328	9.72212	-1.29784	0.000705689	0.0246758
CCL20	9.92604	9.21476	10.1814	5.39489	6.20516	5.04439	4.22591	0.00071161	0.0246758
GZMK	7.55018	8.0308	8.05045	5.04439	5.71973	5.04439	2.60763	0.000722363	0.0246758
NSD2	9.46771	9.34114	9.5865	10.4635	10.5854	10.3112	-0.988244	0.000746419	0.0246758
PARP1	8.67093	8.57281	8.18795	9.96581	10.4128	10.2718	-1.73955	0.000922127	0.0246758
CTSD	8.08069	8.28418	8.28924	10.1498	10.1423	10.8613	-2.16641	0.000948112	0.0246758
CISH	7.03233	6.94766	7.61605	9.81725	9.24469	9.82738	-2.4311	0.00103652	0.0246758
CASP3	9.45554	9.18913	9.41782	11.207	11.0239	11.7442	-1.9709	0.00104632	0.0246758
CD80	7.52709	7.60417	7.99156	11.2843	10.3852	10.2802	-2.94231	0.00109074	0.0246758
HMGCR	7.8583	7.63487	8.21395	9.35449	9.60292	9.41091	-1.55373	0.00109125	0.0246758
TP53	9.0405	9.08182	8.65452	10.0758	10.3087	10.1829	-1.26355	0.00113815	0.0246758
IL2RA	11.7652	11.4818	10.6354	14.3363	14.0169	14.4443	-2.97171	0.00121036	0.0246758
TNFRSF11A	5.04439	6.31294	5.04439	9.28151	9.85359	10.4204	-4.3846	0.00121301	0.0246758
PIK3R1	11.1784	11.3504	12.0341	8.70672	8.69548	9.28121	2.6265	0.00127553	0.0246758
PKM	10.4184	10.1917	9.71037	11.9743	12.3918	12.5901	-2.21192	0.00132635	0.0246758
ACSL5	8.73277	8.84637	8.51512	9.97285	9.79012	9.63494	-1.10122	0.00132827	0.0246758
IL7R	10.5701	10.1917	9.5865	5.04439	5.04439	6.54911	4.57013	0.00138057	0.0246758
COX6B1	10.2559	10.4137	10.2075	11.3854	11.4935	11.8883	-1.29669	0.00141741	0.0246758
GLS	12.0466	11.8447	12.2268	11.186	11.1527	11.1751	0.868113	0.001432	0.0246758
ADD1	9.8721	9.76892	9.41782	10.7475	10.8581	10.9598	-1.16888	0.00148297	0.0246758
NFATC1	9.61182	9.04801	9.31348	7.72351	7.08586	7.456	1.90264	0.00151355	0.0246758
PYCR2	9.07274	9.01921	8.53588	10.5592	10.2363	10.6044	-1.5907	0.00152428	0.0246758
DDIT4	9.85367	9.96286	10.7195	6.85127	7.58543	7.61022	2.82969	0.00155302	0.0246758
LAMP2	8.96521	8.94766	9.00651	10.7426	10.6996	11.5233	-2.01536	0.00168027	0.0257342
ICOSLG	8.79207	8.62725	8.97645	7.46847	7.55879	7.0186	1.44997	0.00175156	0.0257342
CCR3	7.18761	6.92299	7.57652	5.49219	5.65414	5.13407	1.80224	0.00179656	0.0257342
CKAP5	7.68142	7.54075	7.45099	8.60162	9.07023	9.18183	-1.39351	0.00183874	0.0257342
STAT1	10.715	10.8447	10.1481	14.3124	13.6293	13.0502	-3.0947	0.00185498	0.0257342
MAF	10.0925	9.96286	10.0719	11.6016	12.499	11.8828	-1.95204	0.00188957	0.0257342
VAV3	8.46771	8.85291	9.47268	6.34367	6.4567	5.65603	2.77897	0.00195509	0.0260073
NME1	7.21675	7.3318	7.65452	8.88749	9.64994	9.58507	-1.97314	0.00205336	0.0266937
IL18BP	7.27334	7.27447	7.72852	6.09791	5.78247	5.49253	1.63447	0.00211754	0.0269163
CHMP4A	10.4677	10.2122	10.1413	11.0055	11.1325	10.9837	-0.766834	0.00218418	0.027084
CD45RA	10.3076	9.50796	11.2331	6.92282	6.85723	6.82595	3.4809	0.00222543	0.027084
JAK1	11.8373	11.8257	12.2816	10.9286	10.9056	10.6918	1.13954	0.00246219	0.0284396
IL33	7.45554	7.58857	8.28924	5.64105	6.03523	5.5211	2.04532	0.00246933	0.0284396
SOCS2	7.45554	8.20456	8.53588	12.2442	10.8389	11.9401	-3.60907	0.00248598	0.0284396
CMIP	7.45554	7.40486	7.65452	6.85127	6.53166	6.73131	0.800227	0.0026597	0.0297951
MAML2	9.93484	9.64997	9.84122	7.98543	7.00924	7.93082	2.16685	0.00270864	0.0297951
FOXO1	11.1446	11.0957	11.4673	10.0441	10.0352	9.51045	1.37261	0.00290455	0.0313472
CCL11	6.96521	7.3318	8.10703	5.05609	5.35716	5.27494	2.23862	0.00301513	0.031938
PRDM1	10.0527	10.0163	10.3666	10.9067	11.0843	10.8759	-0.810452	0.00325683	0.0332463
FYN	12.2213	11.7392	11.742	10.7434	10.1965	10.5387	1.40794	0.00338652	0.0332463
MTHFD1	8.30082	8.43133	8.05045	9.13353	9.62662	9.54041	-1.17266	0.00341225	0.0332463
SMC2	7.87668	8.10941	8.36079	9.20464	9.51328	9.82021	-1.39709	0.00348449	0.0332463
HADHB	9.22395	8.9292	8.65452	10.0075	10.1029	10.3849	-1.22922	0.00353273	0.0332463
NME2	11.7811	11.3677	10.9144	12.8322	13.1726	13.3045	-1.74872	0.00367519	0.0332463
MS4A4A	6.93045	7.10941	7.99156	5.04439	5.04439	5.46338	2.15975	0.00374627	0.0332463
CD14	6.8583	6.52444	7.61605	5.04439	5.04439	5.04439	1.9552	0.00375618	0.0332463
GFM1	8.23111	8.35963	8.51512	9.09533	8.92484	9.21281	-0.709041	0.00376365	0.0332463
ATP5PD	9.15033	8.85291	8.86602	9.64811	9.7416	9.97667	-0.83237	0.00377997	0.0332463
IL17F	6.93045	7.72322	8.18795	5.04439	5.4758	5.3081	2.33777	0.00382275	0.0332463
LAG3	7.27334	6.15248	5.04439	10.3812	12.519	11.8483	-5.42612	0.00383611	0.0332463
PTGER4	10.6918	10.6215	11.9764	8.48038	8.31003	8.56977	2.64321	0.00409298	0.034943
NAA20	7.98229	7.85943	8.07902	8.7467	8.96597	9.3122	-1.03471	0.00422183	0.0355126
CSF3R	6.8583	7.15248	8.18795	5.04439	5.04439	5.04439	2.35518	0.00428387	0.0355126
NDUFAB1	9.55589	8.98982	8.97645	10.3566	10.6362	10.9799	-1.48352	0.00483448	0.038967
TFDP1	7.66036	7.85943	8.13451	8.88451	9.3623	9.57659	-1.3897	0.00486889	0.038967
BUB1	6.96521	7.4744	7.72852	8.7335	9.15566	8.74046	-1.48716	0.00490494	0.038967
NDUFA1	10.8279	10.6668	10.5359	11.761	11.9541	12.5578	-1.41409	0.00512773	0.0401789
ATP5MF	9.17281	8.94153	8.26457	10.3727	10.8444	11.2215	-2.01992	0.00530477	0.0410045
TLR2	6.93045	6.70887	7.99156	5.04439	5.04439	5.04439	2.1659	0.00542812	0.0411509
CD45RC	5.04439	5.04439	5.04439	5.96863	5.62019	5.57659	-0.67741	0.0054676	0.0411509
GART	8.78235	8.3779	8.53588	9.86949	9.77862	9.33249	-1.09483	0.00576229	0.04183
SIK1	11.1484	10.7498	11.7838	7.50778	7.37762	5.04439	4.58407	0.00584262	0.04183
MTHFD2	9.39308	9.02501	9.54614	10.3107	10.4152	10.8409	-1.20087	0.00584869	0.04183
COX5B	10.3706	10.1865	10.0719	10.9672	11.3403	11.604	-1.09416	0.00585035	0.04183
CCL28	7.70218	8.12029	8.10703	9.01847	8.77091	8.74349	-0.867788	0.00595225	0.0420331
MAGED1	8.27334	8.0308	8.26457	8.76304	8.84993	9.13176	-0.725341	0.00606613	0.0423149
CXCL11	6.74282	7.27447	8.07902	5.04439	5.27227	5.40326	2.12546	0.00615658	0.0424285
BATF	9.62275	9.55687	9.32546	10.1285	10.519	10.6226	-0.921704	0.00627495	0.0427294
TGFB1	11.0727	10.923	11.7375	9.87852	9.79963	10.0123	1.34759	0.00640365	0.042858
SGK3	8.20225	7.69437	7.89845	6.21655	5.92832	6.84867	1.60051	0.00662812	0.042858
MAPK3	8.28714	8.20456	7.49406	9.22365	9.43733	9.34852	-1.34125	0.0066354	0.042858
JUNB	12.822	12.9549	13.8894	9.65513	10.9643	9.13176	3.30505	0.00668442	0.042858
HSPA9	10.1541	10.0163	10.0861	9.10818	9.10746	9.57148	0.823117	0.00670883	0.042858
UQCRQ	8.59526	8.44005	7.76414	10.0667	10.3259	11.2618	-2.28496	0.00674339	0.042858
MAP3K7	9.41839	9.17875	9.31348	9.91991	9.67703	9.87243	-0.519579	0.0069285	0.0435505
COX6C	10.7048	10.2769	10.4009	11.5039	11.7257	12.3234	-1.39014	0.00727568	0.0452145
CD9	5.04439	5.04439	5.04439	7.7888	7.8645	9.90531	-3.47514	0.00742205	0.0452145
GPI	9.18023	9.34578	9.55634	10.0144	10.3047	10.5282	-0.921627	0.00748624	0.0452145
NDUFB9	9.28714	9.13647	9.37238	9.97003	9.93524	10.4119	-0.840381	0.0075094	0.0452145
APC	7.74282	7.85943	8.0213	7.38648	7.09824	7.34052	0.599436	0.00762051	0.045303
IL32	12.9833	12.9129	11.2458	15.163	15.6453	16.4629	-3.37641	0.00779304	0.045303
TGIF2	10.5757	10.2866	10.2458	9.50778	9.70564	9.82881	0.688626	0.00788382	0.045303
SMURF1	8.96521	8.56486	8.96118	7.29055	7.32591	7.98822	1.29552	0.00788436	0.045303
NMT1	9.47376	9.28418	9.45099	9.99238	9.84443	10.2237	-0.617195	0.00794343	0.045303
PCK2	7.45554	7.44005	7.69199	8.67253	8.43733	8.12013	-0.880803	0.00802162	0.045303
DAP3	10.2594	10.0366	9.93797	10.7768	10.6996	10.5264	-0.589601	0.00808335	0.045303
TRAF6	8.94794	8.95983	9.00651	8.59433	8.4177	8.69416	0.402691	0.00825177	0.045303
FCGR3A/B	7.27334	7.75151	8.57652	5.21655	6.11052	5.54911	2.24173	0.00828997	0.045303
MX1	9.26638	9.52444	10.201	7.78241	6.9003	6.07749	2.74388	0.00833548	0.045303
NCAPD2	8.35426	8.85943	8.78163	9.54038	9.84075	9.456	-0.94727	0.00839531	0.045303
CD3E	11.4168	11.3993	10.6687	12.3548	12.3266	12.3607	-1.18573	0.00861178	0.0460368
NOTCH2	8.55018	8.16304	7.49406	9.51166	9.7651	10.2496	-1.77301	0.00927485	0.0490747
RUNX3	11.9802	11.7955	12.4303	9.74177	10.1762	10.8876	1.80013	0.00935164	0.0490747
CBR4	7.70218	7.92299	7.69199	9.19744	9.0576	8.44486	-1.12758	0.00974381	0.0503558
SERPINB9	11.0925	10.4226	10.6966	8.68972	8.77477	9.65924	1.69599	0.00977185	0.0503558
KLRB1	10.9348	9.63487	9.66398	6.39489	6.88609	8.02858	2.97471	0.0100169	0.0511578
CXCR4	13.8892	13.7261	14.7092	12.8513	12.4684	12.5129	1.49733	0.0102274	0.0517704
IDH3A	9.15033	8.58857	8.61605	9.5778	9.61805	9.80432	-0.881742	0.0107772	0.054075
IL36A	6.61729	6.76545	7.49406	5.64105	5.65414	5.04439	1.5124	0.0109722	0.0544718
IL1RN	5.04439	5.04439	5.04439	5.80152	5.84259	6.49253	-1.00115	0.0110467	0.0544718
WDR45	8.08069	7.98388	8.13451	8.94304	8.49934	8.61354	-0.618948	0.0115374	0.056101
SMAD3	9.91275	9.57677	9.48341	9.04811	8.91087	9.11546	0.632827	0.0116277	0.056101
TRIM26	8.60632	8.87879	9.23948	8.08237	8.14674	8.0385	0.818997	0.0116714	0.056101
VSIR	9.18023	9.01921	9.18795	7.77598	7.4567	6.3244	1.94344	0.0118852	0.0566528
PYCR1	5.04439	5.04439	5.04439	6.44436	6.62019	5.70665	-1.21267	0.0123177	0.0575815
CD3D	11.8812	11.4776	10.8117	12.6368	12.8699	13.1503	-1.49551	0.0123447	0.0575815
CD69	11.5051	11.2986	12.6294	9.76791	9.51097	8.34852	2.60191	0.012382	0.0575815
PFKP	9.28026	9.0308	9.57652	10.0772	9.91613	10.2194	-0.775022	0.0126888	0.0576541
MTHFD1L	7.52709	7.38694	7.57652	9.14355	9.2194	8.23669	-1.3697	0.0129477	0.0576541
STAM	11.5213	11.193	11.44	10.1272	9.00595	10.1096	1.63717	0.0129907	0.0576541
CTNND1	6.96521	7.10941	7.61605	6.30848	5.78247	5.40326	1.39882	0.0130555	0.0576541
HAVCR2	7.09646	7.21476	5.04439	9.52705	9.5942	10.904	-3.55653	0.0130629	0.0576541
IFI35	5.04439	6.52444	5.04439	8.11837	8.07963	7.38783	-2.3242	0.0132064	0.0576541
ADAR	11.0282	10.7357	10.6354	11.465	11.294	11.6637	-0.674432	0.0132587	0.0576541
GADD45B	11.706	11.7366	13.4248	9.26095	9.99771	8.47072	3.046	0.0132987	0.0576541
IL1A	5.04439	6.8199	5.04439	8.18779	9.45188	10.4514	-3.72745	0.0134486	0.0576541
PHGDH	5.04439	5.04439	5.04439	6.80152	8.55431	6.92549	-2.38271	0.0134868	0.0576541
PSMA6	9.23111	8.96588	8.84954	9.57596	9.97103	10.1985	-0.899655	0.0136672	0.0576541
IFNA1	7.35426	8.16304	9.17478	5.46048	6.13477	5.97795	2.37296	0.0136685	0.0576541
TNFRSF6B	7.52709	7.77926	8.38387	6.85127	6.63727	6.20622	1.33182	0.013708	0.0576541
TPSAB1/B2	6.66036	7.44005	8.13451	5.72351	5.62019	5.27494	1.87209	0.0138135	0.0576738
RORA	11.8029	11.2287	11.8075	10.4494	10.2265	9.3525	1.60356	0.0142076	0.0588893
MAP2K7	9.11979	9.05937	9.67338	8.36094	8.56327	8.3525	0.858609	0.0143246	0.0589472
FLCN	8.11206	8.39593	8.65452	9.68459	9.32591	9.07508	-0.974359	0.0145648	0.0591288
PRF1	7.70218	8.60417	7.61605	10.649	9.84075	9.40326	-1.9902	0.0145755	0.0591288
TCF7	10.1236	9.41816	9.78163	7.85737	5.84259	5.04439	3.52636	0.0149289	0.0601156
DECR1	9.03233	8.94153	7.76414	10.3791	10.4782	10.0883	-1.73584	0.0150289	0.0601156
PSMA2	10.4828	10.1257	9.72852	11.0824	11.131	11.6863	-1.18755	0.0151761	0.0602828
CEACAM1	5.04439	6.79293	5.04439	9.11583	8.70766	7.73741	-2.89306	0.015301	0.0603599
ALDOA	11.3311	11.1982	11.0684	11.7788	12.2502	12.6034	-1.01158	0.0156472	0.0613028
NDUFA4	10.0846	9.90106	10.3432	11.2701	11.2743	12.3505	-1.522	0.0162896	0.0618229
IL15	6.78235	6.94766	7.53588	5.61248	6.11052	6.13407	1.13627	0.016302	0.0618229
CCNC	8.68142	8.49128	8.0213	9.38437	9.38016	10.0871	-1.2192	0.0163564	0.0618229
SH2D1A	8.96521	8.67972	8.67338	9.53848	10.0027	10.591	-1.27127	0.016395	0.0618229
ATP6V1F	9.58412	9.45733	9.49406	10.0508	10.4202	10.8466	-0.927331	0.0163978	0.0618229
PPARA	7.5729	7.44005	7.65452	7.87552	8.29934	8.15245	-0.55328	0.0164285	0.0618229
IL2RG	12.294	12.0409	11.1447	13.2111	13.1687	13.2147	-1.37166	0.0170945	0.0639089
NFKBIA	13.5623	13.2265	14.5481	11.3029	12.4282	11.6411	1.98823	0.0184956	0.068698
TNFRSF18	8.93045	8.94766	8.74644	9.88898	10.2764	11.3076	-1.61613	0.0195347	0.0720894
LEF1	10.8232	11.058	10.0286	9.18537	7.2613	6.99842	2.82157	0.0202964	0.0740512
PGAM1	11.1709	10.7963	10.6593	11.6816	12.1385	12.7969	-1.33014	0.0205561	0.0740512
UBA5	8.01584	8.16304	8.69199	9.12091	9.18498	9.745	-1.06	0.0205736	0.0740512
TRAC	13.2154	12.9613	12.0648	14.1798	13.8995	14.1952	-1.34431	0.0205842	0.0740512
KLRC1/2	6.61729	7.60417	7.89845	5.49219	6.15861	5.57659	1.63084	0.0207865	0.0743118
BCL2L1	7.15786	7.70887	5.04439	9.72851	9.49466	9.69573	-3.00259	0.0211549	0.0751589
ACACA	5.04439	5.04439	5.04439	6.50778	6.9003	5.68156	-1.31882	0.021356	0.0752911
IFITM3	8.5729	8.88519	9.89845	7.29954	7.82033	6.82595	1.80357	0.0215378	0.0752911
HLA-DRB1	10.2204	9.86267	11.1548	12.0541	11.6399	12.3749	-1.61038	0.021587	0.0752911
CD226	8.77257	9.32711	8.38387	9.86496	11.036	11.3395	-1.91899	0.021847	0.0755438
IL6ST	12.7409	11.8611	13.0148	11.4428	10.7337	11.0217	1.47286	0.0219235	0.0755438
TNFRSF9	9.39945	9.24492	8.96118	9.74835	10.5156	10.6061	-1.08815	0.0224139	0.076771
BCL6	9.38668	8.86591	9.98402	7.85127	8.07337	6.75556	1.85214	0.0235286	0.0801093
PPIA	13.4402	13.2869	13.1053	13.6628	14.1303	14.2869	-0.749206	0.0237776	0.0804779
COX7A2	10.3278	10.0846	9.75532	10.874	11.0489	11.8317	-1.19561	0.0240596	0.0809535
ZBTB16	7.55018	7.45733	8.33733	5.69655	6.70361	5.04439	1.96676	0.0242823	0.0812249
NEDD8	9.19495	9.21476	8.59642	10.1962	10.3915	11.6496	-1.74374	0.0249501	0.0829735
ALDH3A2	9.01584	8.76545	9.10703	10.0454	9.38775	9.70976	-0.751541	0.0252147	0.0833689
PSMA3	9.7378	9.4357	9.17478	10.0772	10.2222	10.7367	-0.895918	0.0254845	0.0837696
RELA	10.1275	9.7339	9.84122	8.65162	9.11357	9.38977	0.849214	0.0257656	0.0837696
IL23A	8.35426	8.41374	9.28924	7.73018	7.31534	6.79119	1.40684	0.0257753	0.0837696
CD3G	9.66565	9.56884	9.03595	10.6812	10.4189	10.0173	-0.948997	0.026012	0.0840612
CD86	5.04439	6.67972	5.04439	7.22601	8.28857	7.71904	-2.15504	0.0261815	0.0841339
PSMB10	9.67618	9.64244	9.26457	10.2563	10.2804	9.90124	-0.618274	0.0264619	0.0843071
FOSB	12.653	12.6186	14.3082	8.91114	10.632	6.53517	4.50055	0.0265302	0.0843071
KLRG1	7.76272	7.8979	8.07902	6.74999	6.68731	5.27494	1.6758	0.0268171	0.0843329
KIR3DL1/2	8.55018	9.41374	10.6013	6.71009	7.36743	7.70042	2.26244	0.0268332	0.0843329
PSPH	5.04439	5.04439	5.04439	6.96863	6.70361	5.63003	-1.3897	0.0273839	0.0855935
IFI6	5.04439	6.35041	5.04439	7.23541	6.76704	7.06784	-1.5437	0.0277246	0.0861873
ENTPD1	9.08069	9.70164	7.96118	10.4615	11.0272	11.8948	-2.2133	0.0282185	0.0872486
LAMP1	10.7048	10.5846	10.5307	11.1646	11.0433	11.6973	-0.695017	0.0285165	0.087696
NCAPG2	7.72264	7.73744	8.18795	8.30402	8.82033	8.83166	-0.769327	0.0292977	0.0892295
MKI67	6.82082	6.58857	5.04439	7.74999	8.74751	8.21062	-2.08477	0.0293272	0.0892295
CXCR6	8.04863	8.21476	8.63541	8.87552	9.91962	9.8159	-1.23741	0.029992	0.0907694
LILRB3	7.15786	7.6196	8.38387	6.37802	6.71973	6.34052	1.24102	0.0302378	0.0910317
GRPEL1	8.2594	7.40486	8.45099	6.37802	6.96934	7.0186	1.24976	0.0306899	0.0919091
CTNNB1	11.4723	11.0818	11.2363	11.7414	11.5694	11.8634	-0.461249	0.0314169	0.0935962
CPT1A	7.43088	7.25484	5.04439	9.06929	9.06393	8.99842	-2.46718	0.0325353	0.0953962
MID1IP1	7.63899	7.6196	8.47268	8.77276	8.82779	9.32845	-1.06591	0.032612	0.0953962
MIF	9.70732	9.53262	8.93015	10.002	10.6383	10.8209	-1.09707	0.032678	0.0953962
COX4I1	11.7677	11.3082	11.5307	11.9495	12.038	12.3505	-0.57716	0.0326882	0.0953962
DVL2	8.01584	8.0308	7.53588	8.35233	8.54076	8.35647	-0.555681	0.0331084	0.0959388
ALDOC	8.83028	8.77926	9.41782	8.4961	8.02229	7.93082	0.859382	0.0332785	0.0959388
FKBP1A	5.04439	6.10941	5.04439	6.47642	6.63727	7.36437	-1.42662	0.0333773	0.0959388
NT5E	6.78235	7.49128	7.93015	8.48038	8.64994	9.53692	-1.48782	0.0335897	0.0960565
LAT	9.42465	9.6834	9.07902	10.1133	9.84259	10.0895	-0.619424	0.0337983	0.0960565
IRF5	5.04439	6.79293	5.04439	7.80783	7.14674	8.25381	-2.10889	0.033922	0.0960565
GNG10	6.74282	6.87237	5.04439	8.04544	8.32591	7.91476	-1.87551	0.0355545	0.100183
HK2	7.63899	7.9719	8.55634	7.24475	7.2613	6.82595	0.945076	0.0357721	0.100302
HSPE1	12.4332	12.3556	11.724	11.1373	11.5202	11.4844	0.790311	0.0365185	0.101896
UBE2V1	11.0945	11.34	11.3462	11.461	11.6218	11.5876	-0.296583	0.0368661	0.102263
JAK2	8.06475	8.35041	8.42896	10.5971	9.87713	8.93348	-1.52119	0.0370076	0.102263
IL7	6.66036	6.87237	7.53588	5.25403	6.37762	5.43363	1.33444	0.0378953	0.104212
OAT	9.90381	9.57281	10.7903	8.00205	8.01578	9.24955	1.66651	0.0388998	0.106011
CCL5	6.66036	7.06501	5.04439	8.53468	10.2913	13.014	-4.35675	0.0391021	0.106011
TNFSF13B	5.04439	6.94766	5.04439	9.26095	7.70361	7.60356	-2.51056	0.0391056	0.106011
CXCL3	6.61729	6.92299	8.18795	5.04439	6.06077	5.65603	1.65568	0.0426376	0.114806
SOCS5	8.59526	8.53262	9.12084	8.17808	8.16452	8.24955	0.552192	0.0427512	0.114806
SMARCA4	9.30761	9.24492	9.23948	9.98404	9.93351	9.42987	-0.518471	0.0437354	0.116551
TOMM6	8.59526	8.3779	7.83286	8.90526	9.11357	9.74349	-0.985436	0.0438085	0.116551
IL2RB	10.5095	10.4071	9.49406	10.9672	11.3649	12.1055	-1.34229	0.0444718	0.11742
SMAD2	9.47979	9.10941	8.65452	9.72851	10.0384	10.6934	-1.07221	0.0446542	0.11742
NRF1	7.52709	7.66493	7.96118	6.01302	6.49466	7.27494	1.12353	0.0447524	0.11742
CTNNA1	7.80172	8.35963	8.47268	9.1535	10.0874	11.4638	-2.02357	0.0449563	0.11742
PDK3	8.24532	7.66493	7.93015	8.36523	8.77091	9.17285	-0.822863	0.0457022	0.118826
ICAM1	7.55018	8.08738	8.16148	8.63396	8.35716	8.83451	-0.675533	0.0464743	0.119585
EGR1	9.40579	9.56884	10.4619	7.63396	9.02229	7.04834	1.91063	0.0465323	0.119585
CS	10.3278	9.9719	10.1548	10.4085	10.5028	10.7198	-0.392209	0.0467989	0.119585
WAS	9.38025	9.44005	9.33733	10.6304	10.4115	9.6528	-0.845695	0.0468303	0.119585
TRIM25	8.36731	8.29383	8.38387	9.49415	9.38775	8.58338	-0.806753	0.0491521	0.124377
CCR4	11.282	11.1578	10.5715	12.7952	12.5977	11.4885	-1.29005	0.0491762	0.124377
RAC2	9.70218	9.93229	8.33733	10.5299	10.7436	11.036	-1.4459	0.0494949	0.124377
PDCD1LG2	5.04439	5.04439	5.04439	5.89936	5.54981	6.80287	-1.03962	0.0495767	0.124377
LPAR6	10.1004	10.0452	8.78163	11.3588	10.793	12.6971	-1.9739	0.0498241	0.124452
SERINC1	12.3328	12.0929	12.4673	11.2459	11.1638	12.0267	0.818862	0.050504	0.125601
DIABLO	9.23111	9.09844	9.27696	8.65513	8.6914	9.07508	0.394963	0.0523862	0.12938
SH3BP2	7.35426	7.69437	7.86602	8.79835	8.30469	8.02858	-0.738991	0.0524757	0.12938
SELPLG	6.70218	7.1311	5.04439	8.75653	8.06077	7.77348	-1.90437	0.0529545	0.13
RPTOR	6.96521	6.94766	5.04439	7.55359	8.65414	8.92013	-2.05687	0.0542066	0.132505
CD40	5.04439	5.04439	5.04439	5.87552	5.71973	7.1248	-1.19562	0.0547275	0.133209
AFDN	7.66036	7.80648	8.97645	9.46048	9.12874	9.28746	-1.14447	0.0553436	0.134138
SLC25A6	11.8835	11.5028	11.3075	11.933	12.1501	12.495	-0.628109	0.0558683	0.134838
RBX1	10.4278	9.97491	9.31348	10.6803	10.7207	11.1712	-0.952011	0.0572051	0.137484
IFIT2	8.12749	7.8979	12.2043	5.82661	5.84259	5.49253	3.68931	0.0582578	0.139429
TFAM	8.8583	8.64244	9.07902	8.41157	8.48054	8.60356	0.361362	0.0588568	0.140275
TIMP1	7.63899	7.6196	7.65452	8.35664	9.0765	10.5723	-1.69746	0.05999	0.142383
CIITA	5.04439	6.45733	5.04439	9.06138	8.3623	6.37223	-2.4166	0.0606992	0.143091
HDAC8	7.52709	7.54075	5.04439	9.38859	9.12269	8.42232	-2.27379	0.0607888	0.143091
SOCS4	8.99075	8.85291	8.45099	9.16338	9.21087	9.17959	-0.41973	0.061149	0.143349
OASL	7.43088	7.77926	11.1036	5.42806	6.06077	5.70665	3.03941	0.0622747	0.145392
OAS2	8.27334	9.08738	8.99156	10.0334	9.96934	9.19519	-0.948542	0.0634104	0.147442
CD52	12.5147	12.6206	11.3344	13.643	13.1551	13.0595	-1.12934	0.0661154	0.153109
COX7B	10.835	10.5448	10.3896	11.0686	11.1363	11.985	-0.806851	0.0666007	0.153611
OAS3	5.04439	6.99575	5.04439	7.17808	7.4177	7.39557	-1.6356	0.0669543	0.153807
PGK1	11.6457	11.2745	11.0576	11.8328	12.3849	13.3848	-1.20824	0.0676058	0.153841
AHR	11.7872	11.7374	11.9124	10.226	10.7436	11.5552	0.970767	0.0676831	0.153841
OMA1	6.93045	7.17354	5.04439	8.15845	8.11052	7.92549	-1.68203	0.0677761	0.153841
UBE2I	9.73277	9.64621	9.26457	9.76629	10.2265	10.3475	-0.565574	0.0682541	0.154314
IL12RB1	8.63899	8.87237	8.38387	10.156	9.5225	8.95196	-0.911736	0.0720069	0.162157
TET2	9.5897	9.08182	9.79891	9.99929	10.1806	9.93082	-0.546765	0.0724572	0.162532
RPL3	12.2751	11.6788	12.6233	10.9609	10.8407	11.8101	0.988496	0.0740657	0.16528
OPA1	9.40579	9.07624	9.88233	9.90526	10.0401	10.2864	-0.622463	0.0742606	0.16528
SCD	7.55018	7.42256	8.47268	9.91261	10.7046	8.31628	-1.82936	0.0779798	0.17263
FUT7	8.2594	8.57281	8.18795	8.59798	10.6051	10.3465	-1.50981	0.0781663	0.17263
TGFBR2	9.56725	8.75151	9.42896	8.44841	8.54529	8.84019	0.637945	0.0835867	0.183555
TRAF3	10.7478	10.3388	10.724	10.1234	10.2558	10.3839	0.349154	0.083755	0.183555
NCR3	5.04439	7.25484	5.04439	8.37377	8.00924	6.8599	-1.96643	0.0858092	0.187339
CD7	10.0446	9.46162	8.97645	10.0387	10.2913	10.9585	-0.935295	0.0862649	0.187618
TIGIT	10.3543	10.3959	8.74644	11.1609	10.7554	11.6508	-1.35681	0.0871165	0.188419
PTCD1	5.04439	6.6196	5.04439	6.92282	6.71973	6.65603	-1.19673	0.0873644	0.188419
PDHA1	8.46771	7.8332	8.33733	8.86647	8.70361	8.52815	-0.486664	0.0880897	0.188419
CCR7	11.2204	10.6003	10.201	9.83436	9.83521	8.21936	1.37758	0.0885308	0.188419
MAX	12.0807	11.7312	11.4009	11.4188	11.2244	10.8835	0.562082	0.0886684	0.188419
ARAF	7.83968	7.87237	8.0213	7.24475	7.71169	6.61686	0.720018	0.08906	0.188419
USP15	11.8571	11.8772	12.1018	11.5662	11.0718	9.94933	1.08294	0.0892054	0.188419
LDHA	10.937	10.6575	11.0576	11.0041	11.8945	11.8724	-0.706313	0.0892682	0.188419
BATF3	5.04439	6.52444	5.04439	5.99099	9.08275	9.02609	-2.49553	0.0926244	0.194784
CCR2	7.03233	7.23494	7.61605	7.10818	5.78247	5.37223	1.20681	0.0937005	0.196325
TNFSF9	7.15786	6.79293	7.93015	5.69655	6.54981	6.69416	0.980145	0.098806	0.206055
MPC2	8.97378	8.84637	9.51512	9.47046	9.79203	10.6011	-0.842759	0.0991334	0.206055
COX19	8.63899	8.28418	7.89845	8.00205	7.53166	7.0385	0.749803	0.0994249	0.206055
ACVR2A	6.61729	7.10941	7.89845	5.92282	6.3978	6.60356	0.90032	0.101011	0.208586
TRIM34	7.15786	7.1311	5.04439	8.26325	8.19366	7.54911	-1.55755	0.101791	0.209207
UBE2F	8.68142	8.56486	8.21395	9.43215	8.64994	9.06542	-0.562427	0.102043	0.209207
ICOS	11.9227	11.2536	10.8619	10.9445	10.4687	9.94539	0.893241	0.102453	0.209296
SLC2A1	5.04439	6.35041	5.04439	6.21655	6.4758	6.57659	-0.943249	0.103209	0.210091
SGO2	6.74282	7.23494	5.04439	7.50001	8.2391	7.68788	-1.46828	0.103812	0.210569
HACD4	8.27334	8.44005	5.04439	9.64811	10.0497	9.15701	-2.36566	0.105486	0.213209
CD96	9.75777	9.79633	9.56646	10.676	9.8481	11.3693	-0.924268	0.106613	0.213852
DUSP1	13.6393	13.8037	14.947	11.1126	13.1497	7.456	3.55722	0.106821	0.213852
PTK2B	10.6996	10.8031	10.6402	10.4209	10.37	9.52815	0.607972	0.106926	0.213852
SEC22B	8.94794	8.7585	9.05045	9.12597	9.11357	9.5543	-0.345655	0.109129	0.217498
ACTN1	7.87668	7.6196	5.04439	9.45647	8.11052	8.9572	-1.9945	0.113117	0.224663
LTA	8.84902	8.75151	10.2583	11.4347	11.5396	9.63494	-1.58346	0.114482	0.226587
IL21	6.70218	6.73744	5.04439	5.04439	5.04439	5.04439	1.11694	0.116161	0.22789
CXCR5	6.78235	6.73744	5.04439	5.04439	5.04439	5.04439	1.14367	0.116185	0.22789
PFKFB4	5.04439	5.04439	5.04439	5.04439	5.35716	5.37223	-0.213535	0.116337	0.22789
TLR4	6.66036	6.79293	5.04439	5.04439	5.04439	5.04439	1.1215	0.116734	0.22789
CD1A	5.04439	7.21476	7.65452	5.04439	5.04439	5.04439	1.5935	0.119472	0.231612
IGF1R	5.04439	5.04439	5.04439	5.66907	5.04439	5.80287	-0.461048	0.119826	0.231612
IL10	5.04439	5.04439	5.04439	5.04439	9.8645	9.01106	-2.92893	0.119855	0.231612
TNFRSF4	7.61729	7.66493	5.04439	8.14853	8.40779	9.20622	-1.81198	0.120922	0.232887
CD200	8.32778	8.14183	8.10703	5.89936	7.60292	7.66245	1.1373	0.122412	0.234229
IRF7	9.0886	8.73744	9.23948	8.42806	8.49466	6.81446	1.10945	0.123022	0.234229
CCL4/L1	5.04439	5.04439	5.04439	5.04439	10.3928	12.0511	-4.11837	0.123233	0.234229
MAP3K14	9.69702	9.67234	10.44	9.49806	9.5225	9.18852	0.533434	0.123257	0.234229
SHMT1	6.61729	6.49128	5.04439	6.73681	7.21656	7.31628	-1.0389	0.124305	0.234254
LAMTOR1	7.38025	7.4744	5.04439	8.16338	8.04806	8.34052	-1.55097	0.124323	0.234254
COLEC12	5.04439	7.31294	7.76414	5.04439	5.04439	5.13407	1.63287	0.124499	0.234254
COX16	7.47979	7.9719	8.63541	8.40325	8.90736	8.99842	-0.740643	0.124958	0.234347
ATP5MG	9.62818	9.39144	9.5865	9.61068	9.81659	10.0978	-0.30631	0.126177	0.23586
IL2	5.04439	6.8199	7.53588	5.04439	5.04439	5.04439	1.42233	0.127193	0.236985
IL3	5.04439	6.73744	7.45099	5.04439	5.04439	5.04439	1.36655	0.128024	0.23776
RORC	7.87668	6.99575	5.04439	5.04439	5.04439	5.04439	1.59455	0.129427	0.238994
ISG15	9.34768	9.69801	10.2139	8.61608	9.63939	8.4261	0.859355	0.13072	0.238994
CD27	8.01584	7.93538	5.04439	10.1707	9.87354	7.86548	-2.30472	0.131012	0.238994
IRF1	9.97378	9.9719	11.4967	9.16092	9.8315	7.36437	1.6952	0.131032	0.238994
IL20	5.04439	6.87237	7.76414	5.04439	5.04439	5.04439	1.51591	0.131181	0.238994
KLF2	12.9359	13.1907	13.6569	12.7782	12.5216	10.855	1.20958	0.131196	0.238994
MTHFS	7.91275	7.95983	8.05045	8.16338	8.18207	8.82021	-0.414215	0.132386	0.240298
IL12B	5.04439	7.08738	8.0213	5.04439	5.04439	5.0966	1.6559	0.132752	0.240298
CDC26	9.65505	9.30819	8.42896	9.63751	9.91788	9.97279	-0.711995	0.133782	0.241166
CD274	5.04439	5.04439	5.04439	5.42806	5.43733	6.76753	-0.833247	0.134418	0.241166
ANGPT2	5.04439	7.10941	7.45099	5.04439	5.27227	5.04439	1.41458	0.134497	0.241166
FCAR	5.04439	6.67972	7.61605	5.04439	5.04439	5.04439	1.40233	0.135434	0.242089
FOXP3_delta7	7.70218	6.79293	5.04439	8.29506	8.3978	7.46338	-1.53891	0.138796	0.247325
PLCG1	11.3025	11.3608	11.5915	11.3917	10.4543	9.75856	0.88339	0.14036	0.249335
TYROBP	5.04439	6.6196	7.69199	5.04439	5.04439	5.04439	1.4076	0.141109	0.249431
CPA3	5.04439	7.15248	7.79891	5.04439	5.31534	5.04439	1.53055	0.141286	0.249431
KYAT1	5.04439	6.49128	5.04439	7.41157	7.06077	5.82595	-1.23941	0.142903	0.251509
GRK2	10.5587	10.5748	11.1311	11.0454	11.4923	11.0366	-0.43659	0.144183	0.252984
FOXP3_delta2	10.9458	10.9538	10.2646	11.4951	11.6698	10.8416	-0.614142	0.145296	0.254157
IRF4	11.1023	10.4509	11.0966	11.9697	11.4657	11.0575	-0.614363	0.146029	0.254661
PRKAB2	7.87668	7.87237	7.86602	8.25864	7.87893	8.60022	-0.37424	0.146867	0.255343
CD163	5.04439	6.38694	7.49406	5.04439	5.04439	5.04439	1.26407	0.148851	0.258008
IFNB1	5.04439	6.52444	7.76414	5.04439	5.04439	5.04439	1.39993	0.149552	0.258441
PPP2R5D	8.17281	8.0537	5.04439	8.82037	8.90736	8.98053	-1.81245	0.15162	0.261225
SLAMF7	5.04439	5.04439	5.04439	6.09791	5.04439	7.0385	-1.01587	0.152538	0.262017
MDFIC	5.04439	5.04439	5.04439	5.55359	5.04439	5.3081	-0.257634	0.154593	0.264752
TIMM23	9.01584	8.8332	9.12084	9.12344	9.26954	9.90937	-0.444157	0.157199	0.268412
MYC	9.39308	8.77926	9.49406	10.4095	10.0843	9.27494	-0.700782	0.158269	0.269214
IL6R	8.92162	8.68706	8.21395	7.76953	8.3364	6.15245	1.18809	0.158611	0.269214
SLC2A2	5.04439	7.17354	8.0213	5.05609	5.3978	5.20622	1.52637	0.161853	0.273905
CXCL1	5.04439	6.1943	7.45099	5.04439	5.04439	5.04439	1.1855	0.163228	0.274607
CCL21	5.04439	6.1943	7.45099	5.04439	5.04439	5.04439	1.1855	0.163228	0.274607
CCL8	5.04439	6.67972	7.79891	5.32618	5.04439	5.04439	1.36935	0.164271	0.274942
CCL17	5.04439	5.04439	5.04439	5.39489	5.43733	7.00854	-0.902527	0.164388	0.274942
SLC3A2	10.7478	10.184	10.616	9.93297	9.99606	10.4364	0.394115	0.165369	0.275776
CTSW	5.04439	7.38694	7.69199	7.33495	8.68731	9.17959	-1.69284	0.166327	0.276446
CLDN23	5.04439	6.23494	7.61605	5.04439	5.04439	5.04439	1.25407	0.166737	0.276446
LILRA1	5.04439	6.8199	8.0213	5.04439	5.04439	5.40326	1.46452	0.1687	0.278891
MAPK12	5.04439	5.04439	5.04439	5.04439	7.36743	6.0966	-1.12508	0.169196	0.278906
PSAT1	6.70218	6.94766	7.76414	7.95731	8.07337	7.34852	-0.655072	0.169915	0.279285
IDO1	5.04439	6.15248	7.53588	5.04439	5.04439	5.04439	1.19985	0.17127	0.280707
IFNAR1	10.139	9.60804	8.78163	10.2586	9.85905	10.719	-0.769369	0.174493	0.285171
CCL15	5.04439	6.64997	7.69199	5.21655	5.31534	5.04439	1.27003	0.176217	0.287168
CXCL14	5.04439	6.8979	7.72852	5.29055	5.4758	5.04439	1.28669	0.184404	0.299657
GARS	10.1802	9.70526	10.5665	10.4433	10.6894	10.5621	-0.414271	0.184931	0.299662
CCL19	5.04439	6.58857	7.65452	5.04439	5.51328	5.04439	1.22847	0.187498	0.302963
LCK	10.715	10.6387	10.3666	11.2877	11.5616	10.4826	-0.537214	0.189925	0.30602
IFIT1	5.04439	6.31294	8.49406	5.04439	5.04439	5.04439	1.57274	0.193497	0.3109
FAM30A	5.04439	6.38694	7.61605	5.04439	5.35716	5.20622	1.14653	0.200136	0.320667
MMP9	6.61729	5.04439	8.05045	5.04439	5.35716	5.3081	1.33416	0.201383	0.321689
SIGLEC10	5.04439	6.45733	7.76414	5.04439	5.51328	5.04439	1.22127	0.2019	0.321689
PRKCB	9.67618	8.8332	8.49406	9.96439	9.73963	9.20182	-0.634135	0.203809	0.32325
NR3C1	10.2768	9.9779	10.1748	8.55359	8.68731	10.4223	0.922088	0.204096	0.32325
CLCF1	7.43088	7.31294	8.10703	5.13855	6.08586	7.84867	1.25926	0.204574	0.32325
STAT4	9.84436	9.50796	10.3255	9.32618	8.31003	9.79119	0.750127	0.206112	0.324783
RNASEL	7.59526	7.70887	5.04439	8.38648	7.76704	8.15245	-1.31915	0.211752	0.332753
CD247	10.684	10.7946	10.8075	10.8528	10.3507	10.2237	0.286308	0.217907	0.340291
SLC27A3	5.04439	6.49128	5.04439	6.15845	6.4758	6.11546	-0.723216	0.21818	0.340291
FOS	12.2231	12.3052	14.6678	10.6743	13.1067	7.54911	2.622	0.218333	0.340291
IL12A	6.61729	6.31294	7.57652	5.80152	6.78247	5.65603	0.75558	0.219657	0.341423
SHMT2	9.64971	9.22488	8.51512	9.76629	9.72373	9.41663	-0.505645	0.220752	0.341533
CCL25	5.04439	6.79293	7.65452	5.13855	5.62019	5.34052	1.13086	0.220922	0.341533
IRF6	6.70218	6.27447	5.04439	5.04439	5.3978	5.37223	0.735537	0.222517	0.343072
SRC	5.04439	5.04439	5.04439	5.04439	5.3978	6.29161	-0.533543	0.223924	0.344313
CXCL9	5.04439	6.76545	7.69199	5.04439	5.51328	5.60356	1.11354	0.233821	0.358567
CD84	10.2095	10.6723	10.1345	9.58517	10.218	10.1271	0.362034	0.235354	0.359954
TRAF5	8.28714	8.42256	7.96118	9.67943	9.22788	7.97279	-0.736405	0.236	0.359979
CCL3/L1	7.35426	7.66493	9.05045	7.20703	11.3617	12.9117	-2.47026	0.237741	0.360243
IFI30	5.04439	6.31294	8.10703	7.41984	7.81284	7.99333	-1.25388	0.237898	0.360243
IL1R1	7.03233	5.04439	5.04439	9.29954	7.49466	5.57659	-1.74989	0.238063	0.360243
CCL22	5.04439	6.38694	7.49406	5.74999	5.04439	5.04439	1.02887	0.240077	0.362332
ITGAM	7.38025	7.17354	7.61605	10.5676	8.85723	6.98822	-1.41441	0.245997	0.370291
AKT2	10.1236	10.0423	10.4345	9.94447	10.1497	9.94802	0.186075	0.247151	0.371051
SLAMF6	8.46771	8.57281	5.04439	9.60706	9.67289	7.98822	-1.72775	0.249425	0.373484
MTCP1	5.04439	6.67972	5.04439	6.65513	6.06077	6.35647	-0.76795	0.250175	0.37363
GFER	6.82082	7.42256	7.57652	6.44436	6.85723	7.22371	0.431534	0.251541	0.374691
NPRL3	8.08069	8.29383	8.21395	8.61608	8.49934	8.12013	-0.215696	0.254089	0.377504
SIRPG	8.24532	8.68706	7.99156	9.76142	9.9558	7.90395	-0.899075	0.259475	0.384508
HLA-E	12.6683	12.6311	12.47	13.3111	12.6909	12.6435	-0.292051	0.26141	0.386373
MAML3	5.04439	6.6196	8.26457	5.29055	5.31534	5.65603	1.22222	0.262135	0.386447
LTB	11.8732	11.9734	11.4834	14.7149	13.8337	11.0835	-1.434	0.263702	0.387237
IFNG	8.67093	8.85943	8.76414	5.04439	7.34682	9.20842	1.56496	0.264025	0.387237
SLC2A11	6.74282	6.99575	5.04439	7.73681	7.07337	6.64309	-0.8901	0.26677	0.389354
OAS1	7.38025	8.43133	7.65452	9.4784	9.84443	7.36437	-1.0737	0.267672	0.389354
TFRC	11.2768	11.1994	12.0046	11.8102	11.7829	11.8842	-0.332136	0.267818	0.389354
PTGS2	5.04439	6.73744	5.04439	5.04439	7.71169	9.85008	-1.92665	0.268406	0.389354
DGLUCY	9.13514	9.48708	7.76414	10.6481	10.2845	8.60689	-1.05105	0.268872	0.389354
NFATC2IP	8.39308	8.20456	5.04439	8.82037	8.59856	8.41853	-1.39848	0.269668	0.38952
DHFR2	6.61729	7.08738	7.57652	7.67598	7.21656	7.55603	-0.389129	0.276676	0.397623
CD45R0	11.5125	11.8307	11.0648	11.3928	12.2155	12.0703	-0.423518	0.277331	0.397623
LIF	6.61729	6.58857	5.04439	6.39489	6.65414	10.0348	-1.61119	0.277363	0.397623
PFKL	10.3867	10.32	10.5307	10.8015	11.2236	10.2718	-0.353171	0.279084	0.39909
TFB2M	8.58412	8.42256	9.41782	8.20703	8.64151	8.33651	0.413154	0.28398	0.405078
FOXP3	10.0075	10.0308	8.69199	10.9016	10.5666	9.51223	-0.750035	0.285618	0.406402
NRP1	5.04439	6.70887	7.72852	5.58334	5.87173	5.04439	0.994107	0.291572	0.413027
CXCL8	7.47979	7.63487	11.5151	9.83126	11.0002	10.7727	-1.65814	0.292071	0.413027
BTBD6	7.80172	7.93538	7.83286	7.54605	7.87893	7.76156	0.127802	0.29244	0.413027
NDUFA2	7.93045	7.58857	5.04439	8.08757	8.27773	7.57659	-1.12616	0.294437	0.414822
AKT1	8.2594	8.46589	8.93015	8.59068	9.19077	8.81734	-0.314448	0.300215	0.421485
IL3RA	5.04439	5.04439	5.04439	5.05609	5.51328	8.99078	-1.47565	0.30064	0.421485
JUN	12.137	12.0678	13.5614	11.1974	12.9938	10.3173	1.08592	0.305919	0.427837
CREB1	9.62275	9.58857	9.52553	9.96015	9.50167	9.74197	-0.155647	0.314482	0.438741
CPT1B	8.18761	8.35041	8.63541	8.54605	8.00266	6.74349	0.627075	0.317603	0.442016
CD33	5.04439	6.23494	5.04439	7.95162	5.04439	6.44858	-1.04029	0.325261	0.451576
IL26	5.04439	7.52444	7.86602	5.04439	6.53166	5.54911	1.10323	0.327788	0.453983
PTGS1	5.04439	6.38694	7.72852	5.04439	5.4758	5.9572	0.894154	0.336008	0.464244
MR1	7.40579	7.36879	7.96118	8.20703	7.38775	8.24099	-0.366669	0.339505	0.467944
CRLF2	5.04439	6.6196	5.04439	6.37802	5.31534	8.37615	-1.12037	0.341816	0.469435
GZMB	6.82082	7.01921	7.45099	5.82661	9.15269	15.7595	-3.14926	0.342228	0.469435
IKZF2	11.3722	11.1458	10.1548	11.6625	8.87893	8.93348	1.06595	0.343098	0.469502
PTPRC	13.8926	13.7476	14.318	13.9655	13.8745	12.9503	0.389238	0.348326	0.475519
BID	7.24532	7.1943	7.79891	7.66907	6.68731	6.68156	0.400197	0.352873	0.480579
IL4	6.89482	6.6196	5.04439	5.04439	5.04439	6.27494	0.731699	0.359457	0.487193
RARG	7.91275	6.79293	5.04439	7.40325	7.14674	7.87104	-0.89032	0.359597	0.487193
ACOT2	7.78235	7.92299	8.67338	7.50001	7.72772	8.1248	0.342066	0.360284	0.487193
CD40LG	10.4215	8.93538	8.83286	7.20703	7.36743	10.2117	1.13453	0.361684	0.487933
SP100	10.3444	10.0452	10.4178	10.3151	10.1467	9.62346	0.240673	0.368014	0.495304
ACVR1B	7.09646	6.58857	7.99156	5.32618	5.81284	7.88759	0.883327	0.375196	0.503784
IRF3	7.98229	8.07624	7.79891	8.09791	7.79012	6.5211	0.482771	0.379738	0.508688
BCL2	9.93484	9.78611	9.67338	10.5328	10.0623	9.61022	-0.270338	0.384178	0.513435
NKG7	7.09646	7.45733	7.86602	6.19744	9.2668	11.4532	-1.49922	0.385549	0.514065
IKZF4	7.76272	7.8332	7.57652	8.06138	7.42755	9.17959	-0.498695	0.390088	0.518908
PPAT	8.30082	8.65747	8.63541	8.35233	8.81659	9.19519	-0.256803	0.394865	0.524043
IL10RA	12.4456	12.4237	12.222	12.5378	12.1197	11.809	0.208249	0.402862	0.533419
PPP3CA	8.09646	7.69437	7.69199	7.74341	7.91438	8.76753	-0.314168	0.41288	0.545421
OXSM	6.74282	7.01921	7.99156	6.83899	6.78247	7.07749	0.351546	0.417603	0.550389
SMAD5	5.04439	7.4744	8.0213	6.93441	7.67909	8.78825	-0.953883	0.419717	0.551252
AURKA	6.82082	6.9719	7.49406	6.91114	7.55879	7.64957	-0.277574	0.420185	0.551252
RPL23	14.8088	14.142	14.3539	14.3758	14.608	15.091	-0.256732	0.423366	0.554121
NFIL3	7.5729	7.57281	8.40659	7.14853	8.62876	10.3525	-0.859164	0.42431	0.554121
CDKN1A	10.0323	9.62343	10.4122	8.52321	8.92136	10.7237	0.633249	0.425378	0.554251
TYK2	9.4121	9.44005	9.47268	9.7792	9.10746	8.34453	0.36455	0.429107	0.557252
NCAPH	8.93922	9.15248	9.55634	8.80152	9.84075	10.2194	-0.404529	0.429629	0.557252
PIK3R2	7.06475	6.55687	5.04439	6.82661	7.07337	6.43363	-0.555866	0.430606	0.557255
PRICKLE3	6.99916	7.17354	5.04439	6.76304	6.94212	7.35647	-0.614846	0.432227	0.55809
CTLA4	13.3203	12.9354	12.9203	14.039	13.5467	12.6808	-0.363508	0.433588	0.558587
PDK1	9.20952	9.34114	9.31348	9.56668	9.15861	7.44858	0.563421	0.434978	0.559118
HIF1A	11.2541	10.8332	11.616	10.2984	10.4507	11.6926	0.420564	0.44434	0.569871
MTHFR	6.96521	7.01921	7.72852	8.29506	7.75926	6.87104	-0.404136	0.44949	0.573544
NFAT5	8.58412	8.0537	8.65452	9.1683	8.54076	8.36042	-0.259047	0.449942	0.573544
CD99	8.18761	8.20456	8.49406	6.66907	7.53166	8.97795	0.569183	0.450212	0.573544
ITGB2	10.1802	10.4659	10.1413	11.2225	10.8175	9.82021	-0.357598	0.451453	0.573846
PTGER2	8.01584	8.64997	8.18795	10.0374	7.49466	9.24742	-0.641905	0.453995	0.5747
IL16	10.7099	10.508	10.0213	12.0511	10.792	9.97795	-0.527314	0.454133	0.5747
ITGB8	6.93045	7.29383	7.61605	7.80783	7.17039	7.5211	-0.219664	0.462376	0.583839
IRF9	10.6918	10.8724	11.5099	11.1367	10.9309	10.006	0.333494	0.478584	0.602019
RAE1	9.15033	8.67972	9.42896	8.95447	9.42509	9.53867	-0.219741	0.48005	0.602019
TIMM17A	9.5729	9.23994	9.52553	9.40117	9.53622	9.72979	-0.1096	0.480677	0.602019
GATA3	11.1332	11.184	11.4483	11.1944	11.006	13.2665	-0.56716	0.480984	0.602019
UQCR10	7.82082	8.0537	8.38387	7.97985	8.21656	8.65924	-0.199088	0.482635	0.602767
XAF1	7.87668	8.7585	8.16148	8.79517	7.98943	6.0186	0.664486	0.48506	0.604476
MTOR	8.30082	8.06501	8.38387	8.86647	8.4422	8.03355	-0.197504	0.487788	0.606554
CD8A	6.78235	7.01921	5.04439	5.04439	6.15861	6.0186	0.541449	0.490706	0.60762
STAT2	7.82082	8.22488	7.96118	9.4403	8.65833	7.33249	-0.474743	0.49077	0.60762
FNIP1	9.35426	9.24492	9.60627	9.41364	9.31534	10.0545	-0.192667	0.492348	0.608257
RAG2	5.04439	6.94766	5.04439	5.09791	5.43733	5.04439	0.485603	0.494189	0.609215
NOTCH1	8.62818	8.77926	8.53588	7.84514	8.29934	9.0186	0.260078	0.497438	0.611902
SKP1	11.9027	11.4755	12.0702	11.6043	11.9279	12.7763	-0.286728	0.504766	0.619584
PCCA	7.15786	6.92299	5.04439	7.44436	7.18207	6.1706	-0.557262	0.511032	0.625932
GOT1	6.82082	6.79293	5.04439	6.50778	6.85723	6.57659	-0.42782	0.513353	0.627432
STK11	8.36731	8.3224	7.93015	8.36523	8.67496	8.05812	-0.159483	0.518963	0.632936
CD8B	5.04439	6.73744	7.83286	6.65513	5.98276	5.04439	0.644135	0.529163	0.644002
AREG	6.8583	5.04439	7.49406	5.04439	5.04439	7.21499	0.697656	0.535569	0.650415
MCAT	5.04439	6.42256	5.04439	5.04439	5.35716	5.1706	0.313066	0.540393	0.654331
TOLLIP	9.01584	8.78611	8.97645	8.88749	8.8315	9.52991	-0.156834	0.541082	0.654331
TCL1A	5.04439	6.27447	5.04439	5.13855	5.35716	5.04439	0.274383	0.549541	0.663159
CHMP3	9.46164	9.65373	9.56646	9.59798	9.73567	9.51401	-0.0552768	0.551817	0.664504
LAIR1	6.93045	7.73744	5.04439	7.43623	5.04439	5.04439	0.729087	0.553264	0.664846
TOX	8.76272	9.32711	8.40659	7.22601	9.38016	8.57659	0.437885	0.556469	0.667296
NRL	5.04439	6.38694	5.04439	5.25403	5.31534	5.04439	0.287322	0.561993	0.672191
CCR5	5.04439	6.35041	5.04439	6.23541	5.9558	5.24099	-0.330999	0.563665	0.672191
SOS2	8.06475	8.26468	9.18795	7.36951	7.67909	9.21281	0.418662	0.564076	0.672191
NCAM1	5.04439	6.87237	5.04439	5.04439	5.51328	5.24099	0.387498	0.568423	0.675962
GLUD1/2	11.1765	11.1053	11.3724	10.8497	11.4549	11.95	-0.20014	0.574719	0.682031
ACVR1C	6.8583	7.45733	7.61605	6.73681	7.37762	7.2833	0.17798	0.591056	0.699967
FAS	10.9326	10.9824	10.1001	10.726	10.7436	9.90937	0.21205	0.621571	0.734584
COX7C	10.2095	9.90106	10.2646	9.95731	9.93005	10.2463	0.0804838	0.623989	0.735848
PTPN6	9.69184	9.71247	9.69199	10.2177	10.1105	9.25168	-0.161213	0.625946	0.735848
ACAD10	7.32778	7.8332	7.45099	8.30848	7.79773	7.10606	-0.2001	0.6265	0.735848
STAT6	10.1275	9.93229	9.62576	10.3801	9.88072	8.54564	0.293013	0.632405	0.741262
IFNGR1	9.28714	9.07064	9.90644	8.92573	9.26405	9.58845	0.161996	0.634337	0.742006
PRKCD	8.28714	8.24492	8.72852	8.348	8.42263	8.24528	0.0815567	0.643039	0.74993
ERAP2	9.57852	10.61	10.114	10.7409	11.9104	8.99588	-0.448267	0.643734	0.74993
ATG7	9.17281	9.15248	9.5865	9.75816	9.2668	8.18406	0.234256	0.654984	0.760597
SLC7A5	10.3994	9.72679	10.2204	9.83899	10.2764	10.6847	-0.151156	0.65773	0.760597
TSC2	8.64971	8.7585	8.63541	9.11837	8.71572	8.48167	-0.0907112	0.657901	0.760597
VAV1	10.0405	9.62343	8.97645	9.55171	9.53622	9.0508	0.167221	0.658209	0.760597
PPT2	5.04439	6.35041	5.04439	6.05609	5.31534	5.73131	-0.22118	0.672184	0.77518
CXCR3	8.45554	8.40486	7.76414	7.88152	8.96259	6.97795	0.267497	0.686183	0.788989
GZMA	7.50363	8.0308	8.0213	5.04439	9.09516	12.069	-0.884289	0.687478	0.788989
IL37	5.04439	6.67972	5.04439	5.29055	5.68731	5.04439	0.248751	0.688296	0.788989
MMP2	5.04439	6.73744	5.04439	5.29055	5.31534	7.35647	-0.378711	0.691446	0.791015
RAI1	7.15786	6.87237	7.45099	6.80152	7.29397	7.10606	0.093224	0.693805	0.792129
CDC42	12.0075	11.7758	11.8475	11.6747	11.7849	12.5145	-0.114399	0.695921	0.792962
SERINC3	11.2541	10.7196	10.4066	10.7524	10.6541	11.3965	-0.140913	0.699596	0.79458
TAOK2	7.82082	8.12029	7.69199	8.33931	8.01578	7.59014	-0.104039	0.70012	0.79458
PIK3R3	5.04439	6.92299	7.53588	6.47642	6.71973	7.27494	-0.322608	0.702477	0.795677
STAT5B	10.8606	10.8031	10.3608	10.9141	10.6105	10.1796	0.106781	0.707813	0.798693
CXCL10	5.04439	6.42256	5.04439	5.04439	5.75144	5.0966	0.206307	0.707932	0.798693
RDH14	8.38025	7.9719	7.61605	7.87552	7.84259	7.98822	0.0872915	0.717972	0.808425
STAT5A	10.5358	9.91364	10.0931	10.1348	10.0239	10.1661	0.0725772	0.721687	0.808536
PLCB2	9.40579	10.0366	9.68272	9.78721	10.1136	8.68788	0.178801	0.722018	0.808536
CALM1	9.84902	9.24989	9.34911	8.67943	9.30202	9.98566	0.160301	0.722311	0.808536
CXCL2	5.04439	6.8199	8.74644	7.74341	8.32063	5.99842	-0.48391	0.723929	0.808764
DHRS4	7.98229	8.21476	9.33733	8.56108	8.61158	8.82309	-0.153791	0.736339	0.820326
DOCK2	11.0984	11.1162	11.1447	11.3502	11.3997	10.8123	-0.0676048	0.738081	0.820326
RDH5	5.04439	6.55687	5.04439	6.05609	5.9558	5.24099	-0.202407	0.73858	0.820326
GZMM	7.35426	7.29383	7.49406	6.53848	8.11662	6.98822	0.166273	0.742996	0.821512
IFNGR2	7.70218	7.45733	7.86602	8.53468	6.96934	6.9572	0.188105	0.743839	0.821512
ATG14	8.50363	8.27447	8.63541	8.89936	8.13477	8.63983	-0.086818	0.743956	0.821512
CX3CR1	5.04439	6.87237	5.04439	6.34367	5.84259	5.46338	-0.229493	0.745764	0.821921
ACSF2	5.04439	7.04229	7.53588	6.99099	6.88609	6.53517	-0.263231	0.750911	0.825971
PYCR3	5.04439	6.10941	5.04439	5.52321	5.51328	5.5211	-0.119799	0.752746	0.825971
FUT4	7.55018	7.79293	8.05045	7.44436	7.80531	7.93613	0.069253	0.753771	0.825971
TPR	9.31436	9.7585	9.12084	9.54417	9.65204	9.22371	-0.075406	0.75787	0.828875
TNFRSF10B	8.15786	8.10941	8.57652	9.12344	8.12874	7.97279	-0.127066	0.760723	0.830408
TNF	10.553	9.63866	12.0612	11.0334	10.5633	9.90531	0.250326	0.763863	0.832247
IL23R	5.04439	6.52444	5.04439	5.58334	6.60292	5.04439	-0.205805	0.774842	0.842604
CCL18	5.04439	6.58857	7.96118	5.21655	5.4758	10.676	-0.591407	0.778723	0.845215
NEK2	7.40579	8.73744	9.03595	7.53087	8.61589	8.48892	0.181165	0.780199	0.845215
TRAT1	10.3042	10.2249	9.72852	10.5442	9.54529	10.4943	-0.108721	0.784372	0.846767
MAP2K2	9.47376	9.58857	9.67338	9.36309	9.85176	9.37027	0.0501994	0.784592	0.846767
PIDD1	6.99916	6.52444	5.04439	7.31735	6.43733	5.49253	-0.226404	0.788662	0.849035
LRRC32	7.32778	7.21476	7.96118	8.59433	7.3364	5.87104	0.233983	0.789662	0.849035
CASP8	12.7781	12.7343	13.0702	13.2197	13.4058	12.2655	-0.102776	0.794191	0.850358
CCL23	5.04439	7.01921	5.04439	5.04439	5.62019	7.21499	-0.257195	0.794658	0.850358
CCR8	8.01584	9.13647	8.99156	10.0966	7.80531	8.86548	-0.207845	0.795352	0.850358
PTGDR2	6.70218	6.9719	5.04439	6.7888	5.54981	5.82595	0.184639	0.807669	0.860548
IL18	5.04439	6.76545	5.04439	5.36094	5.9558	5.04439	0.164368	0.807892	0.860548
IL13	5.04439	7.1943	7.57652	5.04439	5.51328	10.751	-0.497838	0.814929	0.86643
HNF1A	5.04439	6.45733	5.04439	5.92282	5.98276	5.04439	-0.134621	0.8219	0.87222
CD68	7.40579	7.45733	7.96118	8.00754	6.60292	7.87104	0.114266	0.8239	0.872724
KLRD1	5.04439	7.1311	7.96118	6.25403	5.84259	7.37223	0.22261	0.831554	0.877953
NOD2	5.04439	6.58857	5.04439	5.04439	6.13477	5.91476	-0.138853	0.831906	0.877953
STAT3	11.1691	10.4892	10.6498	10.3577	10.6975	11.0636	0.0630653	0.838051	0.882809
IL4R	9.33445	9.11486	8.99156	9.24242	8.4422	10.0642	-0.102653	0.840746	0.884019
SELL	11.2275	11.1525	9.62576	12.6965	11.4434	8.64633	-0.260173	0.85181	0.894009
FASN	9.53868	8.49964	9.21395	9.25634	9.47818	8.22805	0.0965686	0.854086	0.894756
PML	9.23111	9.49964	9.94575	9.84514	9.60074	9.05324	0.0591243	0.859567	0.898657
FCRL3	8.73277	9.88838	5.04439	9.12091	8.70361	6.75556	-0.304847	0.860951	0.898657
ZAP70	11.311	11.5377	11.4646	11.9672	11.7505	10.3555	0.0800423	0.882757	0.91974
MT2A	7.80172	7.38694	8.42896	6.42806	7.8645	9.78972	-0.154887	0.88664	0.920713
PPARD	7.03233	6.70887	5.04439	6.17808	6.08586	6.24099	0.093555	0.886911	0.920713
TICAM1	8.98229	8.75151	8.91439	8.61608	9.02878	8.94143	0.0206327	0.892269	0.924597
TRIM33	10.3608	9.85943	10.114	10.3162	9.79012	10.1444	0.0277908	0.902032	0.933024
MFN2	8.79207	8.74449	9.22677	8.69994	8.74358	9.42232	-0.0341703	0.90866	0.936754
CD276	5.04439	6.58857	7.53588	5.21655	5.75144	7.80867	0.130726	0.908913	0.936754
CD6	9.80652	10.6424	10.4234	9.17808	10.9464	10.5395	0.0694424	0.912033	0.938278
NDUFA6	9.96521	9.60804	9.42896	9.19985	9.3978	10.5526	-0.0493351	0.918033	0.942756
TBX21	7.66036	7.6196	8.74644	6.74999	8.4567	8.61354	0.0687264	0.926683	0.949219
XCL1/2	5.04439	6.27447	5.04439	5.04439	5.58543	5.60356	0.0432906	0.927858	0.949219
ALDH8A1	7.12749	6.8979	5.04439	6.81412	6.73567	5.73131	-0.07044	0.929305	0.949219
CD28	10.9588	10.4291	10.0139	10.8204	10.8062	9.65924	0.0386538	0.938662	0.956113
IL21R	9.88578	9.19944	8.36079	9.25403	9.78055	8.54911	-0.0458926	0.939398	0.956113
HDAC7	8.76272	8.93538	8.97645	9.41571	9.25024	7.90395	0.0348796	0.945919	0.96104
ADORA2A	7.09646	7.94766	8.21395	8.33057	8.19942	6.84867	-0.0402	0.948183	0.961633
ID2	8.82082	8.82656	10.4941	7.61248	9.07023	11.2426	0.0720453	0.954728	0.966556
CD38	6.74282	7.50796	7.72852	8.31292	6.51328	7.05812	0.0316575	0.961151	0.968835
MDH2	7.96521	8.42256	8.91439	8.30402	8.67496	8.36831	-0.0150394	0.962042	0.968835
SDHB	9.74782	9.36422	9.78163	9.33713	9.4758	10.0422	0.0128471	0.962059	0.968835
PIK3C3	9.3738	9.12571	9.52553	9.75816	9.37254	8.92013	-0.00859661	0.976015	0.980568
IKBKE	9.5329	10.123	8.96118	10.4178	9.71169	8.4261	0.0205056	0.977139	0.980568
TRIM22	9.98652	10.0366	9.36079	11.3196	10.0125	8.08229	-0.0101661	0.9921	0.993837
TNFSF14_iso1	6.89482	7.87237	7.96118	7.88749	6.4567	8.37615	0.00268015	0.996998	0.996998

## Sheet: Ex vivo vs expTregx5-6
Gene	ex vivo Treg	ex vivo Treg	ex vivo Treg	expTreg x6	expTreg x6	expTreg x5	Log2 FC	Pval	p.adjust BH
KLRG1	7.76272	7.8979	8.07902	5.04439	5.14519	5.04439	2.83522	8.35698e-06	0.00282898
ACADVL	10.9216	10.8082	10.816	12.6127	12.5084	12.4282	-1.66787	1.34859e-05	0.00282898
CKAP5	7.68142	7.54075	7.45099	9.68992	9.55757	9.72371	-2.09935	1.52643e-05	0.00282898
TCF7	10.1236	9.41816	9.78163	5.04439	5.04439	5.13209	4.70085	2.1751e-05	0.00302339
GZMK	7.55018	8.0308	8.05045	5.04439	5.04439	5.04439	2.83275	6.52608e-05	0.0056868
LEF1	10.8232	11.058	10.0286	5.25981	5.04439	5.04439	5.5204	6.59331e-05	0.0056868
SIK1	11.1484	10.7498	11.7838	5.04439	5.62758	5.04439	5.98854	7.51672e-05	0.0056868
CCL20	9.92604	9.21476	10.1814	5.04439	5.04439	5.04439	4.72967	8.18245e-05	0.0056868
SMC2	7.87668	8.10941	8.36079	10.5959	10.424	10.7243	-2.46577	0.00011577	0.0064858
IL7R	10.5701	10.1917	9.5865	5.04439	5.04439	5.52695	4.91085	0.000116651	0.0064858
PKM	10.4184	10.1917	9.71037	13.2214	13.0553	13.2121	-3.05612	0.000143772	0.00663317
LAMP2	8.96521	8.94766	9.00651	11.5027	11.009	11.0571	-2.2165	0.000150338	0.00663317
TRIM25	8.36731	8.29383	8.38387	8.83687	8.85051	8.9183	-0.52022	0.000155092	0.00663317
IRF3	7.98229	8.07624	7.79891	6.85263	6.75121	6.73475	1.17295	0.00019476	0.00773475
PLCG1	11.3025	11.3608	11.5915	9.83687	10.0436	9.78128	1.53102	0.000210137	0.00778514
ALDOA	11.3311	11.1982	11.0684	12.6215	12.377	12.4838	-1.29488	0.00023706	0.00778514
HSPA9	10.1541	10.0163	10.0861	9.5189	9.43168	9.51419	0.597235	0.000256627	0.00778514
FH	8.09646	8.27447	8.51512	10.2017	9.98698	9.94516	-1.74928	0.00027093	0.00778514
MX1	9.26638	9.52444	10.201	5.89893	6.16625	5.60602	3.77355	0.000304081	0.00778514
LDHA	10.937	10.6575	11.0576	12.2557	12.2432	12.2788	-1.37521	0.000320008	0.00778514
CCR3	7.18761	6.92299	7.57652	5.04439	5.04439	5.04439	2.18465	0.000325223	0.00778514
NAA20	7.98229	7.85943	8.07902	9.31634	9.1518	9.03004	-1.19248	0.000336315	0.00778514
COX6B1	10.2559	10.4137	10.2075	12.0022	11.7034	11.6198	-1.48273	0.000354741	0.00778514
PGAM1	11.1709	10.7963	10.6593	12.7218	12.6601	12.5824	-1.77924	0.000355643	0.00778514
GNAI2	11.8971	11.8521	11.6734	13.1536	12.8993	12.9202	-1.18353	0.000371076	0.00778514
NDUFA4	10.0846	9.90106	10.3432	12.4009	12.1127	11.944	-2.04285	0.000382769	0.00778514
IL18BP	7.27334	7.27447	7.72852	5.37347	5.04439	5.44329	2.13839	0.000394193	0.00778514
CISH	7.03233	6.94766	7.61605	9.95021	9.76163	10.2976	-2.80445	0.000433311	0.00778514
IL33	7.45554	7.58857	8.28924	5.04439	5.04439	5.04439	2.73339	0.000453251	0.00778514
IL12RB2	8.68142	8.66493	8.94575	10.2193	10.4186	10.0505	-1.46544	0.000470448	0.00778514
EBI3	5.04439	5.04439	5.04439	9.74798	8.67059	10.0932	-4.45952	0.000481036	0.00778514
NCAPG2	7.72264	7.73744	8.18795	9.58764	9.55158	9.78659	-1.75926	0.000484086	0.00778514
NDUFA1	10.8279	10.6668	10.5359	12.3495	11.9814	12.0624	-1.45425	0.000485285	0.00778514
TNFRSF11A	5.04439	6.31294	5.04439	10.3227	9.84644	10.0802	-4.61589	0.000486151	0.00778514
CCR6	9.41839	9.45303	9.41782	5.04439	6.26718	5.25984	3.90594	0.000490072	0.00778514
ATP6V1F	9.58412	9.45733	9.49406	10.5669	10.4976	10.2863	-0.938422	0.000529111	0.00817183
PYCR1	5.04439	5.04439	5.04439	6.47882	6.29613	6.04963	-1.23046	0.00058546	0.00863809
UQCRQ	8.59526	8.44005	7.76414	11.4654	11.0766	10.978	-2.90687	0.000597666	0.00863809
SLC25A20	7.93045	8.04229	7.76414	9.75638	9.99436	9.42159	-1.81182	0.000605909	0.00863809
NEDD8	9.19495	9.21476	8.59642	11.2363	11.0942	10.9327	-2.08573	0.000703276	0.00977554
MTHFD1	8.30082	8.43133	8.05045	10.7464	10.3672	10.0567	-2.12922	0.000739566	0.0100292
COX5B	10.3706	10.1865	10.0719	11.7803	11.4295	11.4274	-1.33605	0.000791843	0.0101468
JAK1	11.8373	11.8257	12.2816	10.5959	10.4814	10.6096	1.41927	0.000798735	0.0101468
NDUFAB1	9.55589	8.98982	8.97645	11.2727	11.1385	10.9452	-1.94474	0.000802982	0.0101468
PYCR2	9.07274	9.01921	8.53588	10.8779	10.57	10.5756	-1.79856	0.000826008	0.0102058
PDK1	9.20952	9.34114	9.31348	7.7926	8.26474	7.99925	1.26919	0.000875987	0.010588
VAV3	8.46771	8.85291	9.47268	5.04439	5.90321	5.04439	3.60044	0.000922487	0.0109128
NME1	7.21675	7.3318	7.65452	10.18	10.3604	9.47391	-2.60375	0.000976776	0.0110507
JUNB	12.822	12.9549	13.8894	9.52506	9.33385	10.1246	3.56095	0.000983121	0.0110507
CD4	8.93922	9.03656	8.57652	11.6772	11.7094	10.9013	-2.57855	0.000993765	0.0110507
PSMA3	9.7378	9.4357	9.17478	10.994	10.8395	10.8645	-1.4499	0.0010271	0.0111974
BUB1	6.96521	7.4744	7.72852	9.90367	9.75816	9.39679	-2.29683	0.00105192	0.0112475
USP15	11.8571	11.8772	12.1018	9.57937	9.76508	10.3437	2.04933	0.00108525	0.0113849
FOXO1	11.1446	11.0957	11.4673	9.3556	9.56651	8.87106	1.97149	0.00113329	0.0116686
JAK2	8.06475	8.35041	8.42896	9.90177	10.035	9.53202	-1.54156	0.00117539	0.011794
GART	8.78235	8.3779	8.53588	10.068	9.86347	9.69461	-1.30999	0.00120347	0.011794
ADD1	9.8721	9.76892	9.41782	11.0927	10.9207	11.2852	-1.41327	0.00122698	0.011794
NSD2	9.46771	9.34114	9.5865	10.7731	10.4918	10.9766	-1.28206	0.00123614	0.011794
HMGCR	7.8583	7.63487	8.21395	9.79973	9.45967	9.44059	-1.66429	0.00125271	0.011794
SRR	5.04439	5.04439	5.04439	6.69539	6.13454	6.64399	-1.44691	0.00127273	0.011794
CBR4	7.70218	7.92299	7.69199	9.16985	8.73191	8.96216	-1.18225	0.00130506	0.0118953
RDH10	7.32778	7.29383	8.33733	10.9593	11.6032	12.2014	-3.93498	0.00136424	0.0120783
CTSD	8.08069	8.28418	8.28924	9.69539	9.73896	10.3285	-1.70291	0.00138491	0.0120783
ATP5MF	9.17281	8.94153	8.26457	11.2981	10.9714	11.0111	-2.30055	0.00139031	0.0120783
IL2RA	11.7652	11.4818	10.6354	14.061	14.7132	14.9177	-3.26984	0.0015559	0.0132831
GFM1	8.23111	8.35963	8.51512	9.09394	9.14783	9.32264	-0.819521	0.00157677	0.0132831
PSMA6	9.23111	8.96588	8.84954	10.6098	10.383	10.1296	-1.35864	0.00161126	0.0133711
IL7	6.66036	6.87237	7.53588	5.04439	5.04439	5.04439	1.97847	0.00168864	0.0138071
FCGR3A/B	7.27334	7.75151	8.57652	5.04439	5.04439	5.04963	2.82098	0.00176824	0.0142485
PIK3R1	11.1784	11.3504	12.0341	8.48894	8.30565	9.24602	2.84077	0.0018654	0.014475
HLA-DRA	9.51541	8.78611	9.92229	16.4346	14.4171	14.2791	-5.63568	0.00187105	0.014475
FYN	12.2213	11.7392	11.742	8.75952	9.24384	9.86504	2.61135	0.00187447	0.014475
CCL11	6.96521	7.3318	8.10703	5.04439	5.04439	5.04439	2.42362	0.00197133	0.0145151
NRF1	7.52709	7.66493	7.96118	6.65999	6.46711	6.74352	1.09419	0.00197272	0.0145151
COX7A2	10.3278	10.0846	9.75532	12.0221	11.6848	11.463	-1.66741	0.00199335	0.0145151
APC	7.74282	7.85943	8.0213	7.12349	7.01192	7.24139	0.74892	0.00200279	0.0145151
VSIR	9.18023	9.01921	9.18795	5.04439	6.04641	6.57687	3.2399	0.0020167	0.0145151
SERINC1	12.3328	12.0929	12.4673	11.3445	11.1375	11.4311	0.99328	0.00207873	0.0145151
COX6C	10.7048	10.2769	10.4009	12.6565	12.2595	11.8917	-1.80836	0.00208154	0.0145151
IL36A	6.61729	6.76545	7.49406	5.04439	5.04439	5.04439	1.91454	0.00211655	0.0145151
PARP1	8.67093	8.57281	8.18795	11.0037	10.7564	10.1111	-2.1465	0.00212684	0.0145151
LAMP1	10.7048	10.5846	10.5307	11.4587	11.2733	11.1708	-0.694206	0.00215376	0.0145151
MS4A4A	6.93045	7.10941	7.99156	5.04439	5.04439	5.04439	2.29941	0.00217923	0.0145151
IL17F	6.93045	7.72322	8.18795	5.04439	5.04439	5.04439	2.56948	0.00219293	0.0145151
NFATC1	9.61182	9.04801	9.31348	6.07054	6.04641	7.21009	2.88209	0.00230005	0.015045
ARAF	7.83968	7.87237	8.0213	6.5189	6.69435	7.05668	1.15448	0.0023446	0.0151581
CD80	7.52709	7.60417	7.99156	10.4731	10.6309	11.9299	-3.30368	0.00239777	0.0153237
NMT1	9.47376	9.28418	9.45099	10.3389	10.1292	10.5602	-0.93979	0.00243291	0.0153716
COX7B	10.835	10.5448	10.3896	11.918	11.6756	11.5642	-1.12951	0.00250199	0.0155325
SGK3	8.20225	7.69437	7.89845	6.05699	5.04439	5.82014	2.29118	0.00251425	0.0155325
CD45RA	10.3076	9.50796	11.2331	6.05699	6.67977	6.96966	3.78076	0.00262031	0.0160098
TFDP1	7.66036	7.85943	8.13451	10.5728	10.5335	9.57932	-2.34377	0.00266208	0.0160882
ADAR	11.0282	10.7357	10.6354	11.7694	11.6159	11.5891	-0.85837	0.00276891	0.0165539
CASP3	9.45554	9.18913	9.41782	12.5649	12.3967	11.2678	-2.72234	0.00280969	0.016619
PSMA2	10.4828	10.1257	9.72852	12.09	11.8145	11.5735	-1.71365	0.00290652	0.0169266
MAGED1	8.27334	8.0308	8.26457	9.15085	9.06054	8.82014	-0.82094	0.00292257	0.0169266
RELA	10.1275	9.7339	9.84122	8.85655	9.0307	9.11191	0.901148	0.00296074	0.0169709
BATF3	5.04439	6.52444	5.04439	10.2517	9.33501	11.227	-4.73348	0.00300702	0.0170602
ZAP70	11.311	11.5377	11.4646	10.8023	10.8902	10.6192	0.667202	0.00304433	0.0170975
NCAPH	8.93922	9.15248	9.55634	10.3884	10.4037	10.6269	-1.25699	0.00307742	0.0171104
SOCS2	7.45554	8.20456	8.53588	10.9539	12.4048	12.6994	-3.95403	0.00323303	0.0174885
IL32	12.9833	12.9129	11.2458	16.1944	16.1145	15.8007	-3.65589	0.00324601	0.0174885
TGFB1	11.0727	10.923	11.7375	9.62599	9.69797	9.41062	1.66622	0.00325791	0.0174885
STAT1	10.715	10.8447	10.1481	14.2219	13.7827	12.7682	-3.02168	0.00327122	0.0174885
TGFBR1	8.62818	8.54883	8.89845	10.8942	11.3101	12.3705	-2.8331	0.00330797	0.0174919
TP53	9.0405	9.08182	8.65452	11.3089	10.8362	10.3616	-1.90995	0.00333479	0.0174919
WAS	9.38025	9.44005	9.33733	10.1063	9.90243	9.82014	-0.557088	0.00348083	0.0180873
IRF7	9.0886	8.73744	9.23948	6.71278	6.68708	7.59637	2.0231	0.00374404	0.0190316
CD14	6.8583	6.52444	7.61605	5.04439	5.04439	5.04439	1.9552	0.00375618	0.0190316
IFNA1	7.35426	8.16304	9.17478	5.04439	5.04439	5.04439	3.1863	0.00376524	0.0190316
ZBTB16	7.55018	7.45733	8.33733	5.04439	5.92809	5.04439	2.44265	0.00383776	0.0192234
CXCL11	6.74282	7.27447	8.07902	5.05699	5.04439	5.04439	2.31684	0.00396724	0.0194692
CTNNA1	7.80172	8.35963	8.47268	10.1839	10.4908	11.3839	-2.47486	0.00398391	0.0194692
CCL5	6.66036	7.06501	5.04439	12.0403	10.7941	13.4256	-5.83009	0.00399188	0.0194692
RORA	11.8029	11.2287	11.8075	9.68001	9.95102	8.94516	2.08762	0.0042517	0.0204747
CSF3R	6.8583	7.15248	8.18795	5.04439	5.04439	5.04439	2.35518	0.00428387	0.0204747
IFITM3	8.5729	8.88519	9.89845	5.4376	5.73015	6.6626	3.1754	0.00430852	0.0204747
GPI	9.18023	9.34578	9.55634	11.0068	10.8819	10.3168	-1.37437	0.00450267	0.0212159
MKI67	6.82082	6.58857	5.04439	9.19016	9.37287	9.44463	-3.18462	0.00480143	0.0224336
TIMM23	9.01584	8.8332	9.12084	10.0364	9.79666	9.6156	-0.826273	0.00505261	0.0231665
PHGDH	5.04439	5.04439	5.04439	8.31491	7.04641	6.99191	-2.40668	0.00509549	0.0231665
TPSAB1/B2	6.66036	7.44005	8.13451	5.04439	5.04439	5.04439	2.36725	0.0051244	0.0231665
IL1A	5.04439	6.8199	5.04439	10.8521	9.08425	10.7972	-4.60829	0.00512497	0.0231665
ENTPD1	9.08069	9.70164	7.96118	11.9086	11.8251	12.7548	-3.24834	0.00529266	0.0237316
TLR2	6.93045	6.70887	7.99156	5.04439	5.04439	5.04439	2.1659	0.00542812	0.0241443
CCR2	7.03233	7.23494	7.61605	5.04439	5.04439	5.99191	1.9342	0.005751	0.025312
NME2	11.7811	11.3677	10.9144	14.1103	13.4519	13.019	-2.17268	0.00578169	0.025312
ATP5PD	9.15033	8.85291	8.86602	10.2494	9.87471	9.71816	-0.991009	0.00586842	0.025491
PCK2	7.45554	7.44005	7.69199	8.40856	8.21254	8.05668	-0.69673	0.00591616	0.0254991
UBE2I	9.73277	9.64621	9.26457	10.3782	10.3157	10.2781	-0.77615	0.00613487	0.0262384
SMAD2	9.47979	9.10941	8.65452	10.4915	10.2512	10.6527	-1.38391	0.00647207	0.0270284
FKBP1A	5.04439	6.10941	5.04439	7.38435	7.12381	7.40511	-1.90503	0.00651666	0.0270284
SP100	10.3444	10.0452	10.4178	9.70628	9.65111	9.57319	0.625592	0.00652156	0.0270284
IKZF4	7.76272	7.8332	7.57652	8.577	8.58128	9.13542	-1.04042	0.00657855	0.0270284
PDK3	8.24532	7.66493	7.93015	9.29052	8.82756	9.05668	-1.11145	0.00659712	0.0270284
CASP8	12.7781	12.7343	13.0702	12.0789	12.0024	11.5775	0.97457	0.0066199	0.0270284
LAG3	7.27334	6.15248	5.04439	11.8179	12.3707	9.83561	-5.18469	0.00665987	0.0270284
NOTCH2	8.55018	8.16304	7.49406	10.026	9.77111	10.6753	-2.08838	0.00697671	0.0278349
GADD45B	11.706	11.7366	13.4248	7.48389	7.94951	9.32264	4.03712	0.00699296	0.0278349
HADHB	9.22395	8.9292	8.65452	10.8687	10.4845	10.0093	-1.51828	0.00700878	0.0278349
NDUFB9	9.28714	9.13647	9.37238	10.4977	10.3689	9.89684	-0.989163	0.00714875	0.0281894
SH2D1A	8.96521	8.67972	8.67338	10.697	10.1947	9.76306	-1.4455	0.00725623	0.0284117
NCAPD2	8.35426	8.85943	8.78163	10.7278	10.6604	9.77808	-1.72367	0.00742755	0.0288791
CCNC	8.68142	8.49128	8.0213	10.1785	9.9601	9.44463	-1.46307	0.00752048	0.0290374
PFKP	9.28026	9.0308	9.57652	10.475	10.3245	10.0523	-0.988072	0.0078775	0.0299902
MYC	9.39308	8.77926	9.49406	10.6689	10.5202	10.2476	-1.25677	0.00789838	0.0299902
MAX	12.0807	11.7312	11.4009	10.7829	10.7468	10.7813	0.967298	0.00792906	0.0299902
MAPK3	8.28714	8.20456	7.49406	9.98907	9.41967	9.33865	-1.58721	0.00808767	0.0303834
CIITA	5.04439	6.45733	5.04439	9.64648	8.12112	8.42705	-3.21618	0.00831133	0.0308427
PPAT	8.30082	8.65747	8.63541	9.499	9.11977	9.28859	-0.77122	0.0083744	0.0308427
KIR3DL1/2	8.55018	9.41374	10.6013	5.04439	6.14519	6.54712	3.60952	0.00837636	0.0308427
MIF	9.70732	9.53262	8.93015	11.6518	11.1925	10.6678	-1.78067	0.0084955	0.0310757
IL23A	8.35426	8.41374	9.28924	6.0015	7.13987	6.47523	2.14688	0.00867104	0.0315105
CHMP4A	10.4677	10.2122	10.1413	10.9131	10.7767	11.1153	-0.661279	0.00906714	0.0325314
TKT	9.3738	9.25484	9.42896	10.9779	10.3987	10.1708	-1.16326	0.00906902	0.0325314
ACACA	5.04439	5.04439	5.04439	6.35144	5.74422	6.58665	-1.18304	0.00921284	0.0326384
SCD	7.55018	7.42256	8.47268	11.4871	9.89614	10.2848	-2.74087	0.0092449	0.0326384
PSPH	5.04439	5.04439	5.04439	6.0015	5.54958	6.15856	-0.858817	0.00927493	0.0326384
TOMM6	8.59526	8.3779	7.83286	9.79668	9.49339	9.29606	-1.26004	0.00947674	0.0331388
DAP3	10.2594	10.0366	9.93797	10.66	10.5329	10.833	-0.59735	0.00976246	0.0339246
MAF	10.0925	9.96286	10.0719	11.2557	11.9777	10.9988	-1.36831	0.00983502	0.0339644
KLRB1	10.9348	9.63487	9.66398	5.82092	6.41527	7.84072	3.38559	0.0100668	0.0345379
CD9	5.04439	5.04439	5.04439	7.28907	9.01482	10.1026	-3.75776	0.0101253	0.0345379
PGK1	11.6457	11.2745	11.0576	12.7877	12.6541	13.7369	-1.73367	0.0104775	0.0354974
COX19	8.63899	8.28418	7.89845	7.24793	6.83251	7.25984	1.16044	0.0105343	0.0354974
BCL6	9.38668	8.86591	9.98402	5.04439	5.41527	7.35448	3.47415	0.0114971	0.0385082
SMURF1	8.96521	8.56486	8.96118	7.98371	7.34774	7.93562	1.07473	0.0116137	0.038666
KLF2	12.9359	13.1907	13.6569	10.0442	11.3666	8.98268	3.13003	0.0122494	0.0405397
IFI35	5.04439	6.52444	5.04439	7.70845	7.83251	7.56208	-2.16327	0.0123415	0.0406028
IRF5	5.04439	6.79293	5.04439	8.48642	7.925	9.02286	-2.85085	0.0126757	0.0410992
SLC3A2	10.7478	10.184	10.616	9.31491	9.7451	9.69235	0.93182	0.0128251	0.0410992
BCL2L1	7.15786	7.70887	5.04439	9.97473	10.1116	10.9164	-3.69721	0.012833	0.0410992
IRF1	9.97378	9.9719	11.4967	6.73846	7.28172	8.39401	3.0094	0.0128929	0.0410992
HLA-DRB1	10.2204	9.86267	11.1548	14.2924	12.4376	13.0544	-2.84887	0.0129819	0.0410992
LILRB3	7.15786	7.6196	8.38387	5.04439	5.04439	6.23518	2.27912	0.0129859	0.0410992
GLS	12.0466	11.8447	12.2268	10.5555	10.9717	11.3462	1.08155	0.0130098	0.0410992
CD226	8.77257	9.32711	8.38387	10.5711	10.7503	9.90858	-1.58214	0.0134573	0.0422728
ALDH3A2	9.01584	8.76545	9.10703	9.37347	9.73191	9.64164	-0.619566	0.0139651	0.0436212
IRF9	10.6918	10.8724	11.5099	9.90272	9.90164	10.0846	1.06172	0.0141909	0.044079
CS	10.3278	9.9719	10.1548	11.3354	10.9335	10.7314	-0.848615	0.0144033	0.0444903
MAP2K7	9.11979	9.05937	9.67338	8.03988	8.10757	8.56208	1.04767	0.014761	0.0453433
PTPRC	13.8926	13.7476	14.318	12.8232	12.9698	13.3458	0.939799	0.0153191	0.0467989
MTHFD2	9.39308	9.02501	9.54614	10.2956	10.5233	11.3028	-1.3858	0.0154369	0.0469012
LTA	8.84902	8.75151	10.2583	13.5591	12.6967	11.3516	-3.24952	0.0157091	0.0474689
PPIA	13.4402	13.2869	13.1053	15.3229	14.8777	14.0894	-1.48586	0.0164152	0.0493342
CCL4/L1	5.04439	5.04439	5.04439	8.54582	11.4015	14.0246	-6.27957	0.0165494	0.0494703
IDH3A	9.15033	8.58857	8.61605	10.4112	10.1035	9.54336	-1.23437	0.0169065	0.0502675
RBX1	10.4278	9.97491	9.31348	11.4718	11.1449	11.1102	-1.33691	0.0176491	0.0521076
CD3D	11.8812	11.4776	10.8117	13.5466	13.0393	12.5441	-1.65315	0.01775	0.0521076
DECR1	9.03233	8.94153	7.76414	10.7241	10.6734	9.93944	-1.86629	0.0178065	0.0521076
HDAC7	8.76272	8.93538	8.97645	8.25685	8.57539	8.10852	0.577929	0.0192743	0.0561073
CCL3/L1	7.35426	7.66493	9.05045	10.4889	12.3562	13.9503	-4.24195	0.0197638	0.0570102
ICOS	11.9227	11.2536	10.8619	9.75534	10.3298	9.5039	1.48308	0.0197895	0.0570102
CPT1B	8.18761	8.35041	8.63541	6.37347	7.09664	7.55711	1.38207	0.0199381	0.0571422
SOCS4	8.99075	8.85291	8.45099	9.46093	9.47874	9.29158	-0.645533	0.0201003	0.0573117
TNFRSF6B	7.52709	7.77926	8.38387	5.86823	5.53346	6.92409	1.78815	0.0218033	0.0618501
ACVR2A	6.61729	7.10941	7.89845	5.04439	5.43276	6.03541	1.70419	0.0224742	0.0630913
RPTOR	6.96521	6.94766	5.04439	8.80481	8.78564	8.41062	-2.34794	0.0225297	0.0630913
AURKA	6.82082	6.9719	7.49406	7.96207	7.74422	8.19098	-0.870163	0.0226374	0.0630913
OAT	9.90381	9.57281	10.7903	8.80683	8.56353	8.85091	1.34855	0.0226947	0.0630913
PTK2B	10.6996	10.8031	10.6402	9.39381	9.68526	10.2637	0.933396	0.0229648	0.0635246
PDHA1	8.46771	7.8332	8.33733	8.95295	8.82756	8.98638	-0.70955	0.0236267	0.065032
STAM	11.5213	11.193	11.44	8.30921	9.25985	10.3321	2.08437	0.0245083	0.0671263
MPC2	8.97378	8.84637	9.51512	10.5343	10.1204	9.78871	-1.03605	0.025307	0.0689739
FOSB	12.653	12.6186	14.3082	5.7885	5.92809	10.5503	5.77102	0.0254751	0.0690935
RAC2	9.70218	9.93229	8.33733	11.5988	11.535	10.7176	-1.95985	0.0267603	0.0722269
SGO2	6.74282	7.23494	5.04439	8.46093	8.70698	8.69008	-2.27861	0.0270351	0.0726159
CCR4	11.282	11.1578	10.5715	12.4616	12.4338	11.6369	-1.1737	0.0279712	0.0745633
TIGIT	10.3543	10.3959	8.74644	11.5576	11.6276	11.9081	-1.86554	0.0280283	0.0745633
GRK2	10.5587	10.5748	11.1311	11.9846	11.52	11.3902	-0.876704	0.0282317	0.0747469
TGFBR2	9.56725	8.75151	9.42896	8.34309	7.593	8.29308	1.17285	0.0284162	0.0748787
CXCR3	8.45554	8.40486	7.76414	7.21171	7.35693	7.58665	0.823083	0.0293467	0.0769659
PLCB2	9.40579	10.0366	9.68272	8.74058	9.00609	9.17324	0.735049	0.0295366	0.0771003
IL2RG	12.294	12.0409	11.1447	12.9588	13.0388	12.9505	-1.15619	0.0297842	0.0773832
DUSP1	13.6393	13.8037	14.947	6.41653	6.46711	11.7081	5.93275	0.0302023	0.0777709
UBA5	8.01584	8.16304	8.69199	9.02604	9.09938	9.72261	-0.992382	0.0302132	0.0777709
DDIT4	9.85367	9.96286	10.7195	5.59586	6.59688	8.78234	3.18697	0.031257	0.0800871
CPT1A	7.43088	7.25484	5.04439	9.06378	9.01192	9.12707	-2.49089	0.0316446	0.0807081
OAS3	5.04439	6.99575	5.04439	7.7926	7.61231	8.45134	-2.25724	0.0319495	0.0811139
CMIP	7.45554	7.40486	7.65452	6.02951	5.96461	7.04963	1.15706	0.0323315	0.0817106
PTGER4	10.6918	10.6215	11.9764	8.95295	8.46286	9.94325	1.97691	0.0331464	0.083391
NKG7	7.09646	7.45733	7.86602	8.64874	9.3864	10.8196	-2.14498	0.0336026	0.0841578
TRAC	13.2154	12.9613	12.0648	14.0109	14.5135	13.6996	-1.32745	0.0346393	0.0863652
CD69	11.5051	11.2986	12.6294	5.39516	7.06335	9.94135	4.34442	0.03539	0.0875199
SMARCA4	9.30761	9.24492	9.23948	9.78234	9.61231	10.2781	-0.626903	0.0355095	0.0875199
CTNNB1	11.4723	11.0818	11.2363	11.6703	11.6973	12.0989	-0.558717	0.0355746	0.0875199
CD247	10.684	10.7946	10.8075	8.89893	9.38527	10.2621	1.2466	0.0358593	0.0878316
ITGAM	7.38025	7.17354	7.61605	7.86045	8.80424	8.29009	-0.928315	0.0368856	0.0899491
OPA1	9.40579	9.07624	9.88233	10.2094	10.2641	10.0811	-0.730099	0.0384134	0.0932657
CD86	5.04439	6.67972	5.04439	9.61909	8.83416	6.97711	-2.88728	0.0389538	0.0941665
OASL	7.43088	7.77926	11.1036	5.577	5.04439	5.04439	3.5493	0.0400198	0.0963247
IFIT2	8.12749	7.8979	12.2043	5.35144	5.04439	5.35448	4.15978	0.0413119	0.0990061
IL6ST	12.7409	11.8611	13.0148	11.4551	11.0206	9.81703	1.77469	0.0418457	0.0998549
ACTN1	7.87668	7.6196	5.04439	10.0997	9.1518	9.5781	-2.76299	0.0430703	0.102338
SHMT1	6.61729	6.49128	5.04439	7.89893	7.41087	7.42159	-1.52614	0.0449489	0.106347
TGIF2	10.5757	10.2866	10.2458	9.84082	9.85619	9.09488	0.772071	0.0468713	0.110426
KLRC1/2	6.61729	7.60417	7.89845	5.04439	5.04439	6.57687	1.81808	0.0470701	0.110426
RUNX3	11.9802	11.7955	12.4303	10.6277	10.3626	11.6123	1.20111	0.0473207	0.110547
COX4I1	11.7677	11.3082	11.5307	12.4082	11.9319	11.9708	-0.568143	0.0483755	0.112539
HAVCR2	7.09646	7.21476	5.04439	8.19016	9.54154	11.3655	-3.2472	0.0487041	0.112831
FUT7	8.2594	8.57281	8.18795	10.0321	10.4328	8.79294	-1.41255	0.0496556	0.114558
XAF1	7.87668	8.7585	8.16148	5.577	5.82591	7.62513	1.92287	0.050621	0.11611
CD3E	11.4168	11.3993	10.6687	12.6251	12.3392	11.6562	-1.04526	0.0508237	0.11611
PSMB10	9.67618	9.64244	9.26457	10.7068	10.4322	9.83561	-0.79715	0.0509546	0.11611
EGR1	9.40579	9.56884	10.4619	5.04439	7.45004	8.35734	2.86158	0.0515052	0.116567
PTGS2	5.04439	6.73744	5.04439	8.39516	7.69072	11.5393	-3.59964	0.0515747	0.116567
IL2RB	10.5095	10.4071	9.49406	10.8289	11.4317	12.0106	-1.28685	0.051905	0.116839
MAP3K7	9.41839	9.17875	9.31348	9.5015	9.61135	9.884	-0.362077	0.0530654	0.118969
OMA1	6.93045	7.17354	5.04439	8.57937	8.02927	8.13542	-1.86523	0.054713	0.12217
ACSL5	8.73277	8.84637	8.51512	10.7353	9.50584	9.39122	-1.17936	0.0555686	0.123585
NDUFA6	9.96521	9.60804	9.42896	10.4066	10.0605	10.082	-0.515614	0.055977	0.123997
MAP3K14	9.69702	9.67234	10.44	9.39112	8.48189	9.02286	0.971171	0.0563105	0.124241
GRPEL1	8.2594	7.40486	8.45099	7.20559	7.27689	6.72593	0.968946	0.0567709	0.124761
LRRC32	7.32778	7.21476	7.96118	5.7885	6.94037	5.04439	1.57682	0.0578888	0.126717
NFKB2	12.3361	12.1162	12.28	10.7443	10.0689	11.8354	1.36126	0.0585655	0.127213
OAS2	8.27334	9.08738	8.99156	9.96932	9.68069	9.27353	-0.857089	0.0585727	0.127213
TNFRSF18	8.93045	8.94766	8.74644	9.58999	10.3836	11.8305	-1.7265	0.0588128	0.127237
UBE2V1	11.0945	11.34	11.3462	11.6959	11.5253	11.4355	-0.292052	0.0605936	0.130582
CXCR4	13.8892	13.7261	14.7092	13.4635	12.8141	11.9875	1.35314	0.0612878	0.131568
ISG15	9.34768	9.69801	10.2139	8.45835	9.08009	7.34298	1.4594	0.0617334	0.132014
FOS	12.2231	12.3052	14.6678	5.04439	6.65018	11.4623	5.34638	0.0626198	0.133397
CTNND1	6.96521	7.10941	7.61605	5.04439	5.04439	6.82014	1.59391	0.0630005	0.133696
GNG10	6.74282	6.87237	5.04439	7.57225	8.27447	7.62987	-1.60567	0.0635225	0.134291
TRAF3	10.7478	10.3388	10.724	10.3755	10.113	10.1102	0.403967	0.0640262	0.134843
TFRC	11.2768	11.1994	12.0046	12.4988	11.9344	12.4091	-0.787153	0.0643446	0.135002
IL6R	8.92162	8.68706	8.21395	7.6555	6.98253	5.04439	2.04674	0.0648609	0.135574
MID1IP1	7.63899	7.6196	8.47268	8.5312	8.84072	9.67755	-1.10607	0.0670211	0.139565
IL15	6.78235	6.94766	7.53588	6.04332	5.04439	6.51675	1.22047	0.0676198	0.140286
PRDM1	10.0527	10.0163	10.3666	10.3646	10.5202	10.4372	-0.295478	0.0694391	0.143525
ACVR1B	7.09646	6.58857	7.99156	5.35144	5.04439	6.63459	1.54872	0.071793	0.147774
BID	7.24532	7.1943	7.79891	6.82892	6.95859	6.15856	0.764154	0.0720265	0.147774
SOCS5	8.59526	8.53262	9.12084	8.23896	7.88427	8.38843	0.579019	0.0725804	0.148363
SDHB	9.74782	9.36422	9.78163	10.2956	10.1191	9.84175	-0.454247	0.073117	0.148912
STAT6	10.1275	9.93229	9.62576	9.59703	9.2781	8.76522	0.68173	0.0735634	0.149275
IFI6	5.04439	6.35041	5.04439	7.22994	6.64268	6.27202	-1.23515	0.0752453	0.152132
AKT1	8.2594	8.46589	8.93015	9.08563	8.99141	8.99742	-0.473006	0.0779003	0.15693
GLUD1/2	11.1765	11.1053	11.3724	11.6496	11.859	11.3408	-0.398411	0.0795154	0.159605
DVL2	8.01584	8.0308	7.53588	8.72353	8.16101	8.32848	-0.543506	0.0799031	0.159806
PIK3C3	9.3738	9.12571	9.52553	8.56509	8.77368	9.19258	0.497895	0.0846371	0.168193
MAML2	9.93484	9.64997	9.84122	7.16828	5.86508	9.37014	2.34085	0.0847016	0.168193
NFKBIA	13.5623	13.2265	14.5481	11.4441	11.3178	13.3443	1.74353	0.0851812	0.168256
COX16	7.47979	7.9719	8.63541	9.52629	9.06194	8.52186	-1.00766	0.0853385	0.168256
CCL17	5.04439	5.04439	5.04439	9.02778	5.30565	8.88301	-2.69442	0.0912759	0.179326
SMAD3	9.91275	9.57677	9.48341	8.21477	7.7195	9.48049	1.18605	0.0931459	0.182356
TRIM34	7.15786	7.1311	5.04439	8.36249	8.07174	7.66722	-1.58937	0.0945717	0.183973
STAT5B	10.8606	10.8031	10.3608	10.2701	10.3133	10.3849	0.352038	0.0946334	0.183973
AFDN	7.66036	7.80648	8.97645	9.07391	9.14651	10.8417	-1.53962	0.0966504	0.187239
TNFRSF9	9.39945	9.24492	8.96118	9.33329	11.0766	10.7408	-1.18172	0.0978009	0.18881
ICOSLG	8.79207	8.62725	8.97645	8.24793	7.4586	5.60602	1.6944	0.0983857	0.189282
NOTCH1	8.62818	8.77926	8.53588	8.21782	8.03214	8.57442	0.372981	0.0989787	0.189456
ATP5MG	9.62818	9.39144	9.5865	10.1372	9.72395	9.73365	-0.329569	0.0998391	0.189456
MTHFS	7.91275	7.95983	8.05045	8.16196	8.22011	8.73695	-0.398666	0.100195	0.189456
SERPINB9	11.0925	10.4226	10.6966	6.12349	7.60075	10.3968	2.69689	0.100564	0.189456
CCL28	7.70218	8.12029	8.10703	9.0015	8.29374	8.3372	-0.567643	0.100641	0.189456
TNFRSF4	7.61729	7.66493	5.04439	8.20559	8.62947	9.6787	-2.06238	0.100667	0.189456
RPL3	12.2751	11.6788	12.6233	11.9044	11.0987	11.1692	0.801654	0.100861	0.189456
PPP2R5D	8.17281	8.0537	5.04439	9.39112	9.36378	9.05844	-2.18081	0.101433	0.189887
SKP1	11.9027	11.4755	12.0702	12.3685	12.0366	12.3648	-0.440543	0.102093	0.190202
TYK2	9.4121	9.44005	9.47268	8.45319	8.45219	9.40511	0.67145	0.102285	0.190202
PPARA	7.5729	7.44005	7.65452	7.88366	7.69072	8.30498	-0.403962	0.102969	0.19055
NCR3	5.04439	7.25484	5.04439	8.10715	8.78394	6.6156	-2.05436	0.103157	0.19055
DIABLO	9.23111	9.09844	9.27696	9.16354	8.74247	8.82221	0.292758	0.104326	0.191832
CXCL3	6.61729	6.92299	8.18795	6.72995	5.04439	5.62513	1.44292	0.104542	0.191832
PTCD1	5.04439	6.6196	5.04439	6.651	6.71593	6.63459	-1.09771	0.105036	0.19202
HDAC8	7.52709	7.54075	5.04439	8.28036	8.21254	9.13209	-1.83758	0.105335	0.19202
TAOK2	7.82082	8.12029	7.69199	7.38977	7.50481	7.73035	0.336065	0.106005	0.19261
TRIM26	8.60632	8.87879	9.23948	8.68882	8.19983	7.63459	0.733786	0.107973	0.195547
PRKCD	8.28714	8.24492	8.72852	9.06209	8.71057	8.68554	-0.399203	0.112278	0.202519
IKBKE	9.5329	10.123	8.96118	8.72782	8.96311	8.84481	0.693785	0.112551	0.202519
IL21	6.70218	6.73744	5.04439	5.04439	5.04439	5.04439	1.11694	0.116161	0.207713
CXCR5	6.78235	6.73744	5.04439	5.04439	5.04439	5.04439	1.14367	0.116185	0.207713
TLR4	6.66036	6.79293	5.04439	5.04439	5.04439	5.04439	1.1215	0.116734	0.207754
JUN	12.137	12.0678	13.5614	8.6555	8.69616	12.4257	2.66298	0.118099	0.207754
ANGPT2	5.04439	7.10941	7.45099	5.04439	5.04439	5.04439	1.49054	0.118432	0.207754
ACVR1C	6.8583	7.45733	7.61605	8.69102	7.79243	7.73914	-0.763639	0.118657	0.207754
CEACAM1	5.04439	6.79293	5.04439	6.44801	7.39311	9.62868	-2.19603	0.118682	0.207754
COLEC12	5.04439	7.31294	7.76414	5.04439	5.04439	5.04439	1.66277	0.119361	0.207754
CD1A	5.04439	7.21476	7.65452	5.04439	5.04439	5.04439	1.5935	0.119472	0.207754
IL26	5.04439	7.52444	7.86602	5.04439	5.04439	5.07764	1.75614	0.119477	0.207754
IL1RN	5.04439	5.04439	5.04439	5.04439	6.18701	5.99191	-0.696709	0.119571	0.207754
MT2A	7.80172	7.38694	8.42896	8.56029	8.32451	9.49744	-0.921541	0.120927	0.209456
TIMM17A	9.5729	9.23994	9.52553	9.61563	9.69977	9.64866	-0.208566	0.122648	0.211067
CPA3	5.04439	7.15248	7.79891	5.04439	5.04439	5.04439	1.62087	0.123098	0.211067
ATG14	8.50363	8.27447	8.63541	8.05017	7.61996	8.35448	0.462965	0.123329	0.211067
CD84	10.2095	10.6723	10.1345	10.1691	9.83662	9.8315	0.393065	0.123375	0.211067
CDC42	12.0075	11.7758	11.8475	12.0665	12.0695	12.6066	-0.370606	0.126016	0.214644
MFN2	8.79207	8.74449	9.22677	9.20252	9.16755	9.63459	-0.413776	0.126239	0.214644
SLC2A2	5.04439	7.17354	8.0213	5.04439	5.04439	5.04439	1.70202	0.126964	0.21522
CXCL14	5.04439	6.8979	7.72852	5.04439	5.04439	5.04439	1.51254	0.12927	0.217861
RORC	7.87668	6.99575	5.04439	5.04439	5.04439	5.04439	1.59455	0.129427	0.217861
IL12B	5.04439	7.08738	8.0213	5.04439	5.04439	5.04439	1.6733	0.129698	0.217861
IL20	5.04439	6.87237	7.76414	5.04439	5.04439	5.04439	1.51591	0.131181	0.218979
CCL25	5.04439	6.79293	7.65452	5.04439	5.04439	5.04439	1.45289	0.131421	0.218979
SLC2A1	5.04439	6.35041	5.04439	6.0015	6.40645	7.11191	-1.02688	0.131545	0.218979
IFI30	5.04439	6.31294	8.10703	8.39516	7.70877	8.53959	-1.72639	0.135292	0.224111
FCAR	5.04439	6.67972	7.61605	5.04439	5.04439	5.04439	1.40233	0.135434	0.224111
CDC26	9.65505	9.30819	8.42896	9.85655	9.9157	9.68668	-0.688912	0.137122	0.226231
CD8B	5.04439	6.73744	7.83286	5.04439	5.04439	5.04439	1.49384	0.139317	0.228227
CCL15	5.04439	6.64997	7.69199	5.04439	5.04439	5.04439	1.41773	0.139422	0.228227
CHMP3	9.46164	9.65373	9.56646	9.48515	8.90164	9.29904	0.331997	0.140243	0.228227
MAPK12	5.04439	5.04439	5.04439	6.05699	6.7372	5.04439	-0.901802	0.140627	0.228227
AHR	11.7872	11.7374	11.9124	11.8472	10.9586	11.0663	0.521637	0.140955	0.228227
TYROBP	5.04439	6.6196	7.69199	5.04439	5.04439	5.04439	1.4076	0.141109	0.228227
CCL8	5.04439	6.67972	7.79891	5.04439	5.04439	5.04439	1.46328	0.1413	0.228227
CCL19	5.04439	6.58857	7.65452	5.04439	5.04439	5.04439	1.38477	0.141615	0.228227
PML	9.23111	9.49964	9.94575	9.27305	9.05066	9.16836	0.394808	0.144492	0.232189
PRF1	7.70218	8.60417	7.61605	7.97653	10.4829	11.8691	-2.13537	0.14515	0.232553
LAMTOR1	7.38025	7.4744	5.04439	8.30349	8.14519	7.82014	-1.45659	0.145555	0.232553
HACD4	8.27334	8.44005	5.04439	9.93455	10.087	8.3772	-2.21366	0.146983	0.234163
CCL22	5.04439	6.38694	7.49406	5.04439	5.04439	5.04439	1.26407	0.148851	0.235589
CD163	5.04439	6.38694	7.49406	5.04439	5.04439	5.04439	1.26407	0.148851	0.235589
IFNB1	5.04439	6.52444	7.76414	5.04439	5.04439	5.04439	1.39993	0.149552	0.235589
PTGDR2	6.70218	6.9719	5.04439	5.04439	5.3615	5.04439	1.0894	0.149573	0.235589
GFER	6.82082	7.42256	7.57652	6.95112	6.8779	6.69913	0.430585	0.150332	0.236114
ATG7	9.17281	9.15248	9.5865	8.13643	7.98253	9.36162	0.810402	0.151987	0.238042
UQCR10	7.82082	8.0537	8.38387	8.86045	8.72306	8.12539	-0.483503	0.157617	0.246166
TRAF6	8.94794	8.95983	9.00651	8.60287	7.84236	8.86905	0.533331	0.158531	0.246899
LIF	6.61729	6.58857	5.04439	9.06378	6.20747	11.901	-2.974	0.159557	0.247804
MAP2K2	9.47376	9.58857	9.67338	9.383	9.35234	9.55711	0.147756	0.161244	0.249242
SLAMF7	5.04439	5.04439	5.04439	5.04439	7.113	6.04963	-1.02461	0.16138	0.249242
CCL21	5.04439	6.1943	7.45099	5.04439	5.04439	5.04439	1.1855	0.163228	0.251398
IFNAR1	10.139	9.60804	8.78163	10.4112	9.90164	10.394	-0.726082	0.165647	0.254051
FOXP3_delta7	7.70218	6.79293	5.04439	7.86045	8.62758	7.40511	-1.45121	0.165864	0.254051
CLDN23	5.04439	6.23494	7.61605	5.04439	5.04439	5.04439	1.25407	0.166737	0.25418
GOT1	6.82082	6.79293	5.04439	7.18082	7.07453	7.42159	-1.00626	0.166863	0.25418
PFKFB4	5.04439	5.04439	5.04439	5.577	5.04439	6.21009	-0.5661	0.168215	0.255007
SIGLEC10	5.04439	6.45733	7.76414	5.04439	5.04439	5.21009	1.32233	0.168323	0.255007
HSPE1	12.4332	12.3556	11.724	12.0121	11.6704	11.3142	0.505396	0.169225	0.255469
SHMT2	9.64971	9.22488	8.51512	9.75638	9.74859	9.57319	-0.562817	0.169547	0.255469
IDO1	5.04439	6.15248	7.53588	5.04439	5.04439	5.04439	1.19985	0.17127	0.256906
CTLA4	13.3203	12.9354	12.9203	10.7411	13.3207	10.886	1.40938	0.171425	0.256906
LILRA1	5.04439	6.8199	8.0213	5.04439	5.04439	5.44329	1.45117	0.172495	0.257386
IL10RA	12.4456	12.4237	12.222	9.8624	10.2125	12.6468	1.4565	0.172671	0.257386
HLA-E	12.6683	12.6311	12.47	12.453	12.4103	11.773	0.377666	0.173225	0.257521
CD99	8.18761	8.20456	8.49406	6.75534	7.2426	8.42705	0.820414	0.180417	0.26675
TFB2M	8.58412	8.42256	9.41782	8.19944	8.34312	8.36304	0.506302	0.180676	0.26675
FAM30A	5.04439	6.38694	7.61605	5.04439	5.32451	5.04439	1.21136	0.180872	0.26675
BCL2	9.93484	9.78611	9.67338	8.6555	9.13987	9.86604	0.577638	0.183693	0.270194
LPAR6	10.1004	10.0452	8.78163	10.6883	9.84399	11.1809	-0.928678	0.185351	0.271913
VAV1	10.0405	9.62343	8.97645	9.06039	9.05208	9.05668	0.490412	0.188313	0.275532
IKZF2	11.3722	11.1458	10.1548	5.77202	10.9799	8.64164	2.4264	0.192931	0.281548
IFIT1	5.04439	6.31294	8.49406	5.04439	5.04439	5.04439	1.57274	0.193497	0.281634
KYAT1	5.04439	6.49128	5.04439	6.577	6.55757	5.91636	-0.82362	0.194397	0.282205
BATF	9.62275	9.55687	9.32546	9.99618	10.4511	9.45402	-0.465415	0.198111	0.286848
MAML3	5.04439	6.6196	8.26457	5.04439	5.04439	5.52695	1.43761	0.202246	0.292075
STAT5A	10.5358	9.91364	10.0931	10.3735	10.4333	10.6695	-0.311257	0.204952	0.295216
CD8A	6.78235	7.01921	5.04439	5.04439	5.04439	5.75224	1.00164	0.206902	0.297172
NFIL3	7.5729	7.57281	8.40659	7.95843	8.88586	11.1225	-1.47148	0.207379	0.297172
IRF6	6.70218	6.27447	5.04439	5.04439	5.04439	5.56702	0.788409	0.208661	0.29824
AKT2	10.1236	10.0423	10.4345	10.0948	9.92346	10.002	0.193404	0.209205	0.298251
PTGS1	5.04439	6.38694	7.72852	5.04439	5.04439	5.52695	1.18137	0.209767	0.298276
MTHFD1L	7.52709	7.38694	7.57652	9.84772	9.24878	7.11191	-1.23929	0.210703	0.298276
SIRPG	8.24532	8.68706	7.99156	9.62599	9.48713	8.12874	-0.77264	0.210832	0.298276
CD45RC	5.04439	5.04439	5.04439	5.18705	5.12381	5.83663	-0.338104	0.211915	0.299047
STAT2	7.82082	8.22488	7.96118	7.21171	7.40202	8.09488	0.43276	0.21415	0.301436
NEK2	7.40579	8.73744	9.03595	9.3762	9.32216	8.82635	-0.781845	0.214735	0.301496
ICAM1	7.55018	8.08738	8.16148	8.93455	7.88109	10.7036	-1.24008	0.216446	0.303133
SELPLG	6.70218	7.1311	5.04439	6.75534	7.22263	8.44329	-1.18119	0.219065	0.30603
CXCL2	5.04439	6.8199	8.74644	9.57462	8.81927	7.53202	-1.77173	0.221332	0.308422
CD3G	9.66565	9.56884	9.03595	10.7008	10.6247	9.20216	-0.752431	0.22525	0.313098
TET2	9.5897	9.08182	9.79891	9.9234	9.67243	9.81911	-0.314833	0.234317	0.324889
CD68	7.40579	7.45733	7.96118	7.48894	7.25248	5.94706	0.71194	0.236076	0.325882
CCR7	11.2204	10.6003	10.201	10.7235	9.64175	9.76629	0.630026	0.236206	0.325882
CLCF1	7.43088	7.31294	8.10703	5.04439	5.04439	8.29308	1.48966	0.250983	0.345412
SMAD5	5.04439	7.4744	8.0213	8.32625	7.47135	8.67641	-1.3113	0.252848	0.347119
NOD2	5.04439	6.58857	5.04439	6.01557	6.02351	8.27505	-1.21225	0.25415	0.347631
NPRL3	8.08069	8.29383	8.21395	8.89893	8.51715	8.11191	-0.313174	0.254471	0.347631
GARS	10.1802	9.70526	10.5665	10.7241	10.4516	10.3552	-0.359655	0.25727	0.350594
NRP1	5.04439	6.70887	7.72852	5.04439	5.04439	6.03541	1.11919	0.257909	0.350604
TBX21	7.66036	7.6196	8.74644	8.37347	8.28413	9.35591	-0.662369	0.259093	0.350648
IL23R	5.04439	6.52444	5.04439	8.05699	7.76163	5.04439	-1.41659	0.259202	0.350648
SLC25A6	11.8835	11.5028	11.3075	12.7226	12.2233	11.4003	-0.550794	0.260875	0.352054
SELL	11.2275	11.1525	9.62576	8.64648	11.1265	5.07764	2.38505	0.262754	0.353731
DOCK2	11.0984	11.1162	11.1447	11.5591	10.9725	11.6369	-0.269731	0.268627	0.360765
CXCL8	7.47979	7.63487	11.5151	12.2195	9.92268	10.2258	-1.91275	0.272316	0.364837
FOXP3_delta2	10.9458	10.9538	10.2646	11.3752	12.1602	10.5756	-0.648972	0.273158	0.365086
RAE1	9.15033	8.67972	9.42896	9.26571	10.1721	9.24756	-0.47546	0.27409	0.365453
SLAMF6	8.46771	8.57281	5.04439	9.30492	8.82591	8.41337	-1.48643	0.278803	0.370848
IL16	10.7099	10.508	10.0213	10.1902	9.99068	10.2414	0.272309	0.280112	0.371441
NDUFA2	7.93045	7.58857	5.04439	8.44801	8.19983	7.48049	-1.1883	0.281544	0.371441
ALDH8A1	7.12749	6.8979	5.04439	5.04439	5.04439	6.15856	0.940811	0.281718	0.371441
CTSW	5.04439	7.38694	7.69199	6.7885	7.94951	11.1577	-1.92414	0.282652	0.371441
CD28	10.9588	10.4291	10.0139	9.85459	10.3062	5.73475	1.83541	0.282668	0.371441
GZMB	6.82082	7.01921	7.45099	7.504	8.12918	16.7021	-3.68142	0.283339	0.371441
STAT4	9.84436	9.50796	10.3255	7.9364	7.94951	10.5045	1.09577	0.283925	0.371441
NFATC2IP	8.39308	8.20456	5.04439	8.19635	8.46711	9.08973	-1.37039	0.287491	0.375223
LAIR1	6.93045	7.73744	5.04439	5.04439	5.04439	6.3314	1.09737	0.292455	0.380808
IL2	5.04439	6.8199	7.53588	5.04439	5.04439	6.25984	1.01718	0.294635	0.38275
IRF4	11.1023	10.4509	11.0966	11.6101	11.7195	10.7092	-0.463025	0.296793	0.384654
NR3C1	10.2768	9.9779	10.1748	9.38164	8.98402	10.4613	0.534159	0.300889	0.388227
AREG	6.8583	5.04439	7.49406	5.04439	5.96461	5.60602	0.927241	0.300946	0.388227
HK2	7.63899	7.9719	8.55634	7.21782	7.71236	7.99191	0.415049	0.30234	0.389123
WDR45	8.08069	7.98388	8.13451	8.03298	8.19215	8.71259	-0.246211	0.30588	0.392769
CD6	9.80652	10.6424	10.4234	9.9401	10.3145	8.73914	0.626199	0.308397	0.395089
ALDOC	8.83028	8.77926	9.41782	7.5189	6.4586	9.69235	1.11917	0.314382	0.401831
CD40	5.04439	5.04439	5.04439	5.04439	5.24755	7.53707	-0.89861	0.323752	0.412082
TNFSF13B	5.04439	6.94766	5.04439	5.83687	6.68708	6.92409	-0.803865	0.323885	0.412082
SEC22B	8.94794	8.7585	9.05045	9.02082	8.91259	9.32994	-0.168821	0.327545	0.415788
SH3BP2	7.35426	7.69437	7.86602	7.66892	7.75816	8.89487	-0.469101	0.328914	0.416466
FOXP3	10.0075	10.0308	8.69199	10.2927	10.9877	9.50132	-0.683805	0.329578	0.416466
TRAT1	10.3042	10.2249	9.72852	7.28907	9.01772	10.6952	1.08521	0.33871	0.426325
GZMM	7.35426	7.29383	7.49406	7.99441	6.31511	5.04963	0.927667	0.338913	0.426325
CSF2	5.04439	5.04439	5.04439	5.04439	5.43276	13.3451	-2.89634	0.344514	0.431558
PDCD1LG2	5.04439	5.04439	5.04439	5.16196	5.04439	7.56702	-0.880066	0.344625	0.431558
PPP3CA	8.09646	7.69437	7.69199	7.80481	7.94647	9.16836	-0.478937	0.350244	0.437608
RAI1	7.15786	6.87237	7.45099	6.5189	6.77197	7.29606	0.298095	0.352102	0.438943
IFNG	8.67093	8.85943	8.76414	5.04439	5.48399	10.387	1.79303	0.354355	0.440764
OXSM	6.74282	7.01921	7.99156	6.98012	6.94037	6.6156	0.405831	0.363255	0.450825
RPL23	14.8088	14.142	14.3539	14.7917	14.6333	14.5179	-0.212771	0.372548	0.460724
TRIM33	10.3608	9.85943	10.114	9.9846	9.86185	10.0283	0.153157	0.373657	0.460724
NFAT5	8.58412	8.0537	8.65452	8.64422	8.48608	8.78871	-0.208891	0.373717	0.460724
PSAT1	6.70218	6.94766	7.76414	6.63285	7.05208	6.69913	0.343308	0.377703	0.464608
ADORA2A	7.09646	7.94766	8.21395	7.26571	7.93731	6.42159	0.544484	0.380588	0.467045
CXCL10	5.04439	6.42256	5.04439	8.61216	5.64268	5.52695	-1.09015	0.381364	0.467045
FCRL3	8.73277	9.88838	5.04439	5.13643	8.32216	5.04439	1.72085	0.396784	0.484862
CXCR6	8.04863	8.21476	8.63541	5.04439	7.05772	9.31089	1.16193	0.403369	0.491443
CDKN1A	10.0323	9.62343	10.4122	10.5651	9.64081	11.4723	-0.536726	0.403938	0.491443
TPR	9.31436	9.7585	9.12084	9.64874	9.30328	9.99099	-0.249769	0.413467	0.501939
RNASEL	7.59526	7.70887	5.04439	7.43236	7.28654	8.0811	-0.817159	0.416898	0.504447
CXCL9	5.04439	6.76545	7.69199	5.04439	5.04439	6.78659	0.875487	0.417349	0.504447
CD7	10.0446	9.46162	8.97645	5.39516	9.8707	9.45	1.25559	0.438264	0.528578
ACAD10	7.32778	7.8332	7.45099	7.20559	7.10212	7.69461	0.203217	0.440895	0.530175
TICAM1	8.98229	8.75151	8.91439	9.30635	9.02783	8.75658	-0.147523	0.441495	0.530175
MMP9	6.61729	5.04439	8.05045	5.04439	5.04439	6.92409	0.89975	0.447971	0.536793
MTCP1	5.04439	6.67972	5.04439	5.85263	5.94037	6.41062	-0.47837	0.450011	0.538078
PRICKLE3	6.99916	7.17354	5.04439	6.63285	6.82591	7.62037	-0.62068	0.452422	0.5398
PRKCB	9.67618	8.8332	8.49406	10.958	9.66967	8.40511	-0.676437	0.453962	0.540477
IFNGR1	9.28714	9.07064	9.90644	8.9657	8.91726	9.5781	0.267722	0.460892	0.547555
SOS2	8.06475	8.26468	9.18795	7.35144	7.79243	8.97152	0.46733	0.475822	0.563844
TRAF5	8.28714	8.42256	7.96118	8.11043	8.43493	8.58421	-0.152897	0.478336	0.563844
ITGB2	10.1802	10.4659	10.1413	9.86337	10.0046	10.4446	0.158261	0.478654	0.563844
PTGER2	8.01584	8.64997	8.18795	5.04439	6.113	10.0811	1.20509	0.478659	0.563844
PIK3R2	7.06475	6.55687	5.04439	7.35698	7.04641	5.97711	-0.571496	0.481252	0.56503
FASN	9.53868	8.49964	9.21395	9.83885	9.04356	9.2705	-0.300214	0.481698	0.56503
STAT3	11.1691	10.4892	10.6498	10.1227	10.3729	11.0385	0.257984	0.492323	0.576276
XCL1/2	5.04439	6.27447	5.04439	5.04439	5.10212	10.1102	-1.29782	0.494486	0.577592
TOX	8.76272	9.32711	8.40659	10.858	9.99141	7.78234	-0.711782	0.497083	0.579409
PPARD	7.03233	6.70887	5.04439	5.39516	5.18701	6.54712	0.5521	0.500937	0.58268
TRIM22	9.98652	10.0366	9.36079	10.2694	9.39646	8.52948	0.39618	0.509206	0.591062
CD38	6.74282	7.50796	7.72852	5.04439	6.95859	8.00656	0.656586	0.513643	0.59497
ID2	8.82082	8.82656	10.4941	8.90839	9.3672	12.5976	-0.910574	0.518433	0.599269
IL4	6.89482	6.6196	5.04439	5.04439	5.04439	6.76952	0.566838	0.524654	0.605203
CD52	12.5147	12.6206	11.3344	11.8207	12.191	11.5257	0.310744	0.53209	0.61251
KLRD1	5.04439	7.1311	7.96118	5.04439	5.04439	7.6156	0.810761	0.542557	0.623268
GATA3	11.1332	11.184	11.4483	10.574	11.4824	13.277	-0.522679	0.549244	0.629649
OAS1	7.38025	8.43133	7.65452	7.89131	8.97956	7.60602	-0.33693	0.55498	0.634915
LAT	9.42465	9.6834	9.07902	8.19326	8.90478	10.0523	0.345583	0.576499	0.65818
MR1	7.40579	7.36879	7.96118	7.8329	7.52125	7.76522	-0.127867	0.581834	0.662909
LTB	11.8732	11.9734	11.4834	12.973	13.3619	10.5608	-0.521915	0.588592	0.669238
ACOT2	7.78235	7.92299	8.67338	8.3347	7.7754	7.6626	0.202009	0.590596	0.670146
PRKAB2	7.87668	7.87237	7.86602	8.00503	7.46286	8.84072	-0.231183	0.594946	0.671573
ITGB8	6.93045	7.29383	7.61605	7.48389	7.7754	5.04439	0.512214	0.595052	0.671573
TOLLIP	9.01584	8.78611	8.97645	9.1055	8.80927	9.06545	-0.0672737	0.595478	0.671573
TNFSF9	7.15786	6.79293	7.93015	6.16196	5.9157	8.36304	0.48008	0.601202	0.676656
PYCR3	5.04439	6.10941	5.04439	5.53853	5.53346	5.73475	-0.202846	0.604309	0.678779
PIK3R3	5.04439	6.92299	7.53588	7.38435	7.37061	6.14538	-0.465693	0.614796	0.689166
SLC7A5	10.3994	9.72679	10.2204	9.92433	10.7407	10.1741	-0.164162	0.629045	0.70372
MDH2	7.96521	8.42256	8.91439	9.23596	9.03929	7.83253	-0.268538	0.631073	0.704571
RARG	7.91275	6.79293	5.04439	5.98728	6.68708	8.89684	-0.607042	0.642385	0.715537
SLC27A3	5.04439	6.49128	5.04439	5.04439	5.73015	6.88499	-0.359824	0.644305	0.715537
CD33	5.04439	6.23494	5.04439	5.08396	5.04439	7.58177	-0.462133	0.644756	0.715537
IL1R1	7.03233	5.04439	5.04439	5.13643	9.06475	5.04439	-0.708151	0.657603	0.728341
IL21R	9.88578	9.19944	8.36079	10.2524	9.41857	8.66952	-0.298161	0.663213	0.733094
FNIP1	9.35426	9.24492	9.60627	9.8329	9.02495	9.71259	-0.121664	0.679411	0.748901
STK11	8.36731	8.3224	7.93015	8.23896	8.14253	8.46201	-0.0745454	0.680207	0.748901
CXCL1	5.04439	6.1943	7.45099	7.20559	5.04439	5.13209	0.435869	0.682729	0.750193
PPT2	5.04439	6.35041	5.04439	5.70411	5.43276	5.88499	-0.194222	0.691291	0.758103
DGLUCY	9.13514	9.48708	7.76414	8.91403	9.26229	8.86905	-0.219673	0.705009	0.771624
IL13	5.04439	7.1943	7.57652	5.04439	5.04439	13.066	-1.11319	0.710047	0.775611
IL12RB1	8.63899	8.87237	8.38387	8.51642	8.80759	8.76952	-0.0661023	0.71416	0.778575
RDH14	8.38025	7.9719	7.61605	8.5312	8.22765	7.61082	-0.133821	0.721182	0.784691
PFKL	10.3867	10.32	10.5307	10.9525	10.5279	10.0514	-0.0981093	0.73246	0.795406
CD96	9.75777	9.79633	9.56646	9.0015	9.55458	11.2332	-0.222914	0.757706	0.821217
TSC2	8.64971	8.7585	8.63541	8.34309	8.34081	9.10682	0.0842999	0.760158	0.822272
UBE2F	8.68142	8.56486	8.21395	7.7885	8.71236	9.40787	-0.149501	0.77533	0.837056
ACSF2	5.04439	7.04229	7.53588	7.18705	6.55757	6.53707	-0.21971	0.794957	0.855126
NT5E	6.78235	7.49128	7.93015	5.7885	8.32216	8.94325	-0.28338	0.795145	0.855126
CD45R0	11.5125	11.8307	11.0648	11.2163	12.0311	11.4219	-0.0870986	0.805124	0.864188
CCR5	5.04439	6.35041	5.04439	5.04439	5.41527	5.62513	0.118136	0.812869	0.869658
CD276	5.04439	6.58857	7.53588	5.28327	6.12381	8.71036	-0.316197	0.814388	0.869658
CCL18	5.04439	6.58857	7.96118	5.04439	5.04439	8.44598	0.353128	0.814913	0.869658
IL3	5.04439	6.73744	7.45099	5.04439	5.04439	10.5333	-0.463084	0.825169	0.878916
FUT4	7.55018	7.79293	8.05045	8.17769	7.61614	7.75224	-0.0508395	0.830402	0.882799
PCCA	7.15786	6.92299	5.04439	6.01557	5.90321	6.72593	0.160178	0.834095	0.885032
CCR8	8.01584	9.13647	8.99156	6.68662	9.19727	11.0527	-0.264248	0.850334	0.900544
FLCN	8.11206	8.39593	8.65452	8.05017	8.11029	9.25372	-0.083891	0.852023	0.900618
ERAP2	9.57852	10.61	10.114	9.14925	11.731	9.89093	-0.156253	0.858702	0.905114
TNF	10.553	9.63866	12.0612	9.60053	10.5606	11.5778	0.171348	0.859533	0.905114
TFAM	8.8583	8.64244	9.07902	9.04503	9.01772	8.61799	-0.0336637	0.865823	0.910014
IL4R	9.33445	9.11486	8.99156	8.61447	8.5375	10.6405	-0.117194	0.874415	0.917311
CCL23	5.04439	7.01921	5.04439	5.18705	5.04439	6.49614	0.126803	0.882352	0.923181
HIF1A	11.2541	10.8332	11.616	11.0011	10.8209	11.7159	0.0551507	0.883993	0.923181
CREB1	9.62275	9.58857	9.52553	9.39785	9.34889	9.90663	0.0278266	0.884992	0.923181
PIDD1	6.99916	6.52444	5.04439	6.40589	5.94037	5.94706	0.0915638	0.887668	0.924239
TNFRSF10B	8.15786	8.10941	8.57652	8.48642	8.20238	8.23207	-0.0256947	0.889456	0.924369
TIMP1	7.63899	7.6196	7.65452	5.66892	6.63515	10.0354	0.191208	0.892172	0.925462
MTHFR	6.96521	7.01921	7.72852	7.45835	7.10212	7.26594	-0.0378236	0.894042	0.925675
PTPN6	9.69184	9.71247	9.69199	10.3735	10.1986	8.72814	-0.0679512	0.902672	0.93077
MTOR	8.30082	8.06501	8.38387	7.9065	8.06895	8.6787	0.031852	0.906149	0.93077
DHFR2	6.61729	7.08738	7.57652	7.22389	7.2426	6.69008	0.0415396	0.906157	0.93077
DHRS4	7.98229	8.21476	9.33733	8.8329	8.20238	8.67182	-0.0575738	0.906256	0.93077
LCK	10.715	10.6387	10.3666	10.4661	11.0787	10.0584	0.0390182	0.907334	0.93077
CD27	8.01584	7.93538	5.04439	5.05699	10.3116	5.04439	0.194218	0.927585	0.949792
TNFSF14_iso1	6.89482	7.87237	7.96118	6.5189	6.47557	10.0576	-0.107886	0.934588	0.955204
CD40LG	10.4215	8.93538	8.83286	8.45578	7.50893	11.8785	0.115502	0.939207	0.958164
IL12A	6.61729	6.31294	7.57652	8.03298	7.09115	5.18455	0.0660243	0.946251	0.963581
CALM1	9.84902	9.24989	9.34911	9.29197	9.32216	9.88301	-0.016376	0.954042	0.969548
BTBD6	7.80172	7.93538	7.83286	7.80481	7.7372	8.04608	-0.00604749	0.955597	0.969548
CX3CR1	5.04439	6.87237	5.04439	5.04439	5.73015	6.07764	0.0363248	0.960004	0.972184
GZMA	7.50363	8.0308	8.0213	5.04439	5.10212	13.8387	-0.143152	0.963338	0.972184
SERINC3	11.2541	10.7196	10.4066	10.6998	10.646	11.0759	-0.013752	0.963441	0.972184
FAS	10.9326	10.9824	10.1001	11.6072	10.4581	10.012	-0.0207331	0.971975	0.97825
IFNGR2	7.70218	7.45733	7.86602	8.03988	8.20747	6.72593	0.0174194	0.972972	0.97825
CD200	8.32778	8.14183	8.10703	8.73634	7.37965	8.50132	-0.0135555	0.976037	0.97956
SLC2A11	6.74282	6.99575	5.04439	6.499	5.89061	6.44329	-0.0166442	0.98058	0.982347
COX7C	10.2095	9.90106	10.2646	10.4264	10.1498	9.78977	0.00304128	0.989453	0.989453

## Sheet: expTregx2 vs expTregx5-6
Gene	expTreg x2	expTreg x2	expTreg x2	expTreg x6	expTreg x6	expTreg x5	Log2 FC	Pval	p.adjust BH
IL2RG	13.2111	13.1687	13.2147	12.9588	13.0388	12.9505	0.215471	0.00247644	0.563539
PRDM1	10.9067	11.0843	10.8759	10.3646	10.5202	10.4372	0.514974	0.00285862	0.563539
CD52	13.643	13.1551	13.0595	11.8207	12.191	11.5257	1.44009	0.00548953	0.563539
SMC2	9.20464	9.51328	9.82021	10.5959	10.424	10.7243	-1.06868	0.0056858	0.563539
NCAPG2	8.30402	8.82033	8.83166	9.58764	9.55158	9.78659	-0.98993	0.00631945	0.563539
ACADVL	12.265	12.2353	12.1799	12.6127	12.5084	12.4282	-0.289768	0.00795342	0.563539
PKM	11.9743	12.3918	12.5901	13.2214	13.0553	13.2121	-0.844201	0.0111707	0.563539
IL33	5.64105	6.03523	5.5211	5.04439	5.04439	5.04439	0.688066	0.011416	0.563539
FH	9.54417	9.51328	9.72212	10.2017	9.98698	9.94516	-0.451441	0.0117401	0.563539
IFNA1	5.46048	6.13477	5.97795	5.04439	5.04439	5.04439	0.81334	0.0162321	0.563539
BUB1	8.7335	9.15566	8.74046	9.90367	9.75816	9.39679	-0.80967	0.01693	0.563539
GOT1	6.50778	6.85723	6.57659	7.18082	7.07453	7.42159	-0.578445	0.0174945	0.563539
LEF1	9.18537	7.2613	6.99842	5.25981	5.04439	5.04439	2.69883	0.0176321	0.563539
PSAT1	7.95731	8.07337	7.34852	6.63285	7.05208	6.69913	0.99838	0.0183966	0.563539
STAT5A	10.1348	10.0239	10.1661	10.3735	10.4333	10.6695	-0.383834	0.0185719	0.563539
CKAP5	8.60162	9.07023	9.18183	9.68992	9.55757	9.72371	-0.705842	0.018798	0.563539
MTHFD1	9.13353	9.62662	9.54041	10.7464	10.3672	10.0567	-0.956569	0.0188695	0.563539
MKI67	7.74999	8.74751	8.21062	9.19016	9.37287	9.44463	-1.09985	0.0210113	0.563539
SOCS4	9.16338	9.21087	9.17959	9.46093	9.47874	9.29158	-0.225802	0.0210759	0.563539
TPSAB1/B2	5.72351	5.62019	5.27494	5.04439	5.04439	5.04439	0.495154	0.0217546	0.563539
PRKCD	8.348	8.42263	8.24528	9.06209	8.71057	8.68554	-0.48076	0.0219154	0.563539
SGO2	7.50001	8.2391	7.68788	8.46093	8.70698	8.69008	-0.810334	0.0262911	0.645328
FYN	10.7434	10.1965	10.5387	8.75952	9.24384	9.86504	1.20341	0.0281459	0.660816
JAK1	10.9286	10.9056	10.6918	10.5959	10.4814	10.6096	0.27973	0.0309145	0.680665
PPP2R5D	8.82037	8.90736	8.98053	9.39112	9.36378	9.05844	-0.36836	0.0338951	0.680665
IFIT2	5.82661	5.84259	5.49253	5.35144	5.04439	5.35448	0.470469	0.0375729	0.680665
TGFB1	9.87852	9.79963	10.0123	9.62599	9.69797	9.41062	0.318631	0.040071	0.680665
IFITM3	7.29954	7.82033	6.82595	5.4376	5.73015	6.6626	1.37183	0.0427218	0.680665
EBI3	8.11328	7.83521	8.49253	9.74798	8.67059	10.0932	-1.3569	0.0443807	0.680665
CASP8	13.2197	13.4058	12.2655	12.0789	12.0024	11.5775	1.07735	0.0492948	0.680665
RDH5	6.05609	5.9558	5.24099	5.04439	5.04439	5.04439	0.706564	0.0511998	0.680665
TNFSF13B	9.26095	7.70361	7.60356	5.83687	6.68708	6.92409	1.70669	0.0535818	0.680665
PSMA3	10.0772	10.2222	10.7367	10.994	10.8395	10.8645	-0.553986	0.0545022	0.680665
TFAM	8.41157	8.48054	8.60356	9.04503	9.01772	8.61799	-0.395026	0.0569174	0.680665
MAX	11.4188	11.2244	10.8835	10.7829	10.7468	10.7813	0.405215	0.0611504	0.680665
SLC3A2	9.93297	9.99606	10.4364	9.31491	9.7451	9.69235	0.537705	0.0613133	0.680665
TFRC	11.8102	11.7829	11.8842	12.4988	11.9344	12.4091	-0.455017	0.062594	0.680665
ACVR1C	6.73681	7.37762	7.2833	8.69102	7.79243	7.73914	-0.941619	0.0626135	0.680665
KIR3DL1/2	6.71009	7.36743	7.70042	5.04439	6.14519	6.54712	1.34708	0.0655569	0.680665
NEK2	7.53087	8.61589	8.48892	9.3762	9.32216	8.82635	-0.96301	0.0664816	0.680665
LILRB3	6.37802	6.71973	6.34052	5.04439	5.04439	6.23518	1.0381	0.066602	0.680665
CCR3	5.49219	5.65414	5.13407	5.04439	5.04439	5.04439	0.382407	0.067569	0.680665
TFDP1	8.88451	9.3623	9.57659	10.5728	10.5335	9.57932	-0.954073	0.0678096	0.680665
GNAI2	12.691	12.8154	12.7992	13.1536	12.8993	12.9202	-0.222499	0.0695715	0.680665
KLRG1	6.74999	6.68731	5.27494	5.04439	5.14519	5.04439	1.15942	0.0742187	0.680665
NCAPD2	9.54038	9.84075	9.456	10.7278	10.6604	9.77808	-0.776397	0.0767552	0.680665
IL18BP	6.09791	5.78247	5.49253	5.37347	5.04439	5.44329	0.503918	0.077866	0.680665
HLA-DRA	13.3492	13.2144	13.5832	16.4346	14.4171	14.2791	-1.66135	0.0779369	0.680665
IL12RB1	10.156	9.5225	8.95196	8.51642	8.80759	8.76952	0.845634	0.0783413	0.680665
SLC2A11	7.73681	7.07337	6.64309	6.499	5.89061	6.44329	0.873455	0.0790641	0.680665
OAS3	7.17808	7.4177	7.39557	7.7926	7.61231	8.45134	-0.621634	0.0798035	0.680665
PTGDR2	6.7888	5.54981	5.82595	5.04439	5.3615	5.04439	0.904757	0.0812137	0.680665
CCL25	5.13855	5.62019	5.34052	5.04439	5.04439	5.04439	0.322029	0.0823815	0.680665
NFATC1	7.72351	7.08586	7.456	6.07054	6.04641	7.21009	0.979446	0.0830767	0.680665
TP53	10.0758	10.3087	10.1829	11.3089	10.8362	10.3616	-0.6464	0.083356	0.680665
BCL2L1	9.72851	9.49466	9.69573	9.97473	10.1116	10.9164	-0.69461	0.0834143	0.680665
ACVR2A	5.92282	6.3978	6.60356	5.04439	5.43276	6.03541	0.803872	0.0843055	0.680665
CS	10.4085	10.5028	10.7198	11.3354	10.9335	10.7314	-0.456406	0.084602	0.680665
LDHA	11.0041	11.8945	11.8724	12.2557	12.2432	12.2788	-0.668898	0.0847887	0.680665
NDUFAB1	10.3566	10.6362	10.9799	11.2727	11.1385	10.9452	-0.461215	0.0863497	0.680665
AURKA	6.91114	7.55879	7.64957	7.96207	7.74422	8.19098	-0.592588	0.0897294	0.680665
TET2	9.99929	10.1806	9.93082	9.9234	9.67243	9.81911	0.231932	0.0899702	0.680665
FCGR3A/B	5.21655	6.11052	5.54911	5.04439	5.04439	5.04963	0.579257	0.0905682	0.680665
FOXO1	10.0441	10.0352	9.51045	9.3556	9.56651	8.87106	0.598876	0.0917448	0.680665
HLA-E	13.3111	12.6909	12.6435	12.453	12.4103	11.773	0.669717	0.0950358	0.680665
CD247	10.8528	10.3507	10.2237	8.89893	9.38527	10.2621	0.960292	0.0958996	0.680665
VAV3	6.34367	6.4567	5.65603	5.04439	5.90321	5.04439	0.821462	0.0968187	0.680665
PSMA2	11.0824	11.131	11.6863	12.09	11.8145	11.5735	-0.526103	0.0978078	0.680665
HLA-DRB1	12.0541	11.6399	12.3749	14.2924	12.4376	13.0544	-1.2385	0.101832	0.680665
CHMP3	9.59798	9.73567	9.51401	9.48515	8.90164	9.29904	0.387274	0.102855	0.680665
KLF2	12.7782	12.5216	10.855	10.0442	11.3666	8.98268	1.92045	0.104041	0.680665
FLCN	9.68459	9.32591	9.07508	8.05017	8.11029	9.25372	0.890467	0.106916	0.680665
IRF9	11.1367	10.9309	10.006	9.90272	9.90164	10.0846	0.728228	0.108072	0.680665
VSIR	7.77598	7.4567	6.3244	5.04439	6.04641	6.57687	1.29647	0.108372	0.680665
CCL11	5.05609	5.35716	5.27494	5.04439	5.04439	5.04439	0.185001	0.108563	0.680665
PDHA1	8.86647	8.70361	8.52815	8.95295	8.82756	8.98638	-0.222886	0.110322	0.680665
SHMT1	6.73681	7.21656	7.31628	7.89893	7.41087	7.42159	-0.487247	0.112843	0.680665
ENTPD1	10.4615	11.0272	11.8948	11.9086	11.8251	12.7548	-1.03504	0.113184	0.680665
PSMA6	9.57596	9.97103	10.1985	10.6098	10.383	10.1296	-0.458987	0.115237	0.680665
ADD1	10.7475	10.8581	10.9598	11.0927	10.9207	11.2852	-0.244396	0.115289	0.680665
IL36A	5.64105	5.65414	5.04439	5.04439	5.04439	5.04439	0.402135	0.116163	0.680665
OASL	5.42806	6.06077	5.70665	5.577	5.04439	5.04439	0.509896	0.116195	0.680665
HNF1A	5.92282	5.98276	5.04439	5.04439	5.04439	5.04439	0.605599	0.116549	0.680665
MX1	7.78241	6.9003	6.07749	5.89893	6.16625	5.60602	1.02967	0.117837	0.680665
TGFBR2	8.44841	8.54529	8.84019	8.34309	7.593	8.29308	0.534907	0.11792	0.680665
ALDH8A1	6.81412	6.73567	5.73131	5.04439	5.04439	6.15856	1.01125	0.118079	0.680665
HK2	7.24475	7.2613	6.82595	7.21782	7.71236	7.99191	-0.530027	0.118519	0.680665
NCAPH	8.80152	9.84075	10.2194	10.3884	10.4037	10.6269	-0.852461	0.118965	0.680665
RBX1	10.6803	10.7207	11.1712	11.4718	11.1449	11.1102	-0.384899	0.11962	0.680665
BCL6	7.85127	8.07337	6.75556	5.04439	5.41527	7.35448	1.62202	0.120375	0.680665
VAV1	9.55171	9.53622	9.0508	9.06039	9.05208	9.05668	0.323191	0.120849	0.680665
NRL	5.25403	5.31534	5.04439	5.04439	5.04439	5.04439	0.160193	0.12255	0.680665
NMT1	9.99238	9.84443	10.2237	10.3389	10.1292	10.5602	-0.322594	0.124459	0.680665
BATF3	5.99099	9.08275	9.02609	10.2517	9.33501	11.227	-2.23794	0.125485	0.680665
PPAT	8.35233	8.81659	9.19519	9.499	9.11977	9.28859	-0.514417	0.126591	0.680665
BCL2	10.5328	10.0623	9.61022	8.6555	9.13987	9.86604	0.847976	0.126996	0.680665
CTLA4	14.039	13.5467	12.6808	10.7411	13.3207	10.886	1.77289	0.12812	0.680665
DHFR2	7.67598	7.21656	7.55603	7.22389	7.2426	6.69008	0.430669	0.131235	0.680665
CXCR6	8.87552	9.91962	9.8159	5.04439	7.05772	9.31089	2.39934	0.133281	0.680665
GRK2	11.0454	11.4923	11.0366	11.9846	11.52	11.3902	-0.440114	0.13431	0.680665
LTA	11.4347	11.5396	9.63494	13.5591	12.6967	11.3516	-1.66605	0.134995	0.680665
CCL15	5.21655	5.31534	5.04439	5.04439	5.04439	5.04439	0.147702	0.135498	0.680665
IL7	5.25403	6.37762	5.43363	5.04439	5.04439	5.04439	0.644035	0.138287	0.680665
SDHB	9.33713	9.4758	10.0422	10.2956	10.1191	9.84175	-0.467094	0.138468	0.680665
IL17F	5.04439	5.4758	5.3081	5.04439	5.04439	5.04439	0.231706	0.138733	0.680665
TAOK2	8.33931	8.01578	7.59014	7.38977	7.50481	7.73035	0.440104	0.139225	0.680665
CXCL11	5.04439	5.27227	5.40326	5.05699	5.04439	5.04439	0.191382	0.142234	0.680665
USP15	11.5662	11.0718	9.94933	9.57937	9.76508	10.3437	0.966396	0.142792	0.680665
NSD2	10.4635	10.5854	10.3112	10.7731	10.4918	10.9766	-0.293815	0.142799	0.680665
CD8B	6.65513	5.98276	5.04439	5.04439	5.04439	5.04439	0.849701	0.143019	0.680665
SP100	10.3151	10.1467	9.62346	9.70628	9.65111	9.57319	0.384918	0.143309	0.680665
TIGIT	11.1609	10.7554	11.6508	11.5576	11.6276	11.9081	-0.508735	0.14355	0.680665
PPIA	13.6628	14.1303	14.2869	15.3229	14.8777	14.0894	-0.73665	0.144168	0.680665
MIF	10.002	10.6383	10.8209	11.6518	11.1925	10.6678	-0.6836	0.144303	0.680665
CXCL14	5.29055	5.4758	5.04439	5.04439	5.04439	5.04439	0.225857	0.144956	0.680665
ATG14	8.89936	8.13477	8.63983	8.05017	7.61996	8.35448	0.549783	0.150323	0.693892
SLC2A2	5.05609	5.3978	5.20622	5.04439	5.04439	5.04439	0.175644	0.150343	0.693892
LAT	10.1133	9.84259	10.0895	8.19326	8.90478	10.0523	0.965007	0.153285	0.701476
GPI	10.0144	10.3047	10.5282	11.0068	10.8819	10.3168	-0.452742	0.155605	0.706105
NME1	8.88749	9.64994	9.58507	10.18	10.3604	9.47391	-0.630604	0.158512	0.707496
IL23A	7.73018	7.31534	6.79119	6.0015	7.13987	6.47523	0.740034	0.158531	0.707496
SIK1	7.50778	7.37762	5.04439	5.04439	5.62758	5.04439	1.40448	0.163335	0.722958
SGK3	6.21655	5.92832	6.84867	6.05699	5.04439	5.82014	0.690671	0.166654	0.73165
PIK3C3	9.75816	9.37254	8.92013	8.56509	8.77368	9.19258	0.506492	0.171518	0.74191
FKBP1A	6.47642	6.63727	7.36437	7.38435	7.12381	7.40511	-0.478404	0.171738	0.74191
RNASEL	8.38648	7.76704	8.15245	7.43236	7.28654	8.0811	0.501987	0.173722	0.744522
IRF5	7.80783	7.14674	8.25381	8.48642	7.925	9.02286	-0.741965	0.17568	0.746986
CASP3	11.207	11.0239	11.7442	12.5649	12.3967	11.2678	-0.751441	0.178464	0.752367
CD200	5.89936	7.60292	7.66245	8.73634	7.37965	8.50132	-1.15086	0.182133	0.752367
MCAT	5.04439	5.35716	5.1706	5.04439	5.04439	5.04439	0.146324	0.18254	0.752367
RAC2	10.5299	10.7436	11.036	11.5988	11.535	10.7176	-0.51395	0.182845	0.752367
ACTN1	9.45647	8.11052	8.9572	10.0997	9.1518	9.5781	-0.768484	0.183912	0.752367
UQCRQ	10.0667	10.3259	11.2618	11.4654	11.0766	10.978	-0.621915	0.188051	0.754001
IL37	5.29055	5.68731	5.04439	5.04439	5.04439	5.04439	0.296358	0.188721	0.754001
ICOS	10.9445	10.4687	9.94539	9.75534	10.3298	9.5039	0.58984	0.193797	0.754001
FCRL3	9.12091	8.70361	6.75556	5.13643	8.32216	5.04439	2.0257	0.194444	0.754001
MYC	10.4095	10.0843	9.27494	10.6689	10.5202	10.2476	-0.555992	0.196539	0.754001
PCCA	7.44436	7.18207	6.1706	6.01557	5.90321	6.72593	0.71744	0.198485	0.754001
IFI30	7.41984	7.81284	7.99333	8.39516	7.70877	8.53959	-0.472507	0.19879	0.754001
MAP3K14	9.49806	9.5225	9.18852	9.39112	8.48189	9.02286	0.437737	0.199467	0.754001
IL18	5.36094	5.9558	5.04439	5.04439	5.04439	5.04439	0.409318	0.200256	0.754001
PTPRC	13.9655	13.8745	12.9503	12.8232	12.9698	13.3458	0.550561	0.200631	0.754001
WDR45	8.94304	8.49934	8.61354	8.03298	8.19215	8.71259	0.372736	0.202156	0.754001
ADAR	11.465	11.294	11.6637	11.7694	11.6159	11.5891	-0.183938	0.202177	0.754001
LPAR6	11.3588	10.793	12.6971	10.6883	9.84399	11.1809	1.04523	0.202463	0.754001
CD7	10.0387	10.2913	10.9585	5.39516	9.8707	9.45	2.19089	0.206095	0.755148
PTGER4	8.48038	8.31003	8.56977	8.95295	8.46286	9.94325	-0.666299	0.206193	0.755148
CISH	9.81725	9.24469	9.82738	9.95021	9.76163	10.2976	-0.373357	0.207294	0.755148
IL26	5.04439	6.53166	5.54911	5.04439	5.04439	5.07764	0.652912	0.209292	0.755148
IRF1	9.16092	9.8315	7.36437	6.73846	7.28172	8.39401	1.3142	0.210923	0.755148
MAF	11.6016	12.499	11.8828	11.2557	11.9777	10.9988	0.583739	0.213609	0.755148
CTSD	10.1498	10.1423	10.8613	9.69539	9.73896	10.3285	0.463499	0.213833	0.755148
CCL20	5.39489	6.20516	5.04439	5.04439	5.04439	5.04439	0.503753	0.216648	0.755148
TCL1A	5.13855	5.35716	5.04439	5.04439	5.04439	5.04439	0.135641	0.216995	0.755148
IRF7	8.42806	8.49466	6.81446	6.71278	6.68708	7.59637	0.913651	0.217814	0.755148
HSPA9	9.10818	9.10746	9.57148	9.5189	9.43168	9.51419	-0.225882	0.223928	0.755148
IRF3	8.09791	7.79012	6.5211	6.85263	6.75121	6.73475	0.690177	0.226988	0.755148
TIMM23	9.12344	9.26954	9.90937	10.0364	9.79666	9.6156	-0.382116	0.230442	0.755148
PFKP	10.0772	9.91613	10.2194	10.475	10.3245	10.0523	-0.21305	0.232568	0.755148
BATF	10.1285	10.519	10.6226	9.99618	10.4511	9.45402	0.456289	0.233137	0.755148
GADD45B	9.26095	9.99771	8.47072	7.48389	7.94951	9.32264	0.991115	0.233264	0.755148
COX7A2	10.874	11.0489	11.8317	12.0221	11.6848	11.463	-0.471799	0.233325	0.755148
CXCL2	7.74341	8.32063	5.99842	9.57462	8.81927	7.53202	-1.28782	0.233334	0.755148
TCF7	7.85737	5.84259	5.04439	5.04439	5.04439	5.13209	1.17449	0.233434	0.755148
LRRC32	8.59433	7.3364	5.87104	5.7885	6.94037	5.04439	1.34284	0.234814	0.755148
IL10RA	12.5378	12.1197	11.809	9.8624	10.2125	12.6468	1.24825	0.238049	0.755148
PML	9.84514	9.60074	9.05324	9.27305	9.05066	9.16836	0.335684	0.238929	0.755148
MMP2	5.29055	5.31534	7.35647	5.04439	5.04439	5.04439	0.943059	0.240369	0.755148
PGAM1	11.6816	12.1385	12.7969	12.7218	12.6601	12.5824	-0.449096	0.240623	0.755148
TKT	10.2022	10.112	10.2302	10.9779	10.3987	10.1708	-0.334287	0.240705	0.755148
PARP1	9.96581	10.4128	10.2718	11.0037	10.7564	10.1111	-0.40695	0.242487	0.755148
MFN2	8.69994	8.74358	9.42232	9.20252	9.16755	9.63459	-0.379605	0.243754	0.755148
CDKN1A	8.52321	8.92136	10.7237	10.5651	9.64081	11.4723	-1.16998	0.244825	0.755148
NDUFA4	11.2701	11.2743	12.3505	12.4009	12.1127	11.944	-0.520851	0.245853	0.755148
STAT2	9.4403	8.65833	7.33249	7.21171	7.40202	8.09488	0.907503	0.24773	0.755148
PLCG1	11.3917	10.4543	9.75856	9.83687	10.0436	9.78128	0.647629	0.24846	0.755148
CCL17	5.39489	5.43733	7.00854	9.02778	5.30565	8.88301	-1.79189	0.248568	0.755148
PYCR2	10.5592	10.2363	10.6044	10.8779	10.57	10.5756	-0.207865	0.248934	0.755148
APC	7.38648	7.09824	7.34052	7.12349	7.01192	7.24139	0.149484	0.250318	0.755148
IDH3A	9.5778	9.61805	9.80432	10.4112	10.1035	9.54336	-0.352631	0.251733	0.7552
COX19	8.00205	7.53166	7.0385	7.24793	6.83251	7.25984	0.410638	0.258027	0.755893
CD27	10.1707	9.87354	7.86548	5.05699	10.3116	5.04439	2.49894	0.258168	0.755893
CCR5	6.23541	5.9558	5.24099	5.04439	5.41527	5.62513	0.449134	0.25855	0.755893
IL16	12.0511	10.792	9.97795	10.1902	9.99068	10.2414	0.799623	0.258696	0.755893
LCK	11.2877	11.5616	10.4826	10.4661	11.0787	10.0584	0.576232	0.259622	0.755893
CD45RC	5.96863	5.62019	5.57659	5.18705	5.12381	5.83663	0.339305	0.260943	0.755893
NOD2	5.04439	6.13477	5.91476	6.01557	6.02351	8.27505	-1.0734	0.261763	0.755893
DGLUCY	10.6481	10.2845	8.60689	8.91403	9.26229	8.86905	0.831378	0.264255	0.759029
TIMP1	8.35664	9.0765	10.5723	5.66892	6.63515	10.0354	1.88866	0.269934	0.768077
COX6C	11.5039	11.7257	12.3234	12.6565	12.2595	11.8917	-0.418223	0.273333	0.768077
CXCL10	5.04439	5.75144	5.0966	8.61216	5.64268	5.52695	-1.29645	0.278573	0.768077
PYCR3	5.52321	5.51328	5.5211	5.53853	5.53346	5.73475	-0.0830473	0.278826	0.768077
CD69	9.76791	9.51097	8.34852	5.39516	7.06335	9.94135	1.74251	0.280535	0.768077
SELL	12.6965	11.4434	8.64633	8.64648	11.1265	5.07764	2.64522	0.281133	0.768077
SELPLG	8.75653	8.06077	7.77348	6.75534	7.22263	8.44329	0.723175	0.281675	0.768077
PLCB2	9.78721	10.1136	8.68788	8.74058	9.00609	9.17324	0.556248	0.28338	0.768077
ARAF	7.24475	7.71169	6.61686	6.5189	6.69435	7.05668	0.434459	0.287606	0.768077
CCL28	9.01847	8.77091	8.74349	9.0015	8.29374	8.3372	0.300146	0.288	0.768077
NME2	12.8322	13.1726	13.3045	14.1103	13.4519	13.019	-0.423963	0.288921	0.768077
RAG2	5.09791	5.43733	5.04439	5.04439	5.04439	5.04439	0.148817	0.293043	0.768077
HSPE1	11.1373	11.5202	11.4844	12.0121	11.6704	11.3142	-0.284915	0.293097	0.768077
XAF1	8.79517	7.98943	6.0186	5.577	5.82591	7.62513	1.25839	0.295745	0.768077
CD28	10.8204	10.8062	9.65924	9.85459	10.3062	5.73475	1.79676	0.298336	0.768077
CCR2	7.10818	5.78247	5.37223	5.04439	5.04439	5.99191	0.727393	0.300143	0.768077
CPT1B	8.54605	8.00266	6.74349	6.37347	7.09664	7.55711	0.754997	0.30044	0.768077
MTCP1	6.65513	6.06077	6.35647	5.85263	5.94037	6.41062	0.289579	0.30067	0.768077
PSPH	6.96863	6.70361	5.63003	6.0015	5.54958	6.15856	0.530878	0.301712	0.768077
RUNX3	9.74177	10.1762	10.8876	10.6277	10.3626	11.6123	-0.599023	0.302041	0.768077
NT5E	8.48038	8.64994	9.53692	5.7885	8.32216	8.94325	1.20444	0.302667	0.768077
PTCD1	6.92282	6.71973	6.65603	6.651	6.71593	6.63459	0.0990191	0.304765	0.768077
UBE2I	9.76629	10.2265	10.3475	10.3782	10.3157	10.2781	-0.210577	0.305707	0.768077
CCR7	9.83436	9.83521	8.21936	10.7235	9.64175	9.76629	-0.747549	0.306185	0.768077
MAP3K7	9.91991	9.67703	9.87243	9.5015	9.61135	9.884	0.157503	0.310761	0.768077
TRAT1	10.5442	9.54529	10.4943	7.28907	9.01772	10.6952	1.19394	0.313162	0.768077
MAPK3	9.22365	9.43733	9.34852	9.98907	9.41967	9.33865	-0.24596	0.314111	0.768077
ZAP70	11.9672	11.7505	10.3555	10.8023	10.8902	10.6192	0.58716	0.314808	0.768077
IKBKE	10.4178	9.71169	8.4261	8.72782	8.96311	8.84481	0.673279	0.315293	0.768077
ITGB2	11.2225	10.8175	9.82021	9.86337	10.0046	10.4446	0.51586	0.317374	0.768077
IL23R	5.58334	6.60292	5.04439	8.05699	7.76163	5.04439	-1.21079	0.317919	0.768077
ALDOA	11.7788	12.2502	12.6034	12.6215	12.377	12.4838	-0.283293	0.318953	0.768077
STAT5B	10.9141	10.6105	10.1796	10.2701	10.3133	10.3849	0.245257	0.319019	0.768077
NCAM1	5.04439	5.51328	5.24099	5.04439	5.04439	5.21009	0.166595	0.319643	0.768077
IL10	5.04439	9.8645	9.01106	5.04439	7.94342	5.04439	1.96258	0.330114	0.768077
CD45RA	6.92282	6.85723	6.82595	6.05699	6.67977	6.96966	0.299861	0.330184	0.768077
COX5B	10.9672	11.3403	11.604	11.7803	11.4295	11.4274	-0.241887	0.330965	0.768077
TRAF5	9.67943	9.22788	7.97279	8.11043	8.43493	8.58421	0.583508	0.33219	0.768077
HDAC7	9.41571	9.25024	7.90395	8.25685	8.57539	8.10852	0.543049	0.336924	0.768077
CD8A	5.04439	6.15861	6.0186	5.04439	5.04439	5.75224	0.460192	0.337229	0.768077
GART	9.86949	9.77862	9.33249	10.068	9.86347	9.69461	-0.215161	0.338214	0.768077
FOS	10.6743	13.1067	7.54911	5.04439	6.65018	11.4623	2.72438	0.338955	0.768077
PTGER2	10.0374	7.49466	9.24742	5.04439	6.113	10.0811	1.84699	0.33999	0.768077
MAML3	5.29055	5.31534	5.65603	5.04439	5.04439	5.52695	0.215395	0.340911	0.768077
PPARD	6.17808	6.08586	6.24099	5.39516	5.18701	6.54712	0.458545	0.341701	0.768077
RORA	10.4494	10.2265	9.3525	9.68001	9.95102	8.94516	0.484063	0.342443	0.768077
PDK3	8.36523	8.77091	9.17285	9.29052	8.82756	9.05668	-0.28859	0.343334	0.768077
SCD	9.91261	10.7046	8.31628	11.4871	9.89614	10.2848	-0.911508	0.343982	0.768077
NDUFA6	9.19985	9.3978	10.5526	10.4066	10.0605	10.082	-0.466279	0.345509	0.768077
JUN	11.1974	12.9938	10.3173	8.6555	8.69616	12.4257	1.57706	0.345917	0.768077
CD4	11.5569	11.81	11.8076	11.6772	11.7094	10.9013	0.295511	0.346502	0.768077
PDK1	9.56668	9.15861	7.44858	7.7926	8.26474	7.99925	0.705764	0.347118	0.768077
MAP2K7	8.36094	8.56327	8.3525	8.03988	8.10757	8.56208	0.189061	0.347655	0.768077
TBX21	6.74999	8.4567	8.61354	8.37347	8.28413	9.35591	-0.731095	0.348144	0.768077
CXCL1	5.04439	5.04439	5.04439	7.20559	5.04439	5.13209	-0.749629	0.348326	0.768077
HADHB	10.0075	10.1029	10.3849	10.8687	10.4845	10.0093	-0.289064	0.349631	0.768077
HDAC8	9.38859	9.12269	8.42232	8.28036	8.21254	9.13209	0.436205	0.35047	0.768077
GNG10	8.04544	8.32591	7.91476	7.57225	8.27447	7.62987	0.269844	0.350777	0.768077
ATP5MF	10.3727	10.8444	11.2215	11.2981	10.9714	11.0111	-0.280632	0.351324	0.768077
SMAD3	9.04811	8.91087	9.11546	8.21477	7.7195	9.48049	0.553228	0.353683	0.770117
GRPEL1	6.37802	6.96934	7.0186	7.20559	7.27689	6.72593	-0.280817	0.355232	0.770382
TOX	7.22601	9.38016	8.57659	10.858	9.99141	7.78234	-1.14967	0.359055	0.772624
IL2RA	14.3363	14.0169	14.4443	14.061	14.7132	14.9177	-0.298122	0.359715	0.772624
COX7B	11.0686	11.1363	11.985	11.918	11.6756	11.5642	-0.322663	0.360558	0.772624
ACAD10	8.30848	7.79773	7.10606	7.20559	7.10212	7.69461	0.403317	0.363233	0.773874
GFM1	9.09533	8.92484	9.21281	9.09394	9.14783	9.32264	-0.11048	0.365785	0.773874
SMAD2	9.72851	10.0384	10.6934	10.4915	10.2512	10.6527	-0.311704	0.367926	0.773874
IL1A	8.18779	9.45188	10.4514	10.8521	9.08425	10.7972	-0.880835	0.371078	0.773874
TIMM17A	9.40117	9.53622	9.72979	9.61563	9.69977	9.64866	-0.0989657	0.371679	0.773874
OMA1	8.15845	8.11052	7.92549	8.57937	8.02927	8.13542	-0.183201	0.373066	0.773874
PFKFB4	5.04439	5.35716	5.37223	5.577	5.04439	6.21009	-0.352565	0.374993	0.773874
IKZF4	8.06138	7.42755	9.17959	8.577	8.58128	9.13542	-0.541729	0.376254	0.773874
IFI6	7.23541	6.76704	7.06784	7.22994	6.64268	6.27202	0.308549	0.376907	0.773874
TRIM25	9.49415	9.38775	8.58338	8.83687	8.85051	8.9183	0.286534	0.376988	0.773874
TNFRSF6B	6.85127	6.63727	6.20622	5.86823	5.53346	6.92409	0.456327	0.377325	0.773874
BTBD6	7.54605	7.87893	7.76156	7.80481	7.7372	8.04608	-0.133849	0.378338	0.773874
DUSP1	11.1126	13.1497	7.456	6.41653	6.46711	11.7081	2.37553	0.381853	0.774416
CMIP	6.85127	6.53166	6.73131	6.02951	5.96461	7.04963	0.356831	0.381861	0.774416
CCL5	8.53468	10.2913	13.014	12.0403	10.7941	13.4256	-1.47334	0.384025	0.774416
CHMP4A	11.0055	11.1325	10.9837	10.9131	10.7767	11.1153	0.105556	0.386708	0.774416
PCK2	8.67253	8.43733	8.12013	8.40856	8.21254	8.05668	0.184072	0.386779	0.774416
COX6B1	11.3854	11.4935	11.8883	12.0022	11.7034	11.6198	-0.186043	0.387208	0.774416
CD45R0	11.3928	12.2155	12.0703	11.2163	12.0311	11.4219	0.336419	0.393692	0.782967
CXCR3	7.88152	8.96259	6.97795	7.21171	7.35693	7.58665	0.555586	0.395277	0.782967
ISG15	8.61608	9.63939	8.4261	8.45835	9.08009	7.34298	0.600048	0.39657	0.782967
UQCR10	7.97985	8.21656	8.65924	8.86045	8.72306	8.12539	-0.284415	0.3981	0.782967
TOMM6	8.90526	9.11357	9.74349	9.79668	9.49339	9.29606	-0.274602	0.398792	0.782967
AHR	10.226	10.7436	11.5552	11.8472	10.9586	11.0663	-0.44913	0.400183	0.782967
WAS	10.6304	10.4115	9.6528	10.1063	9.90243	9.82014	0.288607	0.402036	0.783372
GLS	11.186	11.1527	11.1751	10.5555	10.9717	11.3462	0.213441	0.403291	0.783372
PTGS1	5.04439	5.4758	5.9572	5.04439	5.04439	5.52695	0.28722	0.405004	0.783558
PGK1	11.8328	12.3849	13.3848	12.7877	12.6541	13.7369	-0.525437	0.40719	0.783558
SEC22B	9.12597	9.11357	9.5543	9.02082	8.91259	9.32994	0.176834	0.407797	0.783558
TGFBR1	11.2395	10.6404	11.3395	10.8942	11.3101	12.3705	-0.451761	0.409353	0.783558
PTGS2	5.04439	7.71169	9.85008	8.39516	7.69072	11.5393	-1.673	0.411248	0.783558
NOTCH2	9.51166	9.7651	10.2496	10.026	9.77111	10.6753	-0.315369	0.412866	0.783558
CD68	8.00754	6.60292	7.87104	7.48894	7.25248	5.94706	0.597674	0.413545	0.783558
ADORA2A	8.33057	8.19942	6.84867	7.26571	7.93731	6.42159	0.584684	0.416238	0.785191
ATG7	9.75816	9.2668	8.18406	8.13643	7.98253	9.36162	0.576146	0.417315	0.785191
CCL3/L1	7.20703	11.3617	12.9117	10.4889	12.3562	13.9503	-1.77168	0.420415	0.788279
AKT1	8.59068	9.19077	8.81734	9.08563	8.99141	8.99742	-0.158557	0.42239	0.789241
BID	7.66907	6.68731	6.68156	6.82892	6.95859	6.15856	0.363956	0.42622	0.793651
FASN	9.25634	9.47818	8.22805	9.83885	9.04356	9.2705	-0.396783	0.429534	0.797074
CD96	10.676	9.8481	11.3693	9.0015	9.55458	11.2332	0.701354	0.431333	0.797672
CD86	7.22601	8.28857	7.71904	9.61909	8.83416	6.97711	-0.732245	0.433231	0.79826
OPA1	9.90526	10.0401	10.2864	10.2094	10.2641	10.0811	-0.107636	0.434608	0.79826
CIITA	9.06138	8.3623	6.37223	9.64648	8.12112	8.42705	-0.799577	0.438665	0.798308
MTHFR	8.29506	7.75926	6.87104	7.45835	7.10212	7.26594	0.366313	0.440136	0.798308
NAA20	8.7467	8.96597	9.3122	9.31634	9.1518	9.03004	-0.157771	0.440287	0.798308
ATP5PD	9.64811	9.7416	9.97667	10.2494	9.87471	9.71816	-0.158639	0.440548	0.798308
PTK2B	10.4209	10.37	9.52815	9.39381	9.68526	10.2637	0.325424	0.446841	0.802544
ZBTB16	5.69655	6.70361	5.04439	5.04439	5.92809	5.04439	0.475892	0.447344	0.802544
IL6R	7.76953	8.3364	6.15245	7.6555	6.98253	5.04439	0.85865	0.447344	0.802544
OAS1	9.4784	9.84443	7.36437	7.89131	8.97956	7.60602	0.736767	0.449068	0.802969
TICAM1	8.61608	9.02878	8.94143	9.30635	9.02783	8.75658	-0.168156	0.452741	0.803242
EGR1	7.63396	9.02229	7.04834	5.04439	7.45004	8.35734	0.950942	0.454306	0.803242
ITGB8	7.80783	7.17039	7.5211	7.48389	7.7754	5.04439	0.731878	0.454845	0.803242
CREB1	9.96015	9.50167	9.74197	9.39785	9.34889	9.90663	0.183473	0.45517	0.803242
CCL4/L1	5.04439	10.3928	12.0511	8.54582	11.4015	14.0246	-2.1612	0.459041	0.807435
MR1	8.20703	7.38775	8.24099	7.8329	7.52125	7.76522	0.238802	0.46299	0.811736
RDH14	7.87552	7.84259	7.98822	8.5312	8.22765	7.61082	-0.221112	0.465439	0.812942
CDC42	11.6747	11.7849	12.5145	12.0665	12.0695	12.6066	-0.256207	0.466689	0.812942
HMGCR	9.35449	9.60292	9.41091	9.79973	9.45967	9.44059	-0.110558	0.470309	0.814186
XCL1/2	5.04439	5.58543	5.60356	5.04439	5.10212	10.1102	-1.34111	0.47164	0.814186
UBE2F	9.43215	8.64994	9.06542	7.7885	8.71236	9.40787	0.412927	0.472074	0.814186
KYAT1	7.41157	7.06077	5.82595	6.577	6.55757	5.91636	0.415787	0.47471	0.814186
CSF2	5.04439	5.04439	7.15245	5.04439	5.43276	13.3451	-2.19366	0.476312	0.814186
GZMM	6.53848	8.11662	6.98822	7.99441	6.31511	5.04963	0.761394	0.477859	0.814186
CD6	9.17808	10.9464	10.5395	9.9401	10.3145	8.73914	0.556757	0.479848	0.814186
COX16	8.40325	8.90736	8.99842	9.52629	9.06194	8.52186	-0.26702	0.481226	0.814186
SERPINB9	8.68972	8.77477	9.65924	6.12349	7.60075	10.3968	1.0009	0.481385	0.814186
IKZF2	11.6625	8.87893	8.93348	5.77202	10.9799	8.64164	1.36045	0.483648	0.814186
TRIM33	10.3162	9.79012	10.1444	9.9846	9.86185	10.0283	0.125367	0.483988	0.814186
NFKB2	10.4635	10.5305	10.4744	10.7443	10.0689	11.8354	-0.393402	0.487522	0.815057
CCNC	9.38437	9.38016	10.0871	10.1785	9.9601	9.44463	-0.243868	0.488718	0.815057
RAI1	6.80152	7.29397	7.10606	6.5189	6.77197	7.29606	0.204871	0.490402	0.815057
IL12A	5.80152	6.78247	5.65603	8.03298	7.09115	5.18455	-0.689556	0.490544	0.815057
OAT	8.00205	8.01578	9.24955	8.80683	8.56353	8.85091	-0.317963	0.494153	0.818535
MT2A	6.42806	7.8645	9.78972	8.56029	8.32451	9.49744	-0.766654	0.501005	0.823884
NEDD8	10.1962	10.3915	11.6496	11.2363	11.0942	10.9327	-0.341995	0.501779	0.823884
TPR	9.54417	9.65204	9.22371	9.64874	9.30328	9.99099	-0.174363	0.501959	0.823884
IL1RN	5.80152	5.84259	6.49253	5.04439	6.18701	5.99191	0.30444	0.506634	0.828973
SMURF1	7.29055	7.32591	7.98822	7.98371	7.34774	7.93562	-0.220795	0.509733	0.828973
RAE1	8.95447	9.42509	9.53867	9.26571	10.1721	9.24756	-0.25572	0.509748	0.828973
ACVR1B	5.32618	5.81284	7.88759	5.35144	5.04439	6.63459	0.665395	0.511331	0.828973
DOCK2	11.3502	11.3997	10.8123	11.5591	10.9725	11.6369	-0.202126	0.512735	0.828973
SRR	6.21655	6.25024	6.56292	6.69539	6.13454	6.64399	-0.148068	0.520098	0.835205
HIF1A	10.2984	10.4507	11.6926	11.0011	10.8209	11.7159	-0.365413	0.520431	0.835205
IL32	15.163	15.6453	16.4629	16.1944	16.1145	15.8007	-0.279483	0.52123	0.835205
MMP9	5.04439	5.35716	5.3081	5.04439	5.04439	6.92409	-0.434408	0.5309	0.83542
MTOR	8.86647	8.4422	8.03355	7.9065	8.06895	8.6787	0.229356	0.532635	0.83542
PPARA	7.87552	8.29934	8.15245	7.88366	7.69072	8.30498	0.149317	0.534278	0.83542
CEACAM1	9.11583	8.70766	7.73741	6.44801	7.39311	9.62868	0.697032	0.534874	0.83542
ICAM1	8.63396	8.35716	8.83451	8.93455	7.88109	10.7036	-0.564545	0.536064	0.83542
LIF	6.39489	6.65414	10.0348	9.06378	6.20747	11.901	-1.36281	0.536672	0.83542
AFDN	9.46048	9.12874	9.28746	9.07391	9.14651	10.8417	-0.395159	0.536702	0.83542
PFKL	10.8015	11.2236	10.2718	10.9525	10.5279	10.0514	0.255062	0.537733	0.83542
TFB2M	8.20703	8.64151	8.33651	8.19944	8.34312	8.36304	0.0931481	0.538691	0.83542
CX3CR1	6.34367	5.84259	5.46338	5.04439	5.73015	6.07764	0.265817	0.539218	0.83542
RPTOR	7.55359	8.65414	8.92013	8.80481	8.78564	8.41062	-0.291069	0.542285	0.83542
SLC27A3	6.15845	6.4758	6.11546	5.04439	5.73015	6.88499	0.363392	0.544175	0.83542
CD226	9.86496	11.036	11.3395	10.5711	10.7503	9.90858	0.336848	0.550481	0.83542
LTB	14.7149	13.8337	11.0835	12.973	13.3619	10.5608	0.912088	0.550605	0.83542
STAT6	10.3801	9.88072	8.54564	9.59703	9.2781	8.76522	0.388717	0.55162	0.83542
TNFRSF11A	9.28151	9.85359	10.4204	10.3227	9.84644	10.0802	-0.231293	0.551706	0.83542
LAMP2	10.7426	10.6996	11.5233	11.5027	11.009	11.0571	-0.201143	0.552334	0.83542
FOSB	8.91114	10.632	6.53517	5.7885	5.92809	10.5503	1.27047	0.553003	0.83542
STAM	10.1272	9.00595	10.1096	8.30921	9.25985	10.3321	0.4472	0.553368	0.83542
CD80	11.2843	10.3852	10.2802	10.4731	10.6309	11.9299	-0.361374	0.554458	0.83542
IFI35	8.11837	8.07963	7.38783	7.70845	7.83251	7.56208	0.160932	0.554591	0.83542
MAGED1	8.76304	8.84993	9.13176	9.15085	9.06054	8.82014	-0.0955987	0.5554	0.83542
PSMB10	10.2563	10.2804	9.90124	10.7068	10.4322	9.83561	-0.178876	0.56414	0.845092
ID2	7.61248	9.07023	11.2426	8.90839	9.3672	12.5976	-0.982619	0.56496	0.845092
NDUFB9	9.97003	9.93524	10.4119	10.4977	10.3689	9.89684	-0.148782	0.566603	0.845209
CD40LG	7.20703	7.36743	10.2117	8.45578	7.50893	11.8785	-1.01903	0.569681	0.845716
PIK3R1	8.70672	8.69548	9.28121	8.48894	8.30565	9.24602	0.214266	0.570075	0.845716
CD38	8.31292	6.51328	7.05812	5.04439	6.95859	8.00656	0.624929	0.572421	0.845891
IL1R1	9.29954	7.49466	5.57659	5.13643	9.06475	5.04439	1.04174	0.574479	0.845891
KLRD1	6.25403	5.84259	7.37223	5.04439	5.04439	7.6156	0.588152	0.577505	0.845891
SERINC1	11.2459	11.1638	12.0267	11.3445	11.1375	11.4311	0.174418	0.578011	0.845891
ALDH3A2	10.0454	9.38775	9.70976	9.37347	9.73191	9.64164	0.131975	0.578025	0.845891
CTNNB1	11.7414	11.5694	11.8634	11.6703	11.6973	12.0989	-0.0974679	0.581476	0.847131
TNFSF9	5.69655	6.54981	6.69416	6.16196	5.9157	8.36304	-0.500065	0.582797	0.847131
SH3BP2	8.79835	8.30469	8.02858	7.66892	7.75816	8.89487	0.26989	0.584453	0.847131
CTNNA1	9.1535	10.0874	11.4638	10.1839	10.4908	11.3839	-0.451283	0.585281	0.847131
TYK2	9.7792	9.10746	8.34453	8.45319	8.45219	9.40511	0.3069	0.588208	0.847131
CPT1A	9.06929	9.06393	8.99842	9.06378	9.01192	9.12707	-0.0237117	0.588286	0.847131
PIDD1	7.31735	6.43733	5.49253	6.40589	5.94037	5.94706	0.317968	0.593494	0.852358
STAT3	10.3577	10.6975	11.0636	10.1227	10.3729	11.0385	0.194919	0.598105	0.854293
LAMTOR1	8.16338	8.04806	8.34052	8.30349	8.14519	7.82014	0.0943828	0.599531	0.854293
IL6ST	11.4428	10.7337	11.0217	11.4551	11.0206	9.81703	0.301824	0.60045	0.854293
RDH10	11.464	11.2123	11.4634	10.9593	11.6032	12.2014	-0.208071	0.60227	0.854293
GLUD1/2	10.8497	11.4549	11.95	11.6496	11.859	11.3408	-0.198271	0.603277	0.854293
MAP2K2	9.36309	9.85176	9.37027	9.383	9.35234	9.55711	0.0975564	0.604587	0.854293
MDH2	8.30402	8.67496	8.36831	9.23596	9.03929	7.83253	-0.253498	0.605915	0.854293
TSC2	9.11837	8.71572	8.48167	8.34309	8.34081	9.10682	0.175011	0.608709	0.855433
SMAD5	6.93441	7.67909	8.78825	8.32625	7.47135	8.67641	-0.35742	0.609892	0.855433
DIABLO	8.65513	8.6914	9.07508	9.16354	8.74247	8.82221	-0.102206	0.612545	0.856928
FUT4	7.44436	7.80531	7.93613	8.17769	7.61614	7.75224	-0.120093	0.620473	0.863462
MTHFD2	10.3107	10.4152	10.8409	10.2956	10.5233	11.3028	-0.18493	0.620722	0.863462
KLRB1	6.39489	6.88609	8.02858	5.82092	6.41527	7.84072	0.410879	0.622012	0.863462
NR3C1	8.55359	8.68731	10.4223	9.38164	8.98402	10.4613	-0.387929	0.630663	0.873226
IGF1R	5.66907	5.04439	5.80287	5.04439	5.04439	5.86905	0.186162	0.63311	0.874371
ACOT2	7.50001	7.72772	8.1248	8.3347	7.7754	7.6626	-0.140057	0.639243	0.880589
SOCS2	12.2442	10.8389	11.9401	10.9539	12.4048	12.6994	-0.344963	0.642401	0.882552
FAM30A	5.04439	5.35716	5.20622	5.04439	5.32451	5.04439	0.0648268	0.643936	0.882552
CD3E	12.3548	12.3266	12.3607	12.6251	12.3392	11.6562	0.140474	0.650823	0.886522
CD33	7.95162	5.04439	6.44858	5.08396	5.04439	7.58177	0.578158	0.651694	0.886522
CD3D	12.6368	12.8699	13.1503	13.5466	13.0393	12.5441	-0.157642	0.65323	0.886522
MPC2	9.47046	9.79203	10.6011	10.5343	10.1204	9.78871	-0.193289	0.653829	0.886522
CCL23	5.04439	5.62019	7.21499	5.18705	5.04439	6.49614	0.383998	0.655042	0.886522
TRAF3	10.1234	10.2558	10.3839	10.3755	10.113	10.1102	0.0548134	0.660469	0.888066
SERINC3	10.7524	10.6541	11.3965	10.6998	10.646	11.0759	0.127161	0.661336	0.888066
DHRS4	8.56108	8.61158	8.82309	8.8329	8.20238	8.67182	0.0962172	0.663939	0.888066
RPL3	10.9609	10.8407	11.8101	11.9044	11.0987	11.1692	-0.186842	0.664199	0.888066
DECR1	10.3791	10.4782	10.0883	10.7241	10.6734	9.93944	-0.130447	0.664671	0.888066
NFIL3	7.14853	8.62876	10.3525	7.95843	8.88586	11.1225	-0.612318	0.666554	0.888066
TNFRSF4	8.14853	8.40779	9.20622	8.20559	8.62947	9.6787	-0.250405	0.667694	0.888066
SHMT2	9.76629	9.72373	9.41663	9.75638	9.74859	9.57319	-0.0571727	0.671953	0.890603
ITGAM	10.5676	8.85723	6.98822	7.86045	8.80424	8.29009	0.486095	0.6729	0.890603
CCL18	5.21655	5.4758	10.676	5.04439	5.04439	8.44598	0.944535	0.677431	0.894407
IL21R	9.25403	9.78055	8.54911	10.2524	9.41857	8.66952	-0.252268	0.685973	0.903477
JUNB	9.65513	10.9643	9.13176	9.52506	9.33385	10.1246	0.255902	0.689169	0.904959
SH2D1A	9.53848	10.0027	10.591	10.697	10.1947	9.76306	-0.174227	0.69057	0.904959
FAS	10.726	10.7436	9.90937	11.6072	10.4581	10.012	-0.232783	0.693422	0.904959
STK11	8.36523	8.67496	8.05812	8.23896	8.14253	8.46201	0.0849373	0.695233	0.904959
SKP1	11.6043	11.9279	12.7763	12.3685	12.0366	12.3648	-0.153815	0.696154	0.904959
CALM1	8.67943	9.30202	9.98566	9.29197	9.32216	9.88301	-0.176677	0.697861	0.904959
GARS	10.4433	10.6894	10.5621	10.7241	10.4516	10.3552	0.0546152	0.69883	0.904959
TRAF6	8.59433	8.4177	8.69416	8.60287	7.84236	8.86905	0.13064	0.702314	0.907296
SMARCA4	9.98404	9.93351	9.42987	9.78234	9.61231	10.2781	-0.108433	0.70523	0.908888
SLAMF6	9.60706	9.67289	7.98822	9.30492	8.82591	8.41337	0.241326	0.711769	0.915131
CXCL9	5.04439	5.51328	5.60356	5.04439	5.04439	6.78659	-0.238049	0.714506	0.91553
NKG7	6.19744	9.2668	11.4532	8.64874	9.3864	10.8196	-0.645767	0.71583	0.91553
IL12RB2	10.0927	10.2859	10.1695	10.2193	10.4186	10.0505	-0.0467755	0.717165	0.91553
TRIM22	11.3196	10.0125	8.08229	10.2694	9.39646	8.52948	0.406346	0.722449	0.917114
CD3G	10.6812	10.4189	10.0173	10.7008	10.6247	9.20216	0.196566	0.726711	0.917114
OXSM	6.83899	6.78247	7.07749	6.98012	6.94037	6.6156	0.0542844	0.730004	0.917114
IFNGR1	8.92573	9.26405	9.58845	8.9657	8.91726	9.5781	0.105726	0.730424	0.917114
CXCL3	5.04439	6.06077	5.65603	6.72995	5.04439	5.62513	-0.212762	0.730525	0.917114
TOLLIP	8.88749	8.8315	9.52991	9.1055	8.80927	9.06545	0.0895603	0.730619	0.917114
COX7C	9.95731	9.93005	10.2463	10.4264	10.1498	9.78977	-0.0774426	0.731312	0.917114
DDIT4	6.85127	7.58543	7.61022	5.59586	6.59688	8.78234	0.35728	0.732124	0.917114
IRF4	11.9697	11.4657	11.0575	11.6101	11.7195	10.7092	0.151338	0.733691	0.917114
STAT4	9.32618	8.31003	9.79119	7.9364	7.94951	10.5045	0.345644	0.73685	0.918592
NPRL3	8.61608	8.49934	8.12013	8.89893	8.51715	8.11191	-0.0974773	0.738276	0.918592
CD276	5.21655	5.75144	7.80867	5.28327	6.12381	8.71036	-0.446923	0.748156	0.928745
KLRC1/2	5.49219	6.15861	5.57659	5.04439	5.04439	6.57687	0.187245	0.751561	0.928748
NFKBIA	11.3029	12.4282	11.6411	11.4441	11.3178	13.3443	-0.244698	0.756029	0.928748
CXCR4	12.8513	12.4684	12.5129	13.4635	12.8141	11.9875	-0.144188	0.761583	0.928748
CD40	5.87552	5.71973	7.1248	5.04439	5.24755	7.53707	0.29701	0.761642	0.928748
PRKAB2	8.25864	7.87893	8.60022	8.00503	7.46286	8.84072	0.143057	0.767285	0.928748
CXCL8	9.83126	11.0002	10.7727	12.2195	9.92268	10.2258	-0.254612	0.767432	0.928748
RARG	7.40325	7.14674	7.87104	5.98728	6.68708	8.89684	0.283278	0.769196	0.928748
TGIF2	9.50778	9.70564	9.82881	9.84082	9.85619	9.09488	0.0834454	0.771147	0.928748
ACACA	6.50778	6.9003	5.68156	6.35144	5.74422	6.58665	0.135778	0.772126	0.928748
PPP3CA	7.74341	7.91438	8.76753	7.80481	7.94647	9.16836	-0.164769	0.774022	0.928748
ICOSLG	7.46847	7.55879	7.0186	8.24793	7.4586	5.60602	0.244436	0.775353	0.928748
NRP1	5.58334	5.87173	5.04439	5.04439	5.04439	6.03541	0.125088	0.775389	0.928748
SLC25A20	9.82816	9.67703	9.49072	9.75638	9.99436	9.42159	-0.0588098	0.775411	0.928748
HAVCR2	9.52705	9.5942	10.904	8.19016	9.54154	11.3655	0.309324	0.777523	0.928748
PIK3R3	6.47642	6.71973	7.27494	7.38435	7.37061	6.14538	-0.143086	0.777725	0.928748
CTNND1	6.30848	5.78247	5.40326	5.04439	5.04439	6.82014	0.19509	0.778199	0.928748
CD99	6.66907	7.53166	8.97795	6.75534	7.2426	8.42705	0.251232	0.778938	0.928748
NOTCH1	7.84514	8.29934	9.0186	8.21782	8.03214	8.57442	0.112903	0.779409	0.928748
AREG	5.04439	5.04439	7.21499	5.04439	5.96461	5.60602	0.229585	0.780837	0.928748
TRIM26	8.08237	8.14674	8.0385	8.68882	8.19983	7.63459	-0.0852114	0.794594	0.943035
TNFRSF10B	9.12344	8.12874	7.97279	8.48642	8.20238	8.23207	0.101371	0.798453	0.943278
OAS2	10.0334	9.96934	9.19519	9.96932	9.68069	9.27353	0.0914532	0.799291	0.943278
ALDOC	8.4961	8.02229	7.93082	7.5189	6.4586	9.69235	0.25979	0.801631	0.943278
MAPK12	5.04439	7.36743	6.0966	6.05699	6.7372	5.04439	0.223278	0.801786	0.943278
CD9	7.7888	7.8645	9.90531	7.28907	9.01482	10.1026	-0.282616	0.805278	0.945326
ERAP2	10.7409	11.9104	8.99588	9.14925	11.731	9.89093	0.292013	0.810925	0.949026
IRF6	5.04439	5.3978	5.37223	5.04439	5.04439	5.56702	0.0528723	0.811944	0.949026
HACD4	9.64811	10.0497	9.15701	9.93455	10.087	8.3772	0.152002	0.813768	0.949103
SLC2A1	6.21655	6.4758	6.57659	6.0015	6.40645	7.11191	-0.0836358	0.818683	0.950546
IFNGR2	8.53468	6.96934	6.9572	8.03988	8.20747	6.72593	-0.170685	0.820033	0.950546
LAG3	10.3812	12.519	11.8483	11.8179	12.3707	9.83561	0.241431	0.820286	0.950546
CCR4	12.7952	12.5977	11.4885	12.4616	12.4338	11.6369	0.116341	0.823408	0.952121
UBA5	9.12091	9.18498	9.745	9.02604	9.09938	9.72261	0.0676226	0.830975	0.956885
RELA	8.65162	9.11357	9.38977	8.85655	9.0307	9.11191	0.0519338	0.831072	0.956885
MDFIC	5.55359	5.04439	5.3081	5.04439	5.04439	6.0637	-0.0821344	0.835292	0.959697
GZMA	5.04439	9.09516	12.069	5.04439	5.10212	13.8387	0.741137	0.845304	0.965532
FNIP1	9.41364	9.31534	10.0545	9.8329	9.02495	9.71259	0.071003	0.845724	0.965532
CBR4	9.19744	9.0576	8.44486	9.16985	8.73191	8.96216	-0.0546737	0.845735	0.965532
RPL23	14.3758	14.608	15.091	14.7917	14.6333	14.5179	0.0439614	0.854675	0.96719
NFAT5	9.1683	8.54076	8.36042	8.64422	8.48608	8.78871	0.0501559	0.85641	0.96719
IL13	5.04439	5.51328	10.751	5.04439	5.04439	13.066	-0.615355	0.858601	0.96719
FOXP3_delta7	8.29506	8.3978	7.46338	7.86045	8.62758	7.40511	0.0877005	0.859114	0.96719
CDC26	9.63751	9.91788	9.97279	9.85655	9.9157	9.68668	0.0230834	0.861891	0.96719
SLC25A6	11.933	12.1501	12.495	12.7226	12.2233	11.4003	0.0773156	0.862518	0.96719
IL3RA	5.05609	5.51328	8.99078	5.04439	5.04439	10.7148	-0.414488	0.863517	0.96719
IL15	5.61248	6.11052	6.13407	6.04332	5.04439	6.51675	0.0842044	0.86542	0.96719
ACSL5	9.97285	9.79012	9.63494	10.7353	9.50584	9.39122	-0.078143	0.868006	0.96719
PDCD1LG2	5.89936	5.54981	6.80287	5.16196	5.04439	7.56702	0.159552	0.868306	0.96719
SOCS5	8.17808	8.16452	8.24955	8.23896	7.88427	8.38843	0.0268274	0.868319	0.96719
NDUFA2	8.08757	8.27773	7.57659	8.44801	8.19983	7.48049	-0.0621485	0.87053	0.96719
CLCF1	5.13855	6.08586	7.84867	5.04439	5.04439	8.29308	0.230404	0.872098	0.96719
ACSF2	6.99099	6.88609	6.53517	7.18705	6.55757	6.53707	0.0435207	0.872262	0.96719
CTSW	7.33495	8.68731	9.17959	6.7885	7.94951	11.1577	-0.231301	0.878355	0.969262
MAML2	7.98543	7.00924	7.93082	7.16828	5.86508	9.37014	0.174	0.878789	0.969262
CRLF2	6.37802	5.31534	8.37615	5.04439	5.04439	11.0034	-0.340883	0.883294	0.969262
SIRPG	9.76142	9.9558	7.90395	9.62599	9.48713	8.12874	0.126436	0.883493	0.969262
TNFRSF9	9.74835	10.5156	10.6061	9.33329	11.0766	10.7408	-0.0935671	0.883501	0.969262
PTPN6	10.2177	10.1105	9.25168	10.3735	10.1986	8.72814	0.0932619	0.884901	0.969262
NDUFA1	11.761	11.9541	12.5578	12.3495	11.9814	12.0624	-0.0401596	0.886746	0.969317
MTHFD1L	9.14355	9.2194	8.23669	9.84772	9.24878	7.11191	0.130408	0.890388	0.971168
IFNAR1	10.2586	9.85905	10.719	10.4112	9.90164	10.394	0.0432875	0.892036	0.971168
TNFRSF18	9.88898	10.2764	11.3076	9.58999	10.3836	11.8305	-0.110373	0.894398	0.97178
CD84	9.58517	10.218	10.1271	10.1691	9.83662	9.8315	0.0310313	0.897837	0.97244
STAT1	14.3124	13.6293	13.0502	14.2219	13.7827	12.7682	0.0730239	0.903276	0.97244
GZMB	5.82661	9.15269	15.7595	7.504	8.12918	16.7021	-0.532156	0.90444	0.97244
FUT7	8.59798	10.6051	10.3465	10.0321	10.4328	8.79294	0.0972599	0.909168	0.97244
PRF1	10.649	9.84075	9.40326	7.97653	10.4829	11.8691	-0.145177	0.909247	0.97244
TNF	11.0334	10.5633	9.90531	9.60053	10.5606	11.5778	-0.0789786	0.910242	0.97244
ATP5MG	9.61068	9.81659	10.0978	10.1372	9.72395	9.73365	-0.0232585	0.911326	0.97244
IL2RB	10.9672	11.3649	12.1055	10.8289	11.4317	12.0106	0.0554375	0.913097	0.97244
NCR3	8.37377	8.00924	6.8599	8.10715	8.78394	6.6156	-0.0879304	0.916352	0.97244
FOXP3	10.9016	10.5666	9.51223	10.2927	10.9877	9.50132	0.0662299	0.917377	0.97244
IFNG	5.04439	7.34682	9.20842	5.04439	5.48399	10.387	0.228075	0.91849	0.97244
PPT2	6.05609	5.31534	5.73131	5.70411	5.43276	5.88499	0.0269585	0.919783	0.97244
SRC	5.04439	5.3978	6.29161	5.04439	5.04439	6.86905	-0.0746767	0.921574	0.97244
TRIM34	8.26325	8.19366	7.54911	8.36249	8.07174	7.66722	-0.0318124	0.921656	0.97244
MID1IP1	8.77276	8.82779	9.32845	8.5312	8.84072	9.67755	-0.0401567	0.922017	0.97244
NFATC2IP	8.82037	8.59856	8.41853	8.19635	8.46711	9.08973	0.0280919	0.927211	0.976012
CD274	5.42806	5.43733	6.76753	5.04439	5.04439	7.31384	0.0767655	0.934503	0.980019
AKT2	9.94447	10.1497	9.94802	10.0948	9.92346	10.002	0.00732929	0.934647	0.980019
TNFSF14_iso1	7.88749	6.4567	8.37615	6.5189	6.47557	10.0576	-0.110566	0.937232	0.980824
NRF1	6.01302	6.49466	7.27494	6.65999	6.46711	6.74352	-0.0293347	0.941664	0.982126
CCR6	5.72351	5.9003	5.04439	5.04439	6.26718	5.25984	0.0322657	0.947257	0.982126
DVL2	8.35233	8.54076	8.35647	8.72353	8.16101	8.32848	0.0121757	0.948735	0.982126
DAP3	10.7768	10.6996	10.5264	10.66	10.5329	10.833	-0.00774986	0.949156	0.982126
FOXP3_delta2	11.4951	11.6698	10.8416	11.3752	12.1602	10.5756	-0.0348297	0.950029	0.982126
TRAC	14.1798	13.8995	14.1952	14.0109	14.5135	13.6996	0.0168529	0.950642	0.982126
SOS2	7.36951	7.67909	9.21281	7.35144	7.79243	8.97152	0.0486678	0.951207	0.982126
PYCR1	6.44436	6.62019	5.70665	6.47882	6.29613	6.04963	-0.0177883	0.956465	0.983832
MTHFS	8.16338	8.18207	8.82021	8.16196	8.22011	8.73695	0.0155487	0.958798	0.983832
PRKCB	9.96439	9.73963	9.20182	10.958	9.66967	8.40511	-0.0423024	0.95887	0.983832
UBE2V1	11.461	11.6218	11.5876	11.6959	11.5253	11.4355	0.00453117	0.962548	0.983832
COX4I1	11.9495	12.038	12.3505	12.4082	11.9319	11.9708	0.0090174	0.965372	0.983832
ATP6V1F	10.0508	10.4202	10.8466	10.5669	10.4976	10.2863	-0.0110914	0.966049	0.983832
GATA3	11.1944	11.006	13.2665	10.574	11.4824	13.277	0.0444805	0.968971	0.983832
JAK2	10.5971	9.87713	8.93348	9.90177	10.035	9.53202	-0.0203693	0.969737	0.983832
CCR8	10.0966	7.80531	8.86548	6.68662	9.19727	11.0527	-0.0564025	0.970384	0.983832
SLC7A5	9.83899	10.2764	10.6847	9.92433	10.7407	10.1741	-0.0130068	0.971605	0.983832
PIK3R2	6.82661	7.07337	6.43363	7.35698	7.04641	5.97711	-0.0156299	0.974387	0.983832
PHGDH	6.80152	8.55431	6.92549	8.31491	7.04641	6.99191	-0.0239737	0.974722	0.983832
IL4R	9.24242	8.4422	10.0642	8.61447	8.5375	10.6405	-0.0145412	0.986903	0.993
PRICKLE3	6.76304	6.94212	7.35647	6.63285	6.82591	7.62037	-0.00583422	0.987483	0.993
SLAMF7	6.09791	5.04439	7.0385	5.04439	7.113	6.04963	-0.00874172	0.992098	0.995786
GFER	6.44436	6.85723	7.22371	6.95112	6.8779	6.69913	-0.000949675	0.996998	0.997208
LAMP1	11.1646	11.0433	11.6973	11.4587	11.2733	11.1708	0.000810861	0.997208	0.997208

## Sheet: expTregx2 vs expTregxs restim
Gene	expTreg x2	expTreg x2	expTreg x2restim	expTreg x2restim	Log2 FC	Pval	p.adjust BH
IL36A	5.64105	5.65414	5.04439	5.04439	0.603202	0.000117723	0.0396486
CD28	10.8204	10.8062	9.97065	9.98708	0.834445	0.000168553	0.0396486
VAV1	9.55171	9.53622	9.12265	9.1247	0.420284	0.000345469	0.0396486
KLRG1	6.74999	6.68731	5.04439	5.04439	1.67425	0.000350174	0.0396486
CD274	5.42806	5.43733	5.05598	5.04439	0.382506	0.000376173	0.0396486
HNF1A	5.92282	5.98276	5.04439	5.04439	0.908399	0.00108679	0.0842239
FOXO1	10.0441	10.0352	9.71689	9.69644	0.333001	0.00111872	0.0842239
SOCS5	8.17808	8.16452	7.86334	7.84061	0.319325	0.00171337	0.100552
LTA	11.4347	11.5396	13.659	13.4949	-2.08981	0.00216386	0.100552
ALDH8A1	6.81412	6.73567	5.62789	5.54669	1.1876	0.00225168	0.100552
LAMP2	10.7426	10.6996	11.1707	11.1744	-0.451468	0.00228038	0.100552
MMP2	5.29055	5.31534	5.04439	5.04439	0.258553	0.00228961	0.100552
PTPRC	13.9655	13.8745	12.8935	12.9418	1.0024	0.00263084	0.101962
RDH5	6.05609	5.9558	5.04439	5.04439	0.961549	0.00270866	0.101962
ADORA2A	8.33057	8.19942	7.0462	7.10364	1.19007	0.00359903	0.126446
IRF9	11.1367	10.9309	9.57445	9.57757	1.45778	0.00494456	0.155042
MID1IP1	8.77276	8.82779	9.49758	9.4199	-0.658468	0.00518494	0.155042
PTK2B	10.4209	10.37	9.59975	9.48469	0.853208	0.00539143	0.155042
HIF1A	10.2984	10.4507	11.4296	11.396	-1.03828	0.00558977	0.155042
TPSAB1/B2	5.72351	5.62019	5.04439	5.04439	0.62746	0.00671025	0.1686
CASP3	11.207	11.0239	12.4843	12.3696	-1.31145	0.0067184	0.1686
IRF3	8.09791	7.79012	6.16846	6.15003	1.78477	0.00737919	0.176765
PCCA	7.44436	7.18207	5.37009	5.57417	1.84108	0.00804762	0.184395
DGLUCY	10.6481	10.2845	8.64743	8.58435	1.85042	0.00979684	0.187509
IL10RA	12.5378	12.1197	8.92868	9.40659	3.16108	0.00993778	0.187509
IRF7	8.42806	8.49466	6.82381	6.46096	1.81897	0.0101271	0.187509
TFRC	11.8102	11.7829	13.368	13.0737	-1.4243	0.0105936	0.187509
SIK1	7.50778	7.37762	5.67942	5.996	1.60499	0.0111805	0.187509
KLF2	12.7782	12.5216	6.82381	7.9284	5.27381	0.0113622	0.187509
OAS1	9.4784	9.84443	7.98096	7.96	1.69094	0.0115492	0.187509
PLCB2	9.78721	10.1136	8.45755	8.4199	1.51166	0.011603	0.187509
OXSM	6.83899	6.78247	6.46124	6.40084	0.379687	0.0116592	0.187509
LILRB3	6.37802	6.71973	5.04439	5.04439	1.50448	0.0126528	0.187509
CHMP3	9.59798	9.73567	9.05842	9.01367	0.630782	0.0129153	0.187509
XAF1	8.79517	7.98943	5.04439	5.04439	3.34791	0.0141736	0.187509
CD69	9.76791	9.51097	8.55734	8.59445	1.06355	0.0145711	0.187509
PSMB10	10.2563	10.2804	9.91531	9.81923	0.401121	0.0149046	0.187509
HAVCR2	9.52705	9.5942	10.681	10.4406	-1.00017	0.0152182	0.187509
PML	9.84514	9.60074	8.69828	8.75014	0.998736	0.0152869	0.187509
SMC2	9.20464	9.51328	10.9854	10.7599	-1.51371	0.0155726	0.187509
IL12RB2	10.0927	10.2859	11.0939	10.9954	-0.855307	0.0156842	0.187509
NRL	5.25403	5.31534	5.04439	5.04439	0.24029	0.0158895	0.187509
LPAR6	11.3588	10.793	8.85776	8.70423	2.29489	0.0159273	0.187509
PRKCD	8.348	8.42263	8.68888	8.72277	-0.320506	0.0159598	0.187509
CD276	5.21655	5.75144	8.02145	7.71662	-2.38504	0.0162529	0.187509
ZAP70	11.9672	11.7505	10.3876	10.6648	1.33261	0.0169895	0.187509
TP53	10.0758	10.3087	11.1139	11.0654	-0.897393	0.017112	0.187509
CCR5	6.23541	5.9558	5.04439	5.04439	1.05121	0.0172322	0.187509
CDKN1A	8.52321	8.92136	10.5685	10.3331	-1.7285	0.0174344	0.187509
SERINC1	11.2459	11.1638	10.8109	10.8714	0.363714	0.0191094	0.193268
PSMA3	10.0772	10.2222	11.5548	11.2359	-1.24563	0.019206	0.193268
GADD45B	9.26095	9.99771	7.02644	7.02616	2.60303	0.0194459	0.193268
IL6R	7.76953	8.3364	5.91262	5.57417	2.30957	0.019824	0.193268
PDK1	9.56668	9.15861	7.66031	7.8961	1.58444	0.0214111	0.193268
CTSD	10.1498	10.1423	9.85356	9.75164	0.343422	0.0214281	0.193268
ENTPD1	10.4615	11.0272	12.6023	12.6714	-1.89251	0.0219268	0.193268
NDUFA6	9.19985	9.3978	10.3769	10.1614	-0.970345	0.0219914	0.193268
TOMM6	8.90526	9.11357	9.93001	9.77994	-0.845558	0.0222799	0.193268
CCR3	5.49219	5.65414	5.04439	5.04439	0.528771	0.0226584	0.193268
CD52	13.643	13.1551	11.0208	10.3301	2.72362	0.0232665	0.193268
IL5	5.04439	5.04439	7.37791	6.74107	-2.0151	0.0240714	0.193268
CCL17	5.39489	5.43733	9.45755	8.35405	-3.48969	0.024133	0.193268
PKM	11.9743	12.3918	13.6104	13.4927	-1.36849	0.0242179	0.193268
OAS3	7.17808	7.4177	8.04129	8.06057	-0.753039	0.0245439	0.193268
HMGCR	9.35449	9.60292	10.2485	10.2673	-0.779169	0.0246198	0.193268
LTB	14.7149	13.8337	11.5167	11.5249	2.75349	0.0246622	0.193268
SP100	10.3151	10.1467	9.35432	9.07026	1.01865	0.0252819	0.193268
CD247	10.8528	10.3507	9.08493	8.97038	1.5741	0.0257314	0.193268
IRF1	9.16092	9.8315	7.39342	7.07507	2.26196	0.0258836	0.193268
KIR3DL1/2	6.71009	7.36743	5.09446	5.04439	1.96934	0.0268899	0.193268
EBI3	8.11328	7.83521	10.1908	9.60281	-1.92257	0.0274433	0.193268
WAS	10.6304	10.4115	9.88408	9.84625	0.655793	0.0275061	0.193268
IL2RG	13.2111	13.1687	12.8377	12.9324	0.304855	0.027739	0.193268
COX7A2	10.874	11.0489	12.0666	11.7855	-0.964602	0.02821	0.193268
TNFRSF6B	6.85127	6.63727	6.03635	5.86862	0.791781	0.0282389	0.193268
RBX1	10.6803	10.7207	11.4069	11.2011	-0.603446	0.0288993	0.193268
JAK1	10.9286	10.9056	9.81807	10.1443	0.935918	0.0291982	0.193268
NEDD8	10.1962	10.3915	11.3268	11.0763	-0.90766	0.0292822	0.193268
ITGB2	11.2225	10.8175	9.8827	9.84625	1.15552	0.0295847	0.193268
IL18BP	6.09791	5.78247	5.04439	5.04439	0.895793	0.0296294	0.193268
TIMP1	8.35664	9.0765	6.61471	6.25564	2.28139	0.0297053	0.193268
ALDOC	8.4961	8.02229	6.72917	6.32199	1.73362	0.0309657	0.199011
OAS2	10.0334	9.96934	9.5964	9.42745	0.48943	0.0324188	0.200809
NCAPD2	9.54038	9.84075	10.4922	10.5759	-0.843469	0.0325078	0.200809
CSF2	5.04439	5.04439	9.17968	7.87416	-3.48253	0.0333841	0.200809
TIMM23	9.12344	9.26954	10.5522	10.142	-1.1506	0.0339815	0.200809
PFKP	10.0772	9.91613	10.8101	10.5961	-0.706497	0.0341021	0.200809
RAC2	10.5299	10.7436	11.2926	11.1961	-0.607588	0.0352639	0.200809
TFDP1	8.88451	9.3623	10.7934	10.4628	-1.50471	0.0353146	0.200809
USP15	11.5662	11.0718	9.86055	9.44431	1.66658	0.0356017	0.200809
KYAT1	7.41157	7.06077	6.07535	6.2892	1.0539	0.0359562	0.200809
PGAM1	11.6816	12.1385	13.4933	13.1694	-1.42133	0.0366949	0.200809
IL2RA	14.3363	14.0169	15.0792	14.9734	-0.84972	0.0370354	0.200809
IL3RA	5.05609	5.51328	7.51186	6.90154	-1.92202	0.0371738	0.200809
CD40LG	7.20703	7.36743	9.62625	8.85188	-1.95183	0.0386738	0.200809
FASN	9.25634	9.47818	9.94193	10.093	-0.650203	0.0400548	0.200809
TET2	9.99929	10.1806	9.65227	9.65038	0.438627	0.0401711	0.200809
CS	10.4085	10.5028	11.3769	11.0715	-0.768551	0.0406457	0.200809
PSMA2	11.0824	11.131	12.5165	12.0327	-1.16791	0.0407123	0.200809
BCL2	10.5328	10.0623	7.88545	8.60781	2.05094	0.0414397	0.200809
TFAM	8.41157	8.48054	9.31005	9.01618	-0.71706	0.0415613	0.200809
TAOK2	8.33931	8.01578	7.0657	6.60114	1.34413	0.0415998	0.200809
NRP1	5.58334	5.87173	5.04439	5.04439	0.68314	0.0417831	0.200809
FAS	10.726	10.7436	9.88956	10.1839	0.69808	0.0418198	0.200809
MAML3	5.29055	5.31534	5.13193	5.04439	0.214784	0.0420465	0.200809
CEACAM1	9.11583	8.70766	7.09446	7.62104	1.554	0.0430109	0.200809
MTHFD1	9.13353	9.62662	10.8174	10.551	-1.30411	0.0431979	0.200809
GPI	10.0144	10.3047	11.0566	10.8679	-0.802721	0.0434963	0.200809
LCK	11.2877	11.5616	10.6482	10.359	0.921047	0.0437137	0.200809
PSMA6	9.57596	9.97103	11.0419	10.7539	-1.12441	0.0441584	0.200809
HLA-DRA	13.3492	13.2144	14.6558	14.1804	-1.13626	0.0441724	0.200809
UQCRQ	10.0667	10.3259	11.9413	11.3629	-1.45582	0.0442587	0.200809
CD27	10.1707	9.87354	9.14574	8.78583	1.05636	0.0455044	0.200809
RUNX3	9.74177	10.1762	11.0705	10.9184	-1.03545	0.0460291	0.200809
RDH14	7.87552	7.84259	8.23885	8.10364	-0.312192	0.0462523	0.200809
CCL15	5.21655	5.31534	5.04439	5.04439	0.221553	0.0462799	0.200809
HSPA9	9.10818	9.10746	10.3253	9.88105	-0.995357	0.0463641	0.200809
TGFB1	9.87852	9.79963	9.38375	9.13627	0.579064	0.0467985	0.200809
HDAC8	9.38859	9.12269	8.67308	8.65038	0.593909	0.0469472	0.200809
IL12RB1	10.156	9.5225	8.46124	8.37764	1.4198	0.0470873	0.200809
CASP8	13.2197	13.4058	10.7773	11.6949	2.07664	0.0472478	0.200809
NCAPG2	8.30402	8.82033	9.67942	9.75914	-1.15711	0.0473717	0.200809
COX6C	11.5039	11.7257	12.7767	12.3946	-0.970838	0.0480778	0.200809
PGK1	11.8328	12.3849	13.4072	13.2849	-1.23721	0.0484614	0.200809
MAX	11.4188	11.2244	10.8416	10.6712	0.565177	0.0485365	0.200809
SLAMF6	9.60706	9.67289	7.91262	8.55361	1.40686	0.0486496	0.200809
NDUFA4	11.2701	11.2743	12.3303	11.9347	-0.860307	0.0490216	0.200809
FH	9.54417	9.51328	10.8123	10.3321	-1.04348	0.0492733	0.200809
PPP2R5D	8.82037	8.90736	9.0897	9.17941	-0.27069	0.0493595	0.200809
CCR7	9.83436	9.83521	10.692	10.3698	-0.696134	0.0496057	0.200809
GOT1	6.50778	6.85723	7.69828	7.46831	-0.900783	0.0499164	0.200809
GART	9.86949	9.77862	10.4886	10.2482	-0.544332	0.051458	0.205442
SELPLG	8.75653	8.06077	5.97581	6.67914	2.08117	0.0521168	0.206363
OPA1	9.90526	10.0401	10.7215	10.4591	-0.617657	0.0525664	0.206363
LIF	6.39489	6.65414	9.80798	8.5605	-2.65972	0.0528635	0.206363
PRICKLE3	6.76304	6.94212	6.32226	6.05571	0.663597	0.0538578	0.20653
MTHFR	8.29506	7.75926	6.94456	6.87968	1.11504	0.053881	0.20653
SOS2	7.36951	7.67909	8.18192	8.15003	-0.64168	0.0540819	0.20653
BUB1	8.7335	9.15566	9.83095	9.77994	-0.86087	0.0559287	0.208835
MAP3K14	9.49806	9.5225	8.16394	8.698	1.0793	0.0562172	0.208835
IL2RB	10.9672	11.3649	12.0048	11.9463	-0.809499	0.0564658	0.208835
IL33	5.64105	6.03523	5.04439	5.04439	0.793747	0.0564818	0.208835
ICOSLG	7.46847	7.55879	6.65388	6.09418	1.1396	0.0566667	0.208835
KLRB1	6.39489	6.88609	5.23885	5.60114	1.2205	0.0572093	0.20922
PIDD1	7.31735	6.43733	5.04439	5.16818	1.77105	0.0575652	0.20922
FKBP1A	6.47642	6.63727	7.61471	7.21258	-0.856801	0.0583474	0.209399
MAP2K7	8.36094	8.56327	8.03635	8.07507	0.406392	0.0586409	0.209399
SIRPG	9.76142	9.9558	8.31413	8.91503	1.24402	0.0588064	0.209399
COX7B	11.0686	11.1363	12.1406	11.7205	-0.828071	0.0601229	0.21265
HSPE1	11.1373	11.5202	12.7134	12.2519	-1.15393	0.0613648	0.214594
STAT2	9.4403	8.65833	7.588	7.28088	1.61488	0.0614871	0.214594
CTNND1	6.30848	5.78247	5.04439	5.04439	1.00108	0.0626104	0.216071
PPIA	13.6628	14.1303	14.9835	14.7673	-0.978813	0.0627967	0.216071
CXCL8	9.83126	11.0002	13.6165	12.735	-2.76001	0.0636958	0.216071
SDHB	9.33713	9.4758	10.3652	9.98196	-0.767104	0.063875	0.216071
SELL	12.6965	11.4434	9.66031	8.83494	2.82235	0.0639603	0.216071
ICAM1	8.63396	8.35716	9.40112	9.10128	-0.755639	0.0657946	0.218908
CPT1B	8.54605	8.00266	7.16846	6.67914	1.35056	0.0661026	0.218908
FNIP1	9.41364	9.31534	8.76539	9.00613	0.478732	0.0664854	0.218908
UBE2I	9.76629	10.2265	10.8288	10.8498	-0.842913	0.0672253	0.218908
NME1	8.88749	9.64994	11.3925	10.7629	-1.80895	0.0672479	0.218908
CXCL14	5.29055	5.4758	5.04439	5.04439	0.338785	0.0672924	0.218908
RORA	10.4494	10.2265	9.74589	9.38541	0.772292	0.0677386	0.219007
CKAP5	8.60162	9.07023	9.71072	9.66803	-0.853447	0.068302	0.219045
ADD1	10.7475	10.8581	11.1045	11.0137	-0.256255	0.0699172	0.219045
TRIM26	8.08237	8.14674	7.76539	7.90695	0.278383	0.0699267	0.219045
IDH3A	9.5778	9.61805	10.9816	10.3757	-1.08072	0.0706666	0.219045
NMT1	9.99238	9.84443	10.6369	10.3491	-0.574579	0.0709589	0.219045
LDHA	11.0041	11.8945	13.0067	13.0246	-1.56633	0.0721835	0.219045
HLA-E	13.3111	12.6909	11.9052	11.9184	1.08921	0.0724013	0.219045
IL1A	8.18779	9.45188	11.6583	10.9941	-2.50636	0.0724422	0.219045
NSD2	10.4635	10.5854	10.8007	10.9645	-0.358181	0.0725427	0.219045
MTHFD1L	9.14355	9.2194	10.1819	9.74259	-0.780778	0.0727322	0.219045
PPAT	8.35233	8.81659	9.79344	9.42745	-1.02598	0.0739159	0.219045
CCL5	8.53468	10.2913	12.8896	12.3293	-3.19646	0.0740576	0.219045
APC	7.38648	7.09824	6.72917	6.75314	0.501202	0.0741172	0.219045
AURKA	6.91114	7.55879	8.37009	8.34211	-1.12113	0.0743785	0.219045
CCNC	9.38437	9.38016	10.3632	9.92307	-0.760877	0.0744426	0.219045
CDC42	11.6747	11.7849	12.5052	12.1704	-0.608035	0.0746955	0.219045
NDUFAB1	10.3566	10.6362	11.7413	11.2375	-0.992997	0.0748509	0.219045
ATP5MF	10.3727	10.8444	11.6952	11.4123	-0.945166	0.0752316	0.219045
TRAF6	8.59433	8.4177	8.21285	8.1994	0.299892	0.0772565	0.223704
CD3E	12.3548	12.3266	12.2431	12.1656	0.136274	0.0806206	0.228685
FLCN	9.68459	9.32591	8.07053	8.66004	1.13997	0.0806742	0.228685
PIK3C3	9.75816	9.37254	8.92334	8.64392	0.781717	0.0815872	0.228685
IL15	5.61248	6.11052	5.04439	5.04439	0.817107	0.0816616	0.228685
PDHA1	8.86647	8.70361	9.54002	9.21694	-0.593438	0.0816988	0.228685
COX19	8.00205	7.53166	7.02644	6.81204	0.847615	0.0817491	0.228685
MAGED1	8.76304	8.84993	9.42207	9.14317	-0.476134	0.0826094	0.228685
ACVR2A	5.92282	6.3978	5.40112	5.36982	0.774845	0.0828005	0.228685
ACAD10	8.30848	7.79773	7.25592	7.16818	0.841053	0.083235	0.228685
OAT	8.00205	8.01578	9.60309	8.85188	-1.21857	0.0833321	0.228685
SGK3	6.21655	5.92832	5.46124	5.04439	0.819619	0.08375	0.228685
PARP1	9.96581	10.4128	10.893	10.9244	-0.719409	0.0848163	0.230074
IL9	5.04439	5.04439	5.93399	6.74107	-1.29314	0.0851318	0.230074
TRAF5	9.67943	9.22788	8.64743	8.77107	0.744407	0.0862807	0.23199
CMIP	6.85127	6.53166	6.11332	5.75314	0.758233	0.0877593	0.234155
IL6ST	11.4428	10.7337	9.58462	10.0049	1.29352	0.0882883	0.234155
SLC7A5	9.83899	10.2764	11.8813	11.0841	-1.42502	0.0884989	0.234155
STAT6	10.3801	9.88072	9.38763	9.26621	0.80351	0.0888635	0.234155
NCR3	8.37377	8.00924	6.90181	7.44617	1.01751	0.0898852	0.235669
ATG7	9.75816	9.2668	8.79197	8.57417	0.829404	0.0908958	0.236138
MTHFD2	10.3107	10.4152	11.156	10.7785	-0.604272	0.0909602	0.236138
CCL28	9.01847	8.77091	8.37791	8.52573	0.442869	0.0916403	0.236737
GLUD1/2	10.8497	11.4549	12.257	12.0231	-0.9877	0.0930579	0.236752
CTNNA1	9.1535	10.0874	11.1221	10.9839	-1.43252	0.0935877	0.236752
COX6B1	11.3854	11.4935	12.048	11.7595	-0.464321	0.0946967	0.236752
MPC2	9.47046	9.79203	10.1526	10.0942	-0.492141	0.0948305	0.236752
SHMT2	9.76629	9.72373	10.2812	10.0162	-0.403658	0.095019	0.236752
CISH	9.81725	9.24469	8.51895	8.7197	0.911641	0.0951884	0.236752
CD40	5.87552	5.71973	5.40112	5.05571	0.569211	0.0952246	0.236752
FCRL3	9.12091	8.70361	7.32226	8.03113	1.23556	0.0952397	0.236752
NFKB2	10.4635	10.5305	11.1836	10.8448	-0.51722	0.0957067	0.236795
PFKL	10.8015	11.2236	10.3925	10.3737	0.629485	0.0965991	0.237886
ID2	7.61248	9.07023	10.4097	10.6624	-2.19473	0.0973069	0.238515
PIK3R1	8.70672	8.69548	8.02145	8.36589	0.507428	0.0985579	0.240463
PDCD1LG2	5.89936	5.54981	5.04439	5.23857	0.583101	0.100207	0.243359
SGO2	7.50001	8.2391	9.11566	8.87139	-1.12397	0.101908	0.245521
TNFRSF4	8.14853	8.40779	9.16394	8.76512	-0.686369	0.102028	0.245521
IKBKE	10.4178	9.71169	9.07053	8.56393	1.2475	0.102925	0.246551
MIF	10.002	10.6383	11.3484	11.1744	-0.941178	0.103997	0.247994
CTNNB1	11.7414	11.5694	12.5642	12.1142	-0.683834	0.104903	0.249025
CD45RA	6.92282	6.85723	6.15031	5.33811	1.14582	0.106596	0.251911
VSIR	7.77598	7.4567	6.64094	5.62761	1.48206	0.108049	0.254205
SMURF1	7.29055	7.32591	7.03635	7.17717	0.201469	0.10901	0.255327
TRIM34	8.26325	8.19366	8.09446	7.97038	0.196038	0.110296	0.257195
RAE1	8.95447	9.42509	9.79197	10.0036	-0.708006	0.111102	0.257321
ARAF	7.24475	7.71169	6.74135	6.15003	1.03253	0.111327	0.257321
NME2	12.8322	13.1726	14.2472	13.6408	-0.94158	0.1136	0.258001
STK11	8.36523	8.67496	8.09919	8.10364	0.418677	0.113931	0.258001
STAT5B	10.9141	10.6105	10.3769	10.2016	0.473015	0.114258	0.258001
SLC2A11	7.73681	7.07337	6.43149	5.67914	1.34977	0.11478	0.258001
DUSP1	11.1126	13.1497	8.75942	9.58772	2.95761	0.114874	0.258001
IKZF4	8.06138	7.42755	9.07053	8.57757	-1.07959	0.11494	0.258001
HK2	7.24475	7.2613	8.51186	7.82925	-0.917531	0.115048	0.258001
PDK3	8.36523	8.77091	9.08732	9.36785	-0.659518	0.115995	0.259023
TIMM17A	9.40117	9.53622	10.2853	9.85328	-0.600609	0.117495	0.261265
PPARD	6.17808	6.08586	5.84653	5.51868	0.449364	0.118594	0.262601
SKP1	11.6043	11.9279	12.5857	12.2208	-0.6371	0.120569	0.263337
ALDOA	11.7788	12.2502	12.7555	12.5835	-0.654973	0.120751	0.263337
BATF	10.1285	10.519	10.7993	10.9002	-0.525953	0.120946	0.263337
RNASEL	8.38648	7.76704	7.33034	7.04593	0.888622	0.120973	0.263337
IFITM3	7.29954	7.82033	6.37009	5.04439	1.8527	0.121425	0.263337
NCAPH	8.80152	9.84075	10.5676	10.9083	-1.41683	0.122236	0.263363
AHR	10.226	10.7436	11.3308	11.1013	-0.73127	0.122853	0.263363
PTGER2	10.0374	7.49466	5.70451	5.04439	3.39158	0.122936	0.263363
DECR1	10.3791	10.4782	10.7824	10.6028	-0.263994	0.12359	0.263693
BCL2L1	9.72851	9.49466	10.4221	10.0112	-0.605026	0.124732	0.265056
LAT	10.1133	9.84259	9.46858	8.90425	0.791522	0.127177	0.269166
PPARA	7.87552	8.29934	7.54697	7.5605	0.533694	0.128172	0.270186
NFATC1	7.72351	7.08586	6.28947	5.04439	1.73775	0.130928	0.274896
MTHFS	8.16338	8.18207	8.7474	8.41611	-0.409025	0.132579	0.277259
SLC27A3	6.15845	6.4758	5.49039	5.89065	0.626611	0.133628	0.278348
ATG14	8.89936	8.13477	7.48315	7.65361	0.948684	0.136429	0.283063
SHMT1	6.73681	7.21656	7.56763	7.53974	-0.576999	0.138325	0.284354
PSPH	6.96863	6.70361	6.20408	5.36982	1.04917	0.138714	0.284354
CD84	9.58517	10.218	8.17745	9.05327	1.28622	0.140246	0.284354
MFN2	8.69994	8.74358	9.32631	8.97038	-0.426581	0.140397	0.284354
IL13	5.04439	5.51328	9.88545	7.1861	-3.25694	0.140551	0.284354
SMAD2	9.72851	10.0384	10.2728	10.2353	-0.370589	0.140872	0.284354
CCL3/L1	7.20703	11.3617	14.1231	14.2936	-4.924	0.14142	0.284354
VAV3	6.34367	6.4567	6.18638	5.91234	0.350819	0.141555	0.284354
CD38	8.31292	6.51328	5.43149	5.04439	2.17516	0.141907	0.284354
KLRC1/2	5.49219	6.15861	5.04439	5.04439	0.781007	0.143782	0.284863
NEK2	7.53087	8.61589	9.27489	9.44431	-1.28622	0.143918	0.284863
PLCG1	11.3917	10.4543	9.85075	9.799	1.09814	0.144232	0.284863
IL1RN	5.80152	5.84259	8.02145	6.70423	-1.54079	0.144323	0.284863
MKI67	7.74999	8.74751	9.30801	9.62597	-1.21824	0.145424	0.285964
BATF3	5.99099	9.08275	10.8209	11.5196	-3.63338	0.148906	0.291722
SLC25A6	11.933	12.1501	12.6637	12.3293	-0.454985	0.14996	0.292699
IFI30	7.41984	7.81284	8.12265	8.02616	-0.45807	0.151881	0.295354
TRAF3	10.1234	10.2558	10.0548	9.9639	0.180283	0.15377	0.297929
IFNA1	5.46048	6.13477	5.04439	5.04439	0.753229	0.155054	0.298725
CPT1A	9.06929	9.06393	9.18192	9.1107	-0.0797002	0.155314	0.298725
GZMB	5.82661	9.15269	11.1925	11.1671	-3.69012	0.156722	0.300337
OASL	5.42806	6.06077	5.04439	5.04439	0.700018	0.157391	0.300525
KLRD1	6.25403	5.84259	5.57445	5.04439	0.738886	0.158548	0.300923
SOCS4	9.16338	9.21087	9.36813	9.262	-0.127936	0.158741	0.300923
MR1	8.20703	7.38775	6.71689	6.98581	0.94604	0.159452	0.300954
IL23A	7.73018	7.31534	8.35828	7.95478	-0.633772	0.159899	0.300954
SCD	9.91261	10.7046	11.0765	11.4811	-0.970193	0.160859	0.301681
ITGAM	10.5676	8.85723	8.0657	7.20381	2.07767	0.162259	0.302301
NOTCH1	7.84514	8.29934	8.83805	8.51514	-0.604354	0.162336	0.302301
ACSF2	6.99099	6.88609	6.81231	6.65361	0.20558	0.163224	0.302885
UQCR10	7.97985	8.21656	8.6571	8.35801	-0.409346	0.164962	0.304171
MAP2K2	9.36309	9.85176	9.13424	8.98836	0.546122	0.16551	0.304171
NAA20	8.7467	8.96597	9.71072	9.19719	-0.597618	0.165649	0.304171
TRIM22	11.3196	10.0125	9.42018	8.46096	1.72547	0.16708	0.305383
TRAT1	10.5442	9.54529	8.80653	9.08466	1.09913	0.168098	0.305383
IFI6	7.23541	6.76704	6.51895	6.49011	0.496692	0.168485	0.305383
CCR2	7.10818	5.78247	5.04439	5.04439	1.40093	0.1689	0.305383
SRC	5.04439	5.3978	6.85776	5.84625	-1.13091	0.169207	0.305383
IFI35	8.11837	8.07963	7.95505	7.698	0.272471	0.171007	0.307578
IL18	5.36094	5.9558	5.04439	5.04439	0.613976	0.175029	0.312607
DOCK2	11.3502	11.3997	11.3136	11.2229	0.106651	0.175047	0.312607
DDIT4	6.85127	7.58543	8.10392	7.90154	-0.784378	0.175582	0.312607
IL23R	5.58334	6.60292	7.01645	7.75914	-1.29467	0.17651	0.313119
BTBD6	7.54605	7.87893	8.15941	8.01116	-0.372795	0.177372	0.313119
SLC25A20	9.82816	9.67703	9.58631	9.35603	0.281424	0.177724	0.313119
TKT	10.2022	10.112	11.1074	10.4865	-0.639827	0.178246	0.313119
CD3G	10.6812	10.4189	10.2324	9.7441	0.561799	0.179844	0.314876
IRF5	7.80783	7.14674	8.8991	8.11772	-1.03112	0.181497	0.316718
ADAR	11.465	11.294	11.677	11.5314	-0.224769	0.183301	0.318811
COX16	8.40325	8.90736	9.1752	9.14317	-0.503881	0.184172	0.318965
NR3C1	8.55359	8.68731	8.73527	8.82067	-0.157522	0.185473	0.318965
PTGER4	8.48038	8.31003	9.34238	8.72277	-0.637375	0.185736	0.318965
COX5B	10.9672	11.3403	11.7076	11.472	-0.436023	0.186791	0.318965
HACD4	9.64811	10.0497	8.37401	9.31182	1.00597	0.187345	0.318965
CCL4/L1	5.04439	10.3928	12.6659	13.3944	-5.31154	0.187921	0.318965
COX4I1	11.9495	12.038	12.4745	12.1586	-0.322781	0.188012	0.318965
TYK2	9.7792	9.10746	8.87444	8.51868	0.746772	0.18837	0.318965
GLS	11.186	11.1527	11.6043	11.3118	-0.288744	0.188837	0.318965
IL16	12.0511	10.792	10.3711	9.69956	1.38625	0.191494	0.32242
PTCD1	6.92282	6.71973	6.64094	6.41611	0.292749	0.193013	0.323943
SLC3A2	9.93297	9.99606	10.4931	10.134	-0.349013	0.19567	0.327252
MYL9	5.04439	5.04439	5.40112	6.1861	-0.749217	0.196491	0.327252
CCL18	5.21655	5.4758	5.80073	6.7289	-0.918632	0.196848	0.327252
MYC	10.4095	10.0843	11.1685	10.5877	-0.63119	0.198325	0.328671
CXCL2	7.74341	8.32063	8.61471	9.59109	-1.07088	0.199594	0.329737
JAK2	10.5971	9.87713	9.60808	9.49551	0.685307	0.200716	0.3299
TNFSF14_iso2	5.04439	5.04439	7.12265	5.67914	-1.3565	0.200944	0.3299
FASLG	5.04439	5.04439	6.22157	5.40084	-0.766811	0.202619	0.330264
NDUFA1	11.761	11.9541	12.3381	12.0398	-0.331403	0.203174	0.330264
CCR4	12.7952	12.5977	13.3516	12.9222	-0.440455	0.20333	0.330264
TCL1A	5.13855	5.35716	5.04439	5.04439	0.203461	0.203743	0.330264
JUN	11.1974	12.9938	10.3925	10.4591	1.66982	0.2043	0.330264
NFATC2IP	8.82037	8.59856	8.52952	8.2892	0.300109	0.207887	0.335035
LRRC32	8.59433	7.3364	6.99628	5.97554	1.47946	0.209303	0.335745
TNFRSF9	9.74835	10.5156	10.7169	11.2487	-0.850846	0.209906	0.335745
PTGDR2	6.7888	5.54981	5.04439	5.04439	1.12491	0.211047	0.335745
FOSB	8.91114	10.632	8.19968	8.22129	1.56106	0.211318	0.335745
SMAD3	9.04811	8.91087	5.23885	7.8961	2.41202	0.211513	0.335745
PTGS2	5.04439	7.71169	8.36617	10.069	-2.83956	0.214567	0.338144
FOS	10.6743	13.1067	9.06327	10.0262	2.34576	0.214782	0.338144
TCF7	7.85737	5.84259	5.04439	5.04439	1.80558	0.214949	0.338144
GRK2	11.0454	11.4923	11.6434	11.6866	-0.396129	0.219674	0.344549
ACADVL	12.265	12.2353	12.3963	12.7811	-0.33857	0.221384	0.345812
TGFBR2	8.44841	8.54529	7.91262	8.33007	0.375504	0.221792	0.345812
CBR4	9.19744	9.0576	9.33838	9.2278	-0.155567	0.223076	0.346787
TNFSF13B	9.26095	7.70361	7.31413	6.78877	1.43083	0.223788	0.346871
UBA5	9.12091	9.18498	9.84088	9.3361	-0.435547	0.229036	0.353742
TFB2M	8.20703	8.64151	9.08493	8.72584	-0.481118	0.229924	0.353742
CD200	5.89936	7.60292	8.02145	8.49731	-1.50824	0.230234	0.353742
PSAT1	7.95731	8.07337	7.74135	6.97554	0.656897	0.231939	0.355325
NPRL3	8.61608	8.49934	9.11332	8.70734	-0.352616	0.23697	0.36198
GATA3	11.1944	11.006	12.4322	11.4382	-0.835025	0.240573	0.366421
RPL23	14.3758	14.608	15.1282	14.6787	-0.411563	0.245241	0.372455
PRKCB	9.96439	9.73963	10.0388	10.0299	-0.182344	0.246412	0.373087
PYCR2	10.5592	10.2363	10.8875	10.6036	-0.347815	0.247073	0.373087
GRPEL1	6.37802	6.96934	7.48315	7.04593	-0.59086	0.249325	0.375412
SH3BP2	8.79835	8.30469	8.24313	7.79462	0.532643	0.251311	0.377324
SEC22B	9.12597	9.11357	9.02395	8.70112	0.257238	0.252281	0.377705
LEF1	9.18537	7.2613	7.05598	5.49011	1.95029	0.256493	0.382923
MT2A	6.42806	7.8645	8.20408	8.3461	-1.12881	0.258257	0.384468
ITGB8	7.80783	7.17039	9.84512	8.06057	-1.46374	0.262392	0.389098
TIGIT	11.1609	10.7554	11.5167	11.1966	-0.398555	0.262844	0.389098
TNFRSF10B	9.12344	8.12874	7.88545	7.84625	0.760243	0.266228	0.393003
FOXP3_delta7	8.29506	8.3978	8.94719	8.47561	-0.364972	0.269584	0.396846
CDC26	9.63751	9.91788	10.4548	9.95085	-0.425125	0.278315	0.408557
UBE2V1	11.461	11.6218	11.9969	11.6488	-0.281449	0.279865	0.409692
TBX21	6.74999	8.4567	8.72305	8.996	-1.25618	0.283254	0.413504
IL37	5.29055	5.68731	5.04439	5.27252	0.330475	0.285518	0.415658
DHFR2	7.67598	7.21656	7.05598	7.15914	0.338714	0.286851	0.416447
CALM1	8.67943	9.30202	9.45386	9.4199	-0.446155	0.288708	0.417993
CXCL10	5.04439	5.75144	6.18638	9.64877	-2.51966	0.289961	0.418656
MX1	7.78241	6.9003	6.89092	5.57417	1.10881	0.296675	0.425383
IFNG	5.04439	7.34682	8.40877	7.46096	-1.73926	0.29722	0.425383
FOXP3_delta2	11.4951	11.6698	12.2302	11.7054	-0.385362	0.298159	0.425383
PPP3CA	7.74341	7.91438	7.91262	8.05571	-0.155268	0.298284	0.425383
CCL25	5.13855	5.62019	5.04439	5.04439	0.334979	0.298774	0.425383
CCR6	5.72351	5.9003	6.75342	5.97554	-0.55257	0.300214	0.425383
FCGR3A/B	5.21655	6.11052	5.04439	5.04439	0.619143	0.30027	0.425383
IL7	5.25403	6.37762	5.04439	5.04439	0.771432	0.303386	0.428645
BCL6	7.85127	8.07337	7.57445	5.46096	1.44461	0.306962	0.432537
DVL2	8.35233	8.54076	8.21285	8.35801	0.161116	0.308243	0.433145
NFIL3	7.14853	8.62876	8.56421	10.0112	-1.39904	0.309037	0.433145
TOX	7.22601	9.38016	9.51364	10.0882	-1.49785	0.311201	0.435021
STAT3	10.3577	10.6975	10.7353	10.777	-0.228513	0.313563	0.436328
NFKBIA	11.3029	12.4282	12.8071	12.4854	-0.78069	0.313792	0.436328
RARG	7.40325	7.14674	7.13193	6.41611	0.500977	0.318306	0.441182
RAG2	5.09791	5.43733	5.04439	5.04439	0.223226	0.318957	0.441182
WDR45	8.94304	8.49934	8.52249	8.21258	0.353659	0.321305	0.443267
TNFRSF11A	9.28151	9.85359	10.0165	9.8783	-0.37983	0.325858	0.447567
STAT5A	10.1348	10.0239	10.6254	10.1557	-0.311226	0.326148	0.447567
GARS	10.4433	10.6894	11.0867	10.6688	-0.311423	0.327687	0.447567
ACTN1	9.45647	8.11052	10.3905	9.35603	-1.08979	0.327819	0.447567
CHMP4A	11.0055	11.1325	11.308	11.12	-0.14503	0.329353	0.448499
SLAMF7	6.09791	5.04439	7.61471	5.95478	-1.21359	0.342363	0.465014
ISG15	8.61608	9.63939	8.57445	8.42745	0.626784	0.349088	0.47217
GNG10	8.04544	8.32591	8.0897	7.698	0.291822	0.349424	0.47217
TSC2	9.11837	8.71572	8.71997	8.61113	0.251496	0.351159	0.473302
CD45RC	5.96863	5.62019	5.67942	5.04439	0.432504	0.354824	0.477021
CD96	10.676	9.8481	9.79636	9.75014	0.488795	0.359663	0.482296
CD226	9.86496	11.036	11.1086	11.1637	-0.685648	0.362661	0.485082
IFIT2	5.82661	5.84259	5.77727	5.04439	0.423767	0.367059	0.489722
PRDM1	10.9067	11.0843	10.8288	10.9284	0.116913	0.369586	0.491848
NRF1	6.01302	6.49466	6.11332	5.51868	0.437844	0.370964	0.492438
CREB1	9.96015	9.50167	9.46858	9.47014	0.261552	0.372093	0.492696
SERINC3	10.7524	10.6541	10.6739	10.575	0.0788439	0.37538	0.495802
ICOS	10.9445	10.4687	11.938	10.8235	-0.674178	0.381641	0.502812
PTGS1	5.04439	5.4758	6.71689	5.36982	-0.783255	0.383446	0.50393
JUNB	9.65513	10.9643	9.55906	9.61774	0.721303	0.38575	0.505698
TOLLIP	8.88749	8.8315	8.8152	8.83778	0.0330104	0.388256	0.507719
CCL11	5.05609	5.35716	5.04439	5.04439	0.16223	0.393889	0.513811
SLC2A2	5.05609	5.3978	5.04439	5.04439	0.182551	0.397192	0.516712
HADHB	10.0075	10.1029	10.6659	10.0787	-0.317091	0.398074	0.516712
CD7	10.0387	10.2913	10.1192	9.33811	0.436377	0.399075	0.516739
NT5E	8.48038	8.64994	8.59807	9.52397	-0.495863	0.402575	0.519993
CX3CR1	6.34367	5.84259	6.01645	5.04439	0.562702	0.411621	0.530377
TNFSF14_iso1	7.88749	6.4567	9.65388	7.41611	-1.3629	0.412678	0.530442
NDUFA2	8.08757	8.27773	8.10862	8.05571	0.100481	0.415737	0.533074
MAML2	7.98543	7.00924	7.33838	5.84625	0.905017	0.416877	0.533238
GFM1	9.09533	8.92484	9.44458	9.02865	-0.226527	0.419633	0.535463
CCR8	10.0966	7.80531	11.1434	9.54669	-1.39411	0.423283	0.538816
MMP9	5.04439	5.35716	7.01645	5.20381	-0.909353	0.427012	0.542253
TGIF2	9.50778	9.70564	9.75041	9.67121	-0.104102	0.43162	0.545935
AKT1	8.59068	9.19077	8.588	8.60781	0.292825	0.432237	0.545935
CXCR6	8.87552	9.91962	9.27489	7.59445	0.962901	0.433018	0.545935
DHRS4	8.56108	8.61158	8.59472	8.02616	0.27589	0.435689	0.547991
EGR1	7.63396	9.02229	7.20408	7.93901	0.756581	0.437048	0.548391
SMAD5	6.93441	7.67909	7.588	7.75914	-0.36682	0.438297	0.548653
RELA	8.65162	9.11357	8.76241	8.49371	0.254537	0.441338	0.55115
PRKAB2	8.25864	7.87893	7.94982	7.80626	0.19075	0.446537	0.556323
MAPK3	9.22365	9.43733	9.46675	9.40276	-0.104262	0.448547	0.55751
XCL1/2	5.04439	5.58543	8.80653	5.20381	-1.69026	0.45141	0.559749
RDH10	11.464	11.2123	10.6089	11.3466	0.360384	0.452731	0.560069
BID	7.66907	6.68731	6.92334	6.41611	0.50846	0.454591	0.560684
NKG7	6.19744	9.2668	8.52601	10.1107	-1.58623	0.455356	0.560684
PYCR1	6.44436	6.62019	7.32226	6.50447	-0.381087	0.458391	0.563106
ERAP2	10.7409	11.9104	8.36617	11.3674	1.45892	0.460616	0.564404
TRIM33	10.3162	9.79012	9.89774	9.70112	0.253753	0.46159	0.564404
TNFRSF18	9.88898	10.2764	10.5659	10.1259	-0.26322	0.463978	0.566011
NOTCH2	9.51166	9.7651	9.68573	9.86167	-0.135324	0.47287	0.575526
TRIM25	9.49415	9.38775	9.47041	8.99091	0.210286	0.48206	0.585358
NDUFB9	9.97003	9.93524	10.5145	9.90425	-0.256752	0.489297	0.59169
GNAI2	12.691	12.8154	12.8435	12.7801	-0.0586172	0.489519	0.59169
GZMM	6.53848	8.11662	6.27279	6.95478	0.713765	0.493679	0.595351
MAF	11.6016	12.499	10.8094	12.0352	0.628046	0.49527	0.595907
PYCR3	5.52321	5.51328	6.22157	5.43122	-0.308145	0.517184	0.619455
CCL20	5.39489	6.20516	5.72917	5.04439	0.413241	0.517492	0.619455
TPR	9.54417	9.65204	9.54523	9.56564	0.042666	0.518368	0.619455
IFNAR1	10.2586	9.85905	10.3474	10.1224	-0.176025	0.522916	0.623477
ZBTB16	5.69655	6.70361	5.04439	6.20381	0.575978	0.531424	0.632191
PHGDH	6.80152	8.55431	6.54697	7.36982	0.719519	0.534814	0.63479
CIITA	9.06138	8.3623	8.36617	8.52925	0.264136	0.538391	0.6376
SMARCA4	9.98404	9.93351	10.1296	9.93504	-0.0735546	0.540434	0.638432
ATP5PD	9.64811	9.7416	9.89638	9.67121	-0.0889398	0.541516	0.638432
CD6	9.17808	10.9464	8.37401	10.0061	0.872179	0.543862	0.639766
NFAT5	9.1683	8.54076	8.77727	8.4085	0.261648	0.546829	0.639773
IFNGR1	8.92573	9.26405	8.7014	9.10835	0.190016	0.547249	0.639773
OMA1	8.15845	8.11052	7.91799	8.16818	0.0913985	0.54751	0.639773
LAMP1	11.1646	11.0433	11.0861	11.2897	-0.0839848	0.551982	0.643572
CD9	7.7888	7.8645	9.85075	7.47561	-0.836527	0.554338	0.644892
IFNGR2	8.53468	6.96934	7.37009	7.03608	0.548927	0.563606	0.65423
TRAC	14.1798	13.8995	14.1288	14.1399	-0.094704	0.56905	0.659097
ATP5MG	9.61068	9.81659	9.72305	9.51868	0.092772	0.587944	0.677117
MTOR	8.86647	8.4422	8.6699	8.26411	0.187332	0.588683	0.677117
IL10	5.04439	9.8645	7.96547	10.3815	-1.71905	0.588957	0.677117
PTPN6	10.2177	10.1105	10.9253	9.99727	-0.297179	0.589747	0.677117
CD45R0	11.3928	12.2155	11.7429	12.6325	-0.383548	0.591433	0.677577
CCL23	5.04439	5.62019	5.13193	6.41611	-0.441726	0.594294	0.679378
PPT2	6.05609	5.31534	6.27279	5.67914	-0.290255	0.603102	0.687954
PIK3R3	6.47642	6.71973	6.54697	6.91234	-0.131581	0.609714	0.693994
STAT4	9.32618	8.31003	9.83521	8.70423	-0.451622	0.612709	0.6959
FUT4	7.44436	7.80531	7.37009	7.62104	0.129267	0.616031	0.698168
FUT7	8.59798	10.6051	10.494	9.89338	-0.592148	0.628836	0.711152
SH2D1A	9.53848	10.0027	9.78904	10.052	-0.149973	0.63058	0.711597
SOCS2	12.2442	10.8389	12.0998	11.7729	-0.394818	0.639084	0.719652
TNF	11.0334	10.5633	11.2248	10.7373	-0.182733	0.643504	0.723085
SLC2A1	6.21655	6.4758	6.43149	6.40084	-0.0699882	0.645481	0.723763
TGFBR1	11.2395	10.6404	10.9918	11.2321	-0.171994	0.647363	0.724331
MAP3K7	9.91991	9.67703	9.82952	9.58603	0.0906896	0.650584	0.726394
CLCF1	5.13855	6.08586	5.60142	6.20381	-0.290407	0.65643	0.730349
PFKFB4	5.04439	5.35716	5.05598	5.7289	-0.191663	0.656898	0.730349
ACVR1C	6.73681	7.37762	6.90181	7.70423	-0.245806	0.679358	0.75373
RPTOR	7.55359	8.65414	8.38956	8.33811	-0.259969	0.683463	0.756134
MTCP1	6.65513	6.06077	6.32226	6.09418	0.149725	0.684394	0.756134
CTLA4	14.039	13.5467	14.3165	13.6423	-0.186541	0.698675	0.770296
CD8B	6.65513	5.98276	6.80073	5.04439	0.396386	0.714343	0.785926
PIK3R2	6.82661	7.07337	7.03635	6.69174	0.0859382	0.724365	0.795293
DIABLO	8.65513	8.6914	8.86612	8.58772	-0.0536564	0.739082	0.809764
IL21R	9.25403	9.78055	9.51719	9.7243	-0.103458	0.749639	0.819626
CD86	7.22601	8.28857	7.28116	8.93106	-0.348816	0.756214	0.825103
CRLF2	6.37802	5.31534	6.56077	5.62761	-0.247516	0.759739	0.827236
AFDN	9.46048	9.12874	9.53303	9.21258	-0.0781915	0.766861	0.833269
FOXP3	10.9016	10.5666	11.048	10.6045	-0.0921627	0.771702	0.836804
CD4	11.5569	11.81	11.643	11.6488	0.0375732	0.794624	0.859891
COX7C	9.95731	9.93005	10.2216	9.7917	-0.062953	0.797587	0.861329
SRR	6.21655	6.25024	6.28947	6.20381	-0.0132401	0.800675	0.862895
TNFSF9	5.69655	6.54981	5.91262	6.65361	-0.159938	0.803745	0.864101
CXCR3	7.88152	8.96259	8.90452	8.2892	-0.174808	0.805073	0.864101
LAG3	10.3812	12.519	11.374	12.1417	-0.307749	0.811823	0.869575
FYN	10.7434	10.1965	10.8536	9.75765	0.164377	0.813528	0.869633
ATP6V1F	10.0508	10.4202	10.4287	10.1591	-0.0584316	0.822169	0.877092
ACVR1B	5.32618	5.81284	6.13193	5.23857	-0.115743	0.841144	0.895521
TICAM1	8.61608	9.02878	8.83805	8.71044	0.0481851	0.844176	0.896937
IL32	15.163	15.6453	15.4533	15.4577	-0.0513198	0.851191	0.902571
LAMTOR1	8.16338	8.04806	8.19082	7.97038	0.0251193	0.858649	0.90865
IL4R	9.24242	8.4422	8.59472	8.93901	0.0754423	0.878436	0.927727
CD80	11.2843	10.3852	11.2112	10.6382	-0.0899381	0.881542	0.929146
CXCR4	12.8513	12.4684	12.2946	12.9083	0.0583469	0.886656	0.93267
RAI1	6.80152	7.29397	7.16846	7.00613	-0.0395501	0.892752	0.937212
MDH2	8.30402	8.67496	8.66031	8.24286	0.0379038	0.904452	0.945291
ALDH3A2	10.0454	9.38775	10.14	9.42368	-0.0652468	0.905538	0.945291
DAP3	10.7768	10.6996	10.8889	10.6243	-0.0184328	0.905829	0.945291
RPL3	10.9609	10.8407	11.2806	10.4085	0.0562347	0.910032	0.9478
HLA-DRB1	12.0541	11.6399	12.0959	11.5111	0.0434657	0.914535	0.950611
GFER	6.44436	6.85723	6.76539	6.58772	-0.0257601	0.919215	0.953595
HDAC7	9.41571	9.25024	9.52249	9.09181	0.0258306	0.92107	0.953642
SERPINB9	8.68972	8.77477	9.07535	8.30569	0.0417316	0.924005	0.954805
IL12A	5.80152	6.78247	5.67942	7.07507	-0.085255	0.929499	0.958602
CD99	6.66907	7.53166	7.27279	6.83494	0.0464955	0.932183	0.959493
ACSL5	9.97285	9.79012	10.3039	9.38541	0.0368216	0.944481	0.970256
UBE2F	9.43215	8.64994	9.46675	8.69488	-0.0397668	0.948891	0.971709
CD68	8.00754	6.60292	7.84088	6.89065	-0.0605346	0.949583	0.971709
CTSW	7.33495	8.68731	7.56763	8.56393	-0.0546509	0.954036	0.973196
AKT2	9.94447	10.1497	10.0608	10.0199	0.00670629	0.954729	0.973196
PRF1	10.649	9.84075	10.5616	9.87416	0.026969	0.964078	0.980829
IKZF2	11.6625	8.87893	11.3044	9.39315	-0.0780471	0.967329	0.982167
CD3D	12.6368	12.8699	12.903	12.5867	0.00855511	0.969223	0.982167
STAM	10.1272	9.00595	10.0064	9.18388	-0.0285432	0.970985	0.982167
IL1R1	9.29954	7.49466	8.51186	8.33811	-0.0278828	0.978258	0.987628
ACOT2	7.50001	7.72772	7.72305	7.49731	0.00368932	0.98373	0.989771
IRF4	11.9697	11.4657	12.0302	11.3869	0.00916794	0.984137	0.989771
STAT1	14.3124	13.6293	14.1147	13.8412	-0.00710273	0.986351	0.990108
PCK2	8.67253	8.43733	8.86055	8.24713	0.00108848	0.997657	0.998815
ACACA	6.50778	6.9003	6.70451	6.70423	-0.000328954	0.998815	0.998815

## Sheet: DP vs Non-DP
Gene	expTreg x2 Non-DP	expTreg x2 Non-DP	expTreg x2 DP	expTreg x2 DP	Log2 FC	Pval	p.adjust BH
SHMT1	7.56915	7.5204	7.18109	7.19613	0.356166	0.00509056	0.998281
COX19	6.92925	6.93768	7.03695	7.05565	-0.112834	0.00816151	0.998281
GRK2	11.4344	11.3281	10.9643	10.9636	0.417315	0.0158557	0.998281
DIABLO	8.72385	8.71891	8.76762	8.78109	-0.0529794	0.0178334	0.998281
MTHFD1	10.0495	10.1466	9.67913	9.56488	0.476022	0.0239183	0.998281
COX6C	12.0822	12.0119	11.6941	11.7655	0.317207	0.024061	0.998281
NT5E	5.04439	6.96427	10.2069	10.2401	-4.21914	0.0480772	0.998281
CCR4	12.4114	12.3128	11.8424	11.5504	0.66568	0.0496391	0.998281
SMC2	10.1242	10.4368	9.64695	9.65691	0.62858	0.0566833	0.998281
PFKP	10.0931	10.1091	9.73578	9.88393	0.291255	0.0596437	0.998281
CXCL10	5.50761	5.31877	5.04439	5.04439	0.368794	0.0597384	0.998281
NPRL3	8.61748	8.62827	8.45002	8.33093	0.232402	0.0602691	0.998281
NSD2	10.3896	10.5748	10.1397	10.0515	0.386571	0.0637402	0.998281
AURKA	7.60671	7.4183	7.13299	7.21093	0.340544	0.0791239	0.998281
NFATC2IP	8.63878	8.74215	8.45785	8.29666	0.313214	0.0821008	0.998281
GART	9.5604	9.64481	9.36617	9.17365	0.332697	0.0869849	0.998281
NDUFB9	10.1085	10.1024	9.64524	9.87001	0.347799	0.0905284	0.998281
COX7A2	11.4771	11.577	11.3242	11.3825	0.173674	0.0952324	0.998281
ACVR1C	6.9826	6.72086	7.3078	7.21093	-0.407631	0.0999315	0.998281
TFDP1	10.2873	10.0033	9.72527	9.48191	0.541682	0.101387	0.998281
ARAF	6.69362	6.59887	6.96184	7.29666	-0.483002	0.108952	0.998281
ACSF2	6.60979	6.21185	6.92277	7.07195	-0.586541	0.110009	0.998281
TRIM25	9.02829	8.93095	8.7438	8.83939	0.188024	0.110273	0.998281
SLC2A11	6.14031	6.30842	6.59376	6.97126	-0.558142	0.114068	0.998281
TFAM	8.57705	8.68733	8.40415	8.17365	0.343294	0.115088	0.998281
NCAPG2	9.38958	9.22291	8.79261	8.19613	0.811875	0.119876	0.998281
CKAP5	9.30071	9.32775	8.99451	9.16986	0.232047	0.120339	0.998281
DUSP1	10.4914	9.97248	10.9382	10.8747	-0.674523	0.123061	0.998281
TP53	10.6286	10.6121	10.3914	10.0981	0.375567	0.124983	0.998281
CS	10.6549	10.8423	10.4392	10.5284	0.264822	0.125345	0.998281
GARS	9.93357	10.0506	9.85472	9.81054	0.159442	0.125506	0.998281
NRF1	6.43987	6.44687	6.37963	6.29666	0.105224	0.127337	0.998281
PSMA2	11.4061	11.6327	11.0532	11.2419	0.371858	0.127755	0.998281
ACAD10	7.17822	7.20629	7.36305	7.59622	-0.287378	0.134167	0.998281
NEK2	8.98141	8.56886	8.18345	7.5735	0.896662	0.135231	0.998281
SOCS4	9.23927	8.97902	8.76447	8.81539	0.319216	0.137763	0.998281
RNASEL	7.27081	7.53821	7.70978	7.92713	-0.413948	0.138218	0.998281
IDH3A	9.94094	9.72086	9.23448	9.54166	0.442829	0.143791	0.998281
IKZF2	10.8742	8.90029	7.43622	7.70474	2.31675	0.14554	0.998281
ENTPD1	11.7463	11.6776	12.067	12.6258	-0.634505	0.152943	0.998281
IFI6	6.34676	6.05985	6.77391	6.50311	-0.435207	0.158116	0.998281
PSAT1	6.60361	6.69728	5.87094	6.3511	0.539425	0.158224	0.998281
GLUD1/2	11.3043	11.1671	11.1005	11.0454	0.162755	0.158628	0.998281
BATF	10.0231	10.1098	10.2271	10.4758	-0.284964	0.162968	0.998281
CCL28	8.42067	8.66724	8.18345	8.31046	0.296997	0.165532	0.998281
TKT	10.4562	10.6708	10.187	10.3627	0.288645	0.172843	0.998281
SGO2	8.73378	8.16103	7.93405	7.62964	0.66556	0.176578	0.998281
CD38	6.85837	6.31877	5.04439	5.98853	1.0721	0.187402	0.998281
NOD2	5.9391	6.33923	6.80494	6.47886	-0.502735	0.190776	0.998281
PIK3C3	8.79199	8.54923	8.93124	8.88624	-0.238122	0.193531	0.998281
TNFRSF10B	8.31307	8.04746	8.43225	8.43542	-0.253565	0.196447	0.998281
OPA1	9.82954	9.7267	9.66651	9.68897	0.100376	0.196746	0.998281
IL2RA	14.3148	14.4788	13.3438	14.0571	0.696406	0.197367	0.998281
MKI67	9.70881	9.0767	8.81716	7.94495	1.0117	0.201103	0.998281
TNFRSF9	7.53059	8.09035	8.25485	8.52103	-0.57747	0.203442	0.998281
CCNC	9.39406	9.35565	9.10957	9.29318	0.173475	0.205613	0.998281
IFNGR2	8.36696	7.5818	5.09835	7.03916	1.90563	0.210298	0.998281
COX7C	9.97365	9.89943	10.0454	9.99282	-0.0825815	0.211067	0.998281
HK2	6.81624	7.32903	5.83531	6.61858	0.84569	0.212563	0.998281
TOX	9.07928	9.07213	10.1787	9.38738	-0.707348	0.215738	0.998281
TGFBR2	7.07034	7.83334	8.22074	8.07195	-0.694505	0.21588	0.998281
MAP2K2	9.45882	9.54923	9.6682	9.5735	-0.116825	0.216276	0.998281
CD247	9.6958	9.78474	9.65974	9.665	0.0779039	0.222426	0.998281
TAOK2	7.67606	7.59036	7.76447	7.69425	-0.0961468	0.224781	0.998281
PSMA6	9.98795	10.2683	9.79261	9.92713	0.268253	0.226609	0.998281
MIF	10.9314	10.914	10.8114	10.5046	0.264676	0.227134	0.998281
BUB1	9.88854	9.14658	8.99988	8.2897	0.872768	0.231317	0.998281
ITGB8	6.42593	5.04439	6.84131	6.97126	-1.17112	0.233477	0.998281
PTCD1	6.33934	6.60733	6.27715	6.21093	0.229299	0.238547	0.998281
TET2	9.33095	9.26496	9.75973	9.4132	-0.288509	0.243525	0.998281
TBX21	7.22727	7.7782	8.31644	7.8536	-0.58229	0.246968	0.998281
PPIA	14.672	14.3539	14.3125	13.938	0.38769	0.255304	0.998281
LAMTOR1	8.26495	8.20629	8.17872	8.19613	0.0481946	0.255863	0.998281
MYC	9.47667	10.0459	9.40921	9.10797	0.502701	0.258885	0.998281
CEACAM1	7.36148	7.96097	8.12809	9.46966	-1.13765	0.261615	0.998281
FH	9.63576	10.0121	9.47242	9.57636	0.299518	0.264665	0.998281
DOCK2	10.9607	11.1556	10.9393	10.669	0.254011	0.266865	0.998281
IFITM3	5.14882	5.35941	5.55778	6.66231	-0.855929	0.267333	0.998281
PDHA1	8.92306	8.86367	8.52461	8.81539	0.22337	0.271186	0.998281
CCR7	9.60051	9.98471	9.21151	9.5849	0.394407	0.278798	0.998281
CCR8	8.95496	9.63243	6.88842	8.76614	1.46641	0.279538	0.998281
ACACA	5.83746	5.59887	5.85916	5.95377	-0.188297	0.27999	0.998281
OXSM	6.46735	6.56452	6.25934	6.4542	0.159167	0.281257	0.998281
UBE2I	10.1652	10.311	10.0099	10.1604	0.152956	0.281753	0.998281
MTCP1	5.99681	6.18948	6.20455	6.52695	-0.272601	0.283733	0.998281
CXCL8	6.96343	9.2049	9.25822	10.9842	-2.03706	0.286504	0.998281
SDHB	9.89171	10.0675	9.76762	9.88624	0.152692	0.286562	0.998281
NDUFAB1	10.6903	10.9956	10.3822	10.6863	0.308721	0.288278	0.998281
MAPK3	9.51174	9.48869	9.48875	9.46658	0.0225482	0.293951	0.998281
OAS3	7.23128	7.65709	7.93405	7.66231	-0.353992	0.29607	0.998281
RPTOR	8.72099	9.18525	9.91355	9.19241	-0.599857	0.296773	0.998281
TIGIT	11.1038	11.0877	11.1826	11.6241	-0.307573	0.298463	0.998281
SERINC1	11.0141	11.1693	11.1814	11.5306	-0.264333	0.300753	0.998281
TFRC	11.6713	12.3389	11.3148	11.663	0.516192	0.303924	0.998281
ACTN1	9.45367	8.78567	8.72446	8.5849	0.464991	0.306113	0.998281
PCCA	6.04321	6.32903	6.32074	6.55041	-0.249455	0.306672	0.998281
CDC26	9.61287	9.72281	9.45492	9.61581	0.132478	0.306925	0.998281
PPT2	5.14882	5.59887	5.09835	5.04439	0.302476	0.313657	0.998281
SRR	6.14882	6.39894	6.15724	5.7255	0.332507	0.314149	0.998281
MAP3K14	8.66275	8.53821	8.75179	8.65691	-0.103868	0.31578	0.998281
IRF7	7.21921	7.17817	7.24583	7.52695	-0.187707	0.317274	0.998281
MR1	7.44333	7.4841	7.52088	7.87234	-0.232893	0.318647	0.998281
PYCR1	5.30928	6.39894	5.21382	5.04439	0.725001	0.319076	0.998281
PYCR2	10.4673	10.5288	10.4695	10.3478	0.0894222	0.320044	0.998281
IRF4	11.4156	10.517	10.5813	9.76864	0.791365	0.321447	0.998281
SHMT2	9.33282	9.55252	9.06797	9.3511	0.233132	0.322953	0.998281
STK11	8.18651	8.25557	8.25485	8.42911	-0.120938	0.325971	0.998281
CTSW	7.57232	9.02553	9.18699	9.27217	-0.930656	0.329346	0.998281
NCAPH	10.1085	10.7726	9.95218	10.078	0.425426	0.335118	0.998281
CTNNA1	10.1963	10.6677	10.6123	11.1699	-0.459058	0.335543	0.998281
TNFRSF6B	5.50761	5.64891	5.73578	6.93607	-0.757659	0.336606	0.998281
PFKFB4	5.43987	5.04439	5.40415	5.68368	-0.301787	0.338832	0.998281
PSMA3	10.3606	10.8694	10.0718	10.4036	0.377295	0.340052	0.998281
PDK3	8.46735	8.83694	9.16204	8.79097	-0.324363	0.341123	0.998281
LDHA	11.551	12.0712	11.129	11.6193	0.43694	0.346015	0.998281
ATG7	8.2111	8.41589	8.47917	8.41	-0.131085	0.349	0.998281
TRAC	14.2255	13.915	13.9618	13.6236	0.277507	0.350288	0.998281
GZMM	6.22324	5.04439	7.66313	6.02248	-1.20899	0.353986	0.998281
PRKAB2	7.68487	8.25557	8.13787	8.81054	-0.503984	0.371534	0.998281
STAT5B	10.3733	10.079	10.0699	10.0556	0.163389	0.38296	0.998281
NDUFA4	11.6947	11.8951	11.7131	11.644	0.116375	0.386703	0.998281
PTGER2	5.60979	7.71304	7.53575	8.15846	-1.18569	0.392679	0.998281
TRAF6	7.78928	8.12906	8.03433	8.53285	-0.324424	0.394675	0.998281
NCAPD2	10.5962	9.74599	9.97145	8.93607	0.717357	0.39632	0.998281
OASL	5.09698	5.39894	5.30346	5.95377	-0.380657	0.399582	0.998281
CPT1A	9.19475	9.26496	9.21729	8.94051	0.150958	0.4012	0.998281
LAMP2	11.0358	11.1986	10.9656	11.0669	0.10094	0.402852	0.998281
FASN	9.31307	8.90716	9.03433	8.4542	0.365853	0.409998	0.998281
NME1	8.944	10.0224	8.80647	9.03501	0.562445	0.414851	0.998281
KLRB1	5.04439	7.99361	7.38375	9.12369	-1.73472	0.417601	0.998281
UBE2V1	11.3002	11.31	11.3037	11.0699	0.118314	0.418377	0.998281
FUT4	7.48089	7.55143	7.51714	7.98853	-0.236675	0.425321	0.998281
CASP3	11.9294	11.3873	11.5447	11.0412	0.365374	0.427417	0.998281
TPR	9.16359	9.27695	9.09709	9.19613	0.0736578	0.430938	0.998281
RPL23	13.8868	14.39	14.2721	14.5633	-0.279285	0.438036	0.998281
FOS	7.72527	9.1639	8.72932	9.98208	-0.911117	0.440269	0.998281
USP15	9.64029	9.33669	9.40314	9.25085	0.161494	0.442011	0.998281
PPAT	8.3523	9.04435	8.30996	8.42277	0.331958	0.443659	0.998281
PRDM1	10.3806	9.86632	10.4618	10.288	-0.251407	0.452083	0.998281
IL18BP	5.50761	5.04439	5.35469	5.76614	-0.284411	0.45549	0.998281
GNAI2	13.1017	12.7001	12.839	12.4515	0.255696	0.456205	0.998281
JAK2	9.61824	8.65096	8.66313	8.72034	0.442869	0.457159	0.998281
LAMP1	11.3052	11.4703	11.4238	11.5321	-0.0901994	0.457252	0.998281
CD45RA	6.81624	6.02237	5.04439	6.37758	0.708322	0.457622	0.998281
CHMP3	9.16674	9.27959	9.24357	9.33431	-0.0657726	0.459552	0.998281
NME2	12.9027	13.3754	12.9249	12.9255	0.21385	0.461055	0.998281
IFI35	7.88663	7.38915	7.28157	7.50311	0.245556	0.462332	0.998281
SELPLG	8.32251	8.03497	7.88262	8.13538	0.169745	0.468758	0.998281
HMGCR	9.77216	9.35439	9.50491	9.11978	0.250933	0.470274	0.998281
SOCS5	7.61901	8.05985	7.9057	8.28272	-0.254781	0.47235	0.998281
GOT1	6.94888	7.0843	6.54313	7.03916	0.225445	0.47302	0.998281
SLC2A1	6.86871	7.24476	6.29474	7.07195	0.373391	0.47825	0.998281
NAA20	8.72099	9.03497	8.67661	8.79097	0.14419	0.479093	0.998281
CPT1B	7.54033	7.23388	7.96459	7.37758	-0.283984	0.48143	0.998281
JAK1	10.6516	10.2346	10.7378	10.5417	-0.19666	0.483288	0.998281
GPI	10.8186	10.5343	10.6812	10.1812	0.245256	0.483606	0.998281
PTPN6	9.95981	8.95269	9.31428	8.49103	0.553591	0.484327	0.998281
CALM1	9.68341	9.73927	9.72284	9.52695	0.0864414	0.485406	0.998281
CD4	11.1456	10.3494	11.6315	10.825	-0.480755	0.485556	0.998281
SLC27A3	5.72811	6.4183	6.78017	6.15081	-0.392282	0.489343	0.998281
NMT1	9.90873	10.225	9.7864	10.0183	0.164505	0.48977	0.998281
MAF	12.3496	10.9948	13.1526	11.7977	-0.802955	0.490165	0.998281
TIMM23	9.28921	9.61575	9.05642	9.43227	0.208138	0.491083	0.998281
KYAT1	6.86871	6.02237	6.29474	5.76614	0.415099	0.492937	0.998281
IL10	5.04439	6.91058	6.86506	6.64061	-0.775347	0.496111	0.998281
IL15	5.04439	5.37931	5.15724	6.05565	-0.394594	0.496979	0.998281
BCL2	9.36787	9.10984	9.72608	9.21827	-0.233322	0.498746	0.998281
TSC2	8.6418	8.72281	8.65974	8.95377	-0.124447	0.500187	0.998281
RAE1	9.94155	9.10087	9.31428	9.00136	0.363392	0.502894	0.998281
IFI30	7.84795	8.5204	7.35887	8.16607	0.421702	0.506337	0.998281
TNFRSF4	7.44333	8.43504	8.01853	8.94936	-0.544766	0.507142	0.998281
TNFRSF18	9.28149	10.8188	10.3457	11.1295	-0.687481	0.509132	0.998281
CD7	10.0231	9.01762	7.82324	9.59903	0.809221	0.510868	0.998281
AHR	10.6549	11.5066	11.2051	11.7485	-0.396042	0.515128	0.998281
ALDH3A2	9.60051	9.36441	9.32288	9.44171	0.100166	0.527634	0.998281
CD3D	12.6902	12.3821	12.8407	12.5511	-0.15982	0.528585	0.998281
MTHFD2	10.3098	10.8152	9.76684	10.613	0.372543	0.528592	0.998281
IL1A	7.91185	10.1386	9.11825	11.2633	-1.16557	0.529553	0.998281
GFER	6.38328	6.81153	6.65634	6.9	-0.180761	0.539466	0.998281
TYK2	8.92802	9.20071	9.0769	9.31046	-0.129317	0.54613	0.998281
MAP3K7	9.41362	9.43027	9.31751	9.43857	0.0439056	0.546987	0.998281
SERINC3	10.5496	10.8437	10.6035	11.3776	-0.293902	0.551395	0.998281
GNG10	8.10575	7.28751	7.13299	7.60744	0.326414	0.561397	0.998281
PSMB10	10.2141	9.68033	9.91782	9.52103	0.227818	0.564059	0.998281
MDH2	8.8414	8.20907	8.55047	7.863	0.3185	0.565638	0.998281
PTPRC	12.9791	12.8413	13.4053	12.8226	-0.203752	0.566343	0.998281
CD45R0	11.665	11.1005	12.9354	11.1109	-0.640449	0.571501	0.998281
COX16	8.51586	8.47488	8.57588	8.08807	0.163398	0.573124	0.998281
JUN	9.82224	11.2552	10.6097	11.642	-0.58708	0.574562	0.998281
ALDOA	12.1364	12.5172	12.1559	12.2414	0.128148	0.578794	0.998281
SOS2	7.44679	8.79681	8.26827	8.9756	-0.500134	0.579046	0.998281
ADAR	11.3437	11.2733	11.2694	11.5121	-0.0822187	0.58204	0.998281
PYCR3	5.07928	5.59887	5.26827	5.04439	0.182743	0.58451	0.998281
CD84	9.86678	9.29539	9.95148	9.63239	-0.210853	0.585373	0.998281
DAP3	10.1761	10.6084	10.1864	10.3087	0.144693	0.585475	0.998281
MAP2K7	8.16569	8.35941	8.11825	8.25443	0.0762126	0.585729	0.998281
NDUFA2	7.84271	7.25557	7.63923	6.80567	0.326694	0.587258	0.998281
UQCRQ	10.4537	11.0381	10.3362	10.7178	0.218904	0.594541	0.998281
DHFR2	7.21921	6.89684	7.20455	7.11978	-0.104138	0.595858	0.998281
TGIF2	9.40654	8.99038	9.15001	8.96254	0.142187	0.596838	0.998281
RAC2	11.8151	11.0949	11.5562	10.6172	0.368281	0.59717	0.998281
GADD45B	8.2747	8.38424	8.20919	8.8536	-0.201927	0.599659	0.998281
SEC22B	8.56915	9.09336	8.87971	9.14311	-0.180152	0.601671	0.998281
COX6B1	11.4362	11.6335	11.2893	11.5706	0.10487	0.603746	0.998281
TGFBR1	11.3328	11.0463	11.676	11.0961	-0.196466	0.605328	0.998281
FLCN	9.06023	9.37436	8.87679	9.258	0.149901	0.605617	0.998281
OAT	8.33562	9.21185	7.65974	8.94495	0.471391	0.606076	0.998281
BID	6.84795	5.33923	6.70978	6.40357	-0.463086	0.608544	0.998281
STAT5A	10.128	10.0358	9.43919	10.2401	0.24224	0.608905	0.998281
SMAD2	10.1978	10.5476	10.0046	10.4164	0.162227	0.609156	0.998281
TOLLIP	8.91809	9.12465	8.94523	9.38085	-0.141671	0.616245	0.998281
MTOR	8.17822	8.31877	8.23903	8.371	-0.0565268	0.616977	0.998281
PCK2	8.52406	8.26362	8.4559	8.05565	0.13807	0.621517	0.998281
PIK3R3	7.10137	6.34935	7.42827	6.64061	-0.309077	0.627509	0.998281
HSPA9	8.9501	9.48295	8.80186	9.24727	0.191959	0.635934	0.998281
NFAT5	7.68487	8.03811	7.9057	8.02248	-0.102603	0.636637	0.998281
TRAF3	9.45539	9.47257	9.37963	9.488	0.0301635	0.637644	0.998281
BTBD6	7.72242	7.87598	7.7957	7.70474	0.0489812	0.638183	0.998281
SLC25A6	11.7905	12.1057	11.9883	12.0881	-0.0900707	0.64055	0.998281
TNF	9.21212	9.46677	9.43026	8.95816	0.145234	0.642409	0.998281
XAF1	6.23927	6.81884	6.35469	7.29666	-0.296615	0.645372	0.998281
CDKN1A	9.09147	10.5108	9.70403	10.8851	-0.493399	0.646507	0.998281
HAVCR2	8.82424	10.6998	9.90856	10.7008	-0.542694	0.647269	0.998281
SMURF1	7.12744	7.5204	7.2413	7.74596	-0.169712	0.648675	0.998281
TFB2M	7.58492	8.19511	7.54313	7.87234	0.182276	0.651513	0.998281
SMAD5	7.17406	8.22291	7.67996	8.37758	-0.330291	0.652319	0.998281
IL12RB2	9.46138	8.9839	9.28046	8.81539	0.174714	0.652421	0.998281
STAM	9.35873	10.0176	7.9057	10.2164	0.627106	0.653743	0.998281
CD9	9.61594	10.3663	6.14759	11.1831	1.32579	0.654409	0.998281
SMARCA4	9.56756	9.97657	9.41526	9.82744	0.150719	0.655409	0.998281
BCL2L1	9.20193	10.0614	9.50112	10.4116	-0.324702	0.655672	0.998281
LPAR6	8.73661	11.3556	10.2849	11.2473	-0.719945	0.657212	0.998281
CTNNB1	11.3007	11.5842	11.3963	11.7034	-0.107394	0.658492	0.998281
ALDOC	7.05684	7.23388	6.17635	7.4542	0.330085	0.659738	0.998281
NDUFA6	9.74926	10.1817	9.60526	10.0225	0.151613	0.663938	0.998281
SLC3A2	9.34583	10.0675	9.11206	9.80079	0.250261	0.665645	0.998281
TICAM1	9.38148	8.82611	9.14274	8.71516	0.174844	0.667312	0.998281
RUNX3	10.1594	11.2329	10.0889	10.6942	0.304533	0.670097	0.998281
CXCR3	7.05231	5.88992	6.84131	5.04439	0.528264	0.67042	0.998281
SELL	11.4748	6.0843	9.17397	5.04439	1.67035	0.671439	0.998281
IKBKE	9.68487	8.3867	9.08955	8.21093	0.385545	0.671476	0.998281
RBX1	11.1654	11.0342	10.7864	11.1998	0.106686	0.67148	0.998281
ATP5MG	9.38238	9.76313	9.30237	9.60465	0.119246	0.672269	0.998281
HLA-DRA	14.1448	13.8693	14.2494	13.2631	0.250804	0.67272	0.998281
IRF3	7.32814	6.69728	7.35049	7.02248	-0.173774	0.673334	0.998281
AFDN	9.32439	9.71989	9.34943	10.1099	-0.20755	0.676049	0.998281
IL2RG	12.8492	12.5701	12.9598	12.6579	-0.0992242	0.676968	0.998281
HLA-DRB1	12.4146	12.5815	12.6123	12.146	0.118925	0.67845	0.998281
MAGED1	9.01439	8.64069	8.89853	8.93607	-0.0897565	0.679818	0.998281
PLCG1	10.4729	9.44569	10.0317	9.28621	0.300317	0.682664	0.998281
CCL4/L1	5.75065	10.5547	8.15964	10.7034	-1.27886	0.684309	0.998281
IL21R	8.11229	8.59036	7.88262	8.46658	0.176727	0.685624	0.998281
PARP1	10.4876	10.2509	10.4811	10.012	0.122712	0.686413	0.998281
PRICKLE3	6.64029	7.26094	6.88262	7.39063	-0.186006	0.688359	0.998281
TNFSF13B	6.27859	6.88297	6.25934	7.562	-0.329892	0.691019	0.998281
IL32	16.1755	15.4215	16.2289	15.7689	-0.200393	0.694505	0.998281
ICOS	9.23528	9.75077	9.51807	9.71775	-0.124885	0.69567	0.998281
IRF1	7.61594	7.14368	7.22304	7.32414	0.106222	0.702997	0.998281
NFATC1	5.9586	7.23388	5.58663	6.82504	0.390402	0.703389	0.998281
PIK3R2	7.04321	6.132	6.95633	6.64061	-0.210867	0.70457	0.998281
ZAP70	11.3033	10.6142	11.3734	9.79834	0.372868	0.706773	0.998281
SCD	10.2014	9.15093	10.0545	8.47886	0.409505	0.707552	0.998281
TIMP1	6.45367	9.47835	7.55047	10.082	-0.850249	0.708396	0.998281
OAS1	8.99209	7.07823	10.0278	7.42911	-0.693279	0.709327	0.998281
PTK2B	9.97962	9.52599	10.0603	9.69161	-0.12314	0.714484	0.998281
ATG14	7.80552	8.52264	8.00791	8.75104	-0.215393	0.717088	0.998281
TGFB1	9.78655	9.6642	10.2865	9.49708	-0.166427	0.717388	0.998281
RAI1	6.30167	6.73638	6.26827	7.19613	-0.213177	0.717737	0.998281
CTSD	10.0959	11.1863	10.6132	11.1746	-0.252786	0.720164	0.998281
PDK1	7.99209	6.87598	7.42027	6.95377	0.247016	0.722555	0.998281
PKM	12.6028	13.2862	13.093	13.0747	-0.139356	0.722988	0.998281
HSPE1	11.0219	11.6471	10.9975	11.3768	0.147382	0.72587	0.998281
CASP8	12.4345	11.5989	12.5902	11.8822	-0.219488	0.727335	0.998281
DVL2	8.4012	8.58395	8.44412	8.6515	-0.055235	0.728044	0.998281
COX5B	11.334	11.6121	11.3269	11.4903	0.0644417	0.728086	0.998281
PRF1	10.6121	9.69728	10.556	9.05154	0.35094	0.728697	0.998281
ISG15	8.70232	7.77068	9.14274	7.93607	-0.302901	0.729484	0.998281
IFNG	5.04439	7.37436	5.40415	8.56776	-0.776581	0.730795	0.998281
UBE2F	8.49097	8.76313	8.11825	8.83462	0.150617	0.7322	0.998281
PPP2R5D	9.15305	8.90029	9.14638	9.01828	-0.0556583	0.732361	0.998281
IL23A	6.71671	5.47488	5.07817	6.40357	0.354926	0.733626	0.998281
HIF1A	10.6471	11.0342	10.4801	10.9604	0.120388	0.733933	0.998281
COX7B	11.2783	11.668	11.0603	11.622	0.132008	0.736581	0.998281
IL12A	8.08594	6.31877	7.26827	6.37758	0.379429	0.738299	0.998281
PTGER4	8.64932	9.95601	8.58127	9.43857	0.292749	0.743921	0.998281
UQCR10	8.66869	8.44215	8.41425	8.59057	0.0530063	0.747342	0.998281
IRF9	10.3319	9.65198	10.2722	9.98423	-0.136264	0.747465	0.998281
CD276	5.04439	8.02869	6.37963	7.91815	-0.612348	0.750249	0.998281
CD6	10.3788	9.99442	10.6745	9.98423	-0.142781	0.752383	0.998281
SERPINB9	6.74505	8.85659	5.55778	8.70474	0.669563	0.757591	0.998281
TOMM6	8.91809	9.3149	9.08703	9.30358	-0.0788095	0.760615	0.998281
IKZF4	8.28632	8.37931	8.21613	8.57921	-0.0648578	0.762287	0.998281
HDAC7	8.32814	7.4038	7.96734	7.39063	0.186985	0.764133	0.998281
NFIL3	7.75065	10.4916	8.79415	10.5606	-0.556254	0.765479	0.998281
RPL3	10.7415	11.2325	11.0759	11.0587	-0.0803074	0.774762	0.998281
PPARA	7.60979	7.92419	7.35049	7.96254	0.110479	0.778569	0.998281
CREB1	9.26788	9.65096	9.3325	9.76864	-0.0911498	0.78322	0.998281
RDH10	11.8755	11.1158	11.4004	11.3519	0.119473	0.783313	0.998281
FOSB	6.54033	8.65912	6.91141	9.28621	-0.499089	0.783487	0.998281
MID1IP1	8.66275	9.39528	8.8562	9.50311	-0.150638	0.787015	0.998281
DHRS4	8.3523	8.91058	8.61842	8.82504	-0.0902888	0.790275	0.998281
AKT2	9.88917	9.82611	9.83981	9.90228	-0.0134053	0.791139	0.998281
FAS	10.3361	9.37931	10.2121	9.81054	-0.153617	0.795073	0.998281
CBR4	8.81089	8.62202	8.88262	8.64061	-0.0451574	0.796327	0.998281
OMA1	8.12097	8.51816	8.16683	8.34441	0.0639458	0.796495	0.998281
NOTCH2	9.45967	10.3688	9.87752	10.2383	-0.143673	0.7966	0.998281
PHGDH	6.48089	7.01603	7.15724	5.95377	0.192958	0.797121	0.998281
GFM1	8.5802	9.14658	8.60966	8.92713	0.094998	0.797377	0.998281
ITGAM	9.96162	6.81884	8.83531	6.863	0.541071	0.798022	0.998281
BCL6	5.79471	6.78194	5.04439	6.91815	0.307055	0.799146	0.998281
TRAT1	8.71957	10.4818	9.90427	9.80811	-0.255502	0.799423	0.998281
HLA-E	12.132	11.2706	12.2006	11.5188	-0.158385	0.800217	0.998281
CD96	8.77423	10.7716	9.3755	10.8931	-0.361394	0.800363	0.998281
EBI3	7.55	9.2967	7.73899	9.89313	-0.392714	0.80364	0.998281
SLC7A5	8.83614	10.5834	8.69163	10.0941	0.316925	0.803841	0.998281
IL10RA	11.0529	11.2294	10.9477	11.4978	-0.0815979	0.804153	0.998281
TNFRSF11A	9.34027	10.1958	9.45785	10.4323	-0.177021	0.810438	0.998281
COX4I1	11.61	11.9589	11.5986	12.1474	-0.0885939	0.810824	0.998281
IRF5	7.71384	9.066	8.2322	8.9669	-0.209633	0.810827	0.998281
FUT7	10.2288	9.87072	10.304	9.57921	0.10814	0.814119	0.998281
CD200	6.42593	7.32903	7.34627	6.70474	-0.148027	0.814312	0.998281
TRAF5	8.53709	8.05057	8.68331	7.5849	0.159724	0.815211	0.998281
SKP1	11.6945	12.3325	11.8426	12.4112	-0.11337	0.81561	0.998281
TIMM17A	9.24623	9.62723	9.19521	9.54166	0.0682983	0.815653	0.998281
ID2	8.18651	11.8908	9.6741	11.4978	-0.547317	0.815744	0.998281
LTB	13.8964	8.94937	12.8091	8.26864	0.884045	0.816956	0.998281
GATA3	11.4756	13.2058	10.239	13.476	0.48318	0.816971	0.998281
ADORA2A	7.95375	5.04439	7.75179	6.11978	-0.436713	0.817951	0.998281
PIK3R1	8.20091	8.81336	8.19521	8.62412	0.0974699	0.818702	0.998281
MTHFD1L	8.05231	7.10835	8.08829	6.61858	0.226889	0.819327	0.998281
CD69	6.36878	8.94937	7.4637	8.57921	-0.362376	0.820668	0.998281
DECR1	10.554	9.9452	10.2655	10.0699	0.081903	0.821761	0.998281
MAPK12	7.06586	5.39894	6.80494	5.04439	0.30773	0.823323	0.998281
IFNGR1	8.63727	8.70321	8.62539	8.75104	-0.0179706	0.823702	0.998281
HADHB	10.2162	10.0919	10.2677	10.0941	-0.0268762	0.824775	0.998281
STAT2	7.93418	7.43266	7.9057	7.60744	-0.0731525	0.825428	0.998281
CD68	7.7756	5.87598	6.56505	6.61858	0.233977	0.828461	0.998281
ADD1	10.9655	10.9904	11.0297	10.892	0.0170972	0.829784	0.998281
STAT1	12.7841	12.0731	12.7648	11.8008	0.145801	0.830354	0.998281
APC	6.97783	7.05367	6.91711	7.18118	-0.0333924	0.830603	0.998281
ICOSLG	7.46053	5.51141	6.40415	6.08807	0.239856	0.830693	0.998281
IL12RB1	9.35322	9.0767	9.53483	8.67837	0.108364	0.832137	0.998281
RORA	10.1188	8.43266	10.2385	8.83939	-0.263197	0.832515	0.998281
NCR3	9.43291	5.23388	8.36721	5.04439	0.627592	0.83648	0.998281
CMIP	5.36878	6.38915	5.66989	6.37758	-0.144763	0.837329	0.998281
CD3G	10.7331	8.77068	10.4969	9.51508	-0.254088	0.838393	0.998281
NEDD8	10.8355	11.0263	10.6983	11.0679	0.047827	0.839514	0.998281
CD28	10.1963	6.36939	10.2794	7.37758	-0.545625	0.841367	0.998281
GRPEL1	6.35414	6.76691	6.45198	6.5735	0.0477841	0.844852	0.998281
ATP5MF	10.6369	11.1538	10.6154	11.0288	0.0732998	0.845275	0.998281
WDR45	8.34861	8.24205	8.15964	8.37758	0.0267187	0.846095	0.998281
MFN2	8.79064	9.49554	8.90427	9.59622	-0.107153	0.848361	0.998281
CIITA	8.66869	8.11429	8.58306	8.03085	0.084539	0.848963	0.998281
ERAP2	11.5419	8.96262	11.182	8.52695	0.397819	0.849738	0.998281
IL6ST	11.2184	9.36566	10.8917	10.1217	-0.214656	0.850403	0.998281
DDIT4	6.40476	7.17817	6.64952	6.76614	0.0836339	0.85048	0.998281
CD52	12.7511	11.5653	12.3785	11.6427	0.147648	0.85202	0.998281
NFKBIA	10.5873	12.2383	10.5991	12.8063	-0.28989	0.852885	0.998281
ACSL5	9.42855	9.51928	9.61755	9.25085	0.0397159	0.852929	0.998281
CD40	5.39764	6.94437	5.04439	6.80567	0.245972	0.853206	0.998281
FYN	8.8414	9.06753	8.39195	9.79834	-0.140675	0.861679	0.998281
PLCB2	9.75554	8.86191	9.98709	8.90456	-0.137099	0.863176	0.998281
SMAD3	8.00152	9.12317	7.97008	8.87699	0.138813	0.865144	0.998281
CCL3/L1	8.6672	12.5086	10.0635	11.9333	-0.410488	0.865357	0.998281
MT2A	7.96101	11.4746	7.57947	10.9449	0.455596	0.868718	0.998281
ATP6V1F	10.5711	10.7047	10.4132	10.7885	0.0370329	0.86964	0.998281
RELA	8.9156	9.00005	8.84728	9.11978	-0.0257045	0.873599	0.998281
CD80	10.6221	10.4105	10.2794	10.8653	-0.0560843	0.873712	0.998281
NOTCH1	7.39406	8.74407	7.808	8.61303	-0.141448	0.873753	0.998281
STAT4	7.09257	9.24205	6.14759	9.48191	0.352561	0.875299	0.998281
PGK1	12.2169	13.5118	12.3871	13.6648	-0.161608	0.875343	0.998281
GZMB	5.04439	15.918	7.21382	16.0632	-1.15728	0.884047	0.998281
LILRB3	5.29402	5.61575	6.03695	5.04439	-0.0857883	0.884501	0.998281
NKG7	9.31118	10.6215	10.0883	10.0597	-0.107676	0.884591	0.998281
MTHFS	8.21719	9.01762	7.93965	9.06789	0.113632	0.884608	0.998281
LCK	11.1759	9.76029	11.2242	9.32754	0.19222	0.885889	0.998281
CTLA4	12.7847	10.7512	13.0546	10.9527	-0.235694	0.88676	0.998281
FKBP1A	6.72811	7.17817	6.68331	7.3511	-0.0640671	0.888195	0.998281
PML	9.33748	8.7782	9.4598	8.78604	-0.0650837	0.895462	0.998281
CISH	9.85252	9.50463	10.1763	9.31732	-0.0682574	0.896406	0.998281
MAX	10.8239	10.4498	10.6644	10.5519	0.0287251	0.896568	0.998281
PGAM1	11.8388	12.2738	11.9027	12.2958	-0.0429392	0.896984	0.998281
HACD4	10.2945	8.66724	10.3526	8.21827	0.19544	0.897559	0.998281
PRKCB	9.46223	8.71108	9.71958	8.64061	-0.0934388	0.899992	0.998281
MPC2	9.94277	9.91655	9.69743	10.104	0.0289415	0.900044	0.998281
CXCR4	13.0957	11.7448	12.6361	11.9928	0.105803	0.900497	0.998281
FOXO1	9.57863	8.01285	9.06797	8.74596	-0.111228	0.902071	0.998281
PFKL	11.0622	10.2021	10.966	10.1392	0.0795452	0.906121	0.998281
STAT3	9.67459	10.8764	9.43721	10.8665	0.123647	0.90677	0.998281
ACADVL	12.8133	12.3403	12.9943	12.2731	-0.0568278	0.907219	0.998281
CD3E	12.294	11.3175	12.4481	11.3528	-0.094669	0.90914	0.998281
PPP3CA	7.99209	8.78007	7.8323	8.78604	0.0769087	0.912421	0.998281
WAS	10.1344	9.76124	10.1686	9.64879	0.0391297	0.913845	0.998281
CD40LG	6.03405	10.832	7.78329	9.69688	-0.307068	0.916226	0.998281
CD86	8.59118	7.19511	9.15363	6.93607	-0.151706	0.918399	0.998281
UBA5	8.68487	9.38547	8.67996	9.51508	-0.0623524	0.91937	0.998281
OAS2	9.73449	9.04435	9.85249	8.78109	0.0726274	0.919667	0.998281
TRIM34	8.33188	7.69728	8.17872	7.92713	-0.0383461	0.920811	0.998281
TNFSF9	6.33934	8.12022	6.46758	8.2757	-0.141859	0.921196	0.998281
GZMA	5.04439	11.7964	5.40415	10.4986	0.468999	0.921824	0.998281
VAV1	9.27567	9.02869	9.26716	8.9971	0.0200533	0.92274	0.998281
IL4R	8.1803	10.5596	8.39195	10.71	-0.180992	0.923173	0.998281
LAG3	11.4394	9.46909	11.9226	9.31732	-0.165694	0.928447	0.998281
CD226	10.3347	9.75839	10.3346	9.83462	-0.0380874	0.929578	0.998281
RARG	7.60361	8.44687	7.37963	8.53285	0.0689982	0.931857	0.998281
PDCD1LG2	5.04439	6.71304	5.54313	6.05565	0.0793296	0.935862	0.998281
CCL5	9.25315	13.0629	10.0039	12.7329	-0.210353	0.936648	0.998281
LAT	9.10356	10.2263	9.07563	10.1178	0.0682306	0.937137	0.998281
FOXP3	11.3288	8.32134	11.0952	8.863	-0.154016	0.941943	0.998281
CXCL2	7.43639	6.39894	7.61842	6.3511	-0.0670966	0.94216	0.998281
KLF2	12.6453	8.70912	11.8028	9.18493	0.183322	0.945239	0.998281
ATP5PD	9.84795	9.92504	9.85694	9.9091	0.00347528	0.94727	0.998281
HDAC8	8.38509	8.58395	8.4382	8.51508	0.00787715	0.947821	0.998281
JUNB	8.79064	9.22015	8.64438	9.43227	-0.0329324	0.948169	0.998281
ACOT2	7.89171	7.99684	7.90856	7.97126	0.00436608	0.949619	0.998281
CD99	7.46735	9.15959	7.66989	9.10797	-0.0754609	0.952001	0.998281
ICAM1	7.52733	9.59356	7.45198	9.88393	-0.107512	0.952409	0.998281
NFKB2	9.73872	11.0602	9.47339	11.1821	0.0717255	0.953094	0.998281
CHMP4A	10.7756	10.8994	10.7581	10.9305	-0.00680281	0.954713	0.998281
PRKCD	8.76595	8.15238	8.63923	8.23284	0.0231299	0.955597	0.998281
TRIM22	10.0294	7.87948	9.08703	8.95377	-0.0659367	0.956751	0.998281
PSPH	5.57232	6.132	5.9837	5.68368	0.0184653	0.958912	0.998281
SP100	9.67754	9.29801	9.44511	9.50911	0.0106655	0.960841	0.998281
SH2D1A	10.3495	9.9618	10.4137	9.93161	-0.0170143	0.961139	0.998281
SOCS2	11.9017	11.1046	11.8407	11.107	0.0292728	0.961816	0.998281
MTHFR	7.67901	7.12022	7.65293	7.10401	0.0211397	0.961861	0.998281
ITGB2	10.3706	9.06446	10.4787	9.05154	-0.0475816	0.965239	0.998281
SIRPG	9.15939	6.99684	9.57318	6.40357	0.089737	0.966944	0.998281
PPARD	5.88917	6.02237	5.69661	6.24007	-0.012566	0.968257	0.998281
AKT1	8.87642	8.90544	9.03302	8.76112	-0.00614059	0.968257	0.998281
SH3BP2	8.03634	8.5775	7.93965	8.63514	0.0195293	0.968674	0.998281
NDUFA1	11.7684	12.0301	11.7071	12.0714	0.00993737	0.968686	0.998281
SLAMF6	9.03175	7.48869	8.72608	7.87234	-0.0389924	0.968746	0.998281
FOXP3_delta2	12.2511	9.25826	11.9458	9.70996	-0.0731969	0.972301	0.998281
PIDD1	6.64632	5.88992	6.38785	6.11978	0.0143041	0.9748	0.998281
LIF	5.30928	10.8179	5.35469	10.5076	0.132458	0.975174	0.998281
CDC42	11.7976	12.3034	11.7464	12.328	0.0133055	0.975593	0.998281
PTGS2	5.04439	11.4041	5.60085	11.1247	-0.138509	0.976753	0.998281
TNFSF14_iso1	5.75065	9.45627	6.08829	9.27921	-0.0802904	0.976787	0.998281
SLC25A20	10.1499	9.43385	10.3801	9.24727	-0.0218457	0.976954	0.998281
FOXP3_delta7	8.68925	6.29801	8.44215	6.64061	-0.0477496	0.977451	0.998281
GLS	10.7299	11.0128	10.8982	10.8536	-0.00451844	0.977698	0.998281
IL6R	7.34676	5.12022	6.69661	5.84414	-0.0368864	0.978125	0.998281
IL2RB	10.5456	11.6163	11.1415	10.9875	0.0164296	0.978525	0.998281
BATF3	8.10356	11.1628	8.93545	10.2419	0.0445295	0.981073	0.998281
LTA	11.4176	9.84591	11.8034	9.39063	0.0347295	0.982946	0.998281
DGLUCY	9.74575	8.75744	9.72527	8.80079	-0.0114342	0.988052	0.998281
IL16	10.0647	9.86632	10.4011	9.54458	-0.0073213	0.988224	0.998281
STAT6	9.70953	8.95601	9.79261	8.89084	-0.00895034	0.98923	0.998281
IFNAR1	9.70665	10.3213	9.52554	10.4895	0.00646583	0.992002	0.998281
TRIM33	9.62893	9.65301	9.62016	9.66231	-0.000266484	0.992235	0.998281
TRIM26	8.3706	7.62411	8.39806	7.60744	-0.00539619	0.992982	0.998281
FNIP1	9.29114	9.82066	9.20803	9.91137	-0.00380171	0.993893	0.998281
NR3C1	8.85056	10.1617	8.70156	10.3207	-0.00499207	0.996612	0.998462
RDH14	7.91435	7.63243	7.85323	7.69425	-0.000352001	0.998462	0.998462
