# Supplementary material for: Therapeutically expanded human regulatory T-cells are super-suppressive due to HIF1A induced expression of CD73
Source: Commun Biol. 2021 Oct 14;4:1186. doi: 10.1038/s42003-021-02721-x (PMC8516976; doi:10.1038/s42003-021-02721-x)
Supplement: Supplementary file 4 — Supplementary Data 2 [file 42003_2021_2721_MOESM4_ESM.xlsx]

## Sheet: Ex vivo vs ExpTregx2 GO-BP
PATHWAY	GO Biological Process					< 0.01	< 0.25
Total Pathways	7481
Pathways in analysis	832
UP in Ex vivo Tregs	NOM p-val	FDR q-val			UP in Expaned (2 cycles) Tregs	NOM p-val	FDR q-val
GOBP_CELL_CHEMOTAXIS	0	0.236009			GOBP_INTERLEUKIN_2_PRODUCTION	0	0.0695592
GOBP_NEUTROPHIL_CHEMOTAXIS	0	0.291755			GOBP_ORGANIC_ACID_BIOSYNTHETIC_PROCESS	0	0.111089
GOBP_DEFENSE_RESPONSE	0	0.328785			GOBP_ORGANIC_ACID_METABOLIC_PROCESS	0.0019802	0.43169
GOBP_INTERLEUKIN_17_PRODUCTION	0	0.334982			GOBP_FATTY_ACID_METABOLIC_PROCESS	0.00198413	0.568597
GOBP_TAXIS	0	0.361508			GOBP_SMALL_MOLECULE_METABOLIC_PROCESS	0.00387597	0.591185
GOBP_RESPONSE_TO_CYTOKINE	0	0.445057			GOBP_SMALL_MOLECULE_BIOSYNTHETIC_PROCESS	0.00596422	0.45443
GOBP_LEUKOCYTE_MIGRATION	0.00192678	0.356199			GOBP_NEGATIVE_REGULATION_OF_T_CELL_PROLIFERATION	0.00601202	0.421849
GOBP_INFLAMMATORY_RESPONSE	0.00199203	0.352104			GOBP_LIPID_LOCALIZATION	0.00610998	0.423977
GOBP_CELL_MIGRATION	0.00204499	0.440441			GOBP_PURINE_CONTAINING_COMPOUND_BIOSYNTHETIC_PROCESS	0.0077821	0.492454
GOBP_T_CELL_DIFFERENTIATION	0.00204918	0.351978			GOBP_POSITIVE_REGULATION_OF_T_CELL_PROLIFERATION	0.00927644	0.459881
GOBP_LEUKOCYTE_CHEMOTAXIS	0.00209644	0.289712			GOBP_MONOCARBOXYLIC_ACID_BIOSYNTHETIC_PROCESS	0.00961539	0.48977
GOBP_LEUKOCYTE_DIFFERENTIATION	0.00406504	0.358723			GOBP_FATTY_ACID_BIOSYNTHETIC_PROCESS	0.0100806	0.467361
GOBP_RESPONSE_TO_CHEMOKINE	0.00406504	0.521114			GOBP_MONOCARBOXYLIC_ACID_METABOLIC_PROCESS	0.010917	0.58308
GOBP_REGULATION_OF_OSTEOCLAST_DIFFERENTIATION	0.00410678	0.315508			GOBP_ORGANIC_ACID_TRANSPORT	0.0140562	0.429214
GOBP_GRANULOCYTE_CHEMOTAXIS	0.00426439	0.263354			GOBP_CELLULAR_LIPID_METABOLIC_PROCESS	0.0146444	0.567394
GOBP_CELLULAR_DEFENSE_RESPONSE	0.00592885	0.399849			GOBP_FATTY_ACID_TRANSPORT	0.0172745	0.423362
GOBP_REGULATION_OF_CELL_DIFFERENTIATION	0.00618557	0.451012			GOBP_REGULATION_OF_EXTRINSIC_APOPTOTIC_SIGNALING_PATHWAY	0.0193798	0.474476
GOBP_MYELOID_LEUKOCYTE_MIGRATION	0.00619835	0.350262			GOBP_ORGANONITROGEN_COMPOUND_BIOSYNTHETIC_PROCESS	0.019802	0.59782
GOBP_GRANULOCYTE_MIGRATION	0.00622407	0.355023			GOBP_REGENERATION	0.0199203	0.449959
GOBP_NEUTROPHIL_MIGRATION	0.0077821	0.315654			GOBP_NEGATIVE_REGULATION_OF_EXTRINSIC_APOPTOTIC_SIGNALING_PATHWAY	0.0224033	0.483759
GOBP_G_PROTEIN_COUPLED_RECEPTOR_SIGNALING_PATHWAY	0.00792079	0.345802			GOBP_REGULATION_OF_CELL_CELL_ADHESION	0.0227743	0.577236
GOBP_PHAGOCYTOSIS	0.00890869	0.333762			GOBP_LEUKOCYTE_CELL_CELL_ADHESION	0.0244399	0.607923
GOBP_LYMPHOCYTE_MIGRATION	0.010395	0.340282			GOBP_OXIDATIVE_PHOSPHORYLATION	0.0290135	0.498506
GOBP_B_CELL_ACTIVATION	0.0123711	0.391056			GOBP_GLAND_DEVELOPMENT	0.0294695	0.596796
GOBP_MONONUCLEAR_CELL_DIFFERENTIATION	0.012474	0.3959			GOBP_T_CELL_PROLIFERATION	0.0305499	0.579736
GOBP_REGULATION_OF_IMMUNE_SYSTEM_PROCESS	0.0141414	0.435071			GOBP_SECRETION	0.0307377	0.580012
GOBP_HUMORAL_IMMUNE_RESPONSE	0.0151515	0.389424			GOBP_SIGNAL_RELEASE	0.0321285	0.57376
GOBP_LOCOMOTION	0.015625	0.449821			GOBP_NEGATIVE_REGULATION_OF_CELL_CELL_ADHESION	0.0324544	0.582317
GOBP_CYTOKINE_MEDIATED_SIGNALING_PATHWAY	0.0179283	0.456109			GOBP_RIBOSE_PHOSPHATE_BIOSYNTHETIC_PROCESS	0.0410156	0.576394
GOBP_IMMUNE_SYSTEM_DEVELOPMENT	0.0189873	0.461026			GOBP_REGULATION_OF_PROTEIN_LOCALIZATION	0.0418327	0.59714
GOBP_B_CELL_PROLIFERATION	0.02079	0.364781			GOBP_EMBRYONIC_ORGAN_MORPHOGENESIS	0.0428016	0.585845
GOBP_LYMPHOCYTE_CHEMOTAXIS	0.0227273	0.357014			GOBP_NEGATIVE_REGULATION_OF_CELL_ACTIVATION	0.044586	0.581296
GOBP_REGULATION_OF_T_CELL_DIFFERENTIATION	0.0227273	0.438746			GOBP_CELL_CELL_ADHESION	0.0446247	0.670997
GOBP_REGULATION_OF_HEMOPOIESIS	0.0248447	0.43553			GOBP_PEPTIDE_BIOSYNTHETIC_PROCESS	0.0469667	0.597858
GOBP_MONONUCLEAR_CELL_MIGRATION	0.0254777	0.406701			GOBP_ATP_SYNTHESIS_COUPLED_ELECTRON_TRANSPORT	0.0488281	0.582201
GOBP_REGULATION_OF_MULTICELLULAR_ORGANISMAL_DEVELOPMENT	0.0287908	0.461681			GOBP_RESPONSE_TO_OXYGEN_CONTAINING_COMPOUND	0.0506073	0.73775
GOBP_IMMUNE_EFFECTOR_PROCESS	0.0309917	0.465537			GOBP_AMIDE_BIOSYNTHETIC_PROCESS	0.0507099	0.581028
GOBP_ANATOMICAL_STRUCTURE_MATURATION	0.0347826	0.380996			GOBP_ANATOMICAL_STRUCTURE_HOMEOSTASIS	0.0507812	0.595238
GOBP_ALPHA_BETA_T_CELL_ACTIVATION	0.0375783	0.460562			GOBP_REGULATION_OF_T_CELL_ACTIVATION	0.0532787	0.665526
GOBP_RECEPTOR_SIGNALING_PATHWAY_VIA_STAT	0.0420842	0.450763			GOBP_MOVEMENT_IN_HOST_ENVIRONMENT	0.0542169	0.587406
GOBP_NEGATIVE_REGULATION_OF_DEVELOPMENTAL_PROCESS	0.0422535	0.467104			GOBP_CELLULAR_AMINO_ACID_BIOSYNTHETIC_PROCESS	0.0546139	0.57224
GOBP_REGULATION_OF_LEUKOCYTE_MIGRATION	0.0425101	0.441263			GOBP_BIOLOGICAL_PROCESS_INVOLVED_IN_INTERACTION_WITH_HOST	0.055102	0.597497
GOBP_DEVELOPMENTAL_MATURATION	0.0432099	0.395406			GOBP_TUMOR_NECROSIS_FACTOR_MEDIATED_SIGNALING_PATHWAY	0.0555556	0.592027
GOBP_POSITIVE_REGULATION_OF_INFLAMMATORY_RESPONSE	0.0448718	0.460032			GOBP_POSITIVE_REGULATION_OF_CELL_CYCLE	0.0562249	0.567676
GOBP_REGULATION_OF_LEUKOCYTE_DIFFERENTIATION	0.0503145	0.465525			GOBP_REGULATION_OF_CELLULAR_AMIDE_METABOLIC_PROCESS	0.0578512	0.58687
GOBP_INTERLEUKIN_10_PRODUCTION	0.0513347	0.433855			GOBP_MITOCHONDRIAL_TRANSPORT	0.0606618	0.599805
GOBP_RESPONSE_TO_KETONE	0.0521042	0.45479			GOBP_POSITIVE_REGULATION_OF_LEUKOCYTE_PROLIFERATION	0.061753	0.643384
GOBP_POSITIVE_REGULATION_OF_TYROSINE_PHOSPHORYLATION_OF_STAT_PROTEIN	0.0548523	0.447866			GOBP_CELLULAR_AMIDE_METABOLIC_PROCESS	0.0627376	0.661657
GOBP_SOMATIC_DIVERSIFICATION_OF_IMMUNE_RECEPTORS	0.0551181	0.421193			GOBP_REGULATION_OF_MEMBRANE_POTENTIAL	0.0653061	0.605072
GOBP_REGULATION_OF_LYMPHOCYTE_DIFFERENTIATION	0.0554371	0.437578			GOBP_RESPIRATORY_ELECTRON_TRANSPORT_CHAIN	0.0654762	0.56238
GOBP_STRESS_ACTIVATED_PROTEIN_KINASE_SIGNALING_CASCADE	0.056338	0.465239			GOBP_ENTRY_INTO_HOST	0.0660194	0.555621
GOBP_DNA_RECOMBINATION	0.0574468	0.413324			GOBP_CELLULAR_MODIFIED_AMINO_ACID_METABOLIC_PROCESS	0.0673469	0.566853
GOBP_POSITIVE_REGULATION_OF_HEMOPOIESIS	0.0575397	0.457341			GOBP_NATURAL_KILLER_CELL_MEDIATED_IMMUNITY	0.0677966	0.572586
GOBP_ALPHA_BETA_T_CELL_DIFFERENTIATION	0.0576132	0.45188			GOBP_NUCLEOSIDE_PHOSPHATE_BIOSYNTHETIC_PROCESS	0.0698152	0.608188
GOBP_DEFENSE_RESPONSE_TO_OTHER_ORGANISM	0.0587002	0.515235			GOBP_ALPHA_AMINO_ACID_BIOSYNTHETIC_PROCESS	0.0714286	0.606843
GOBP_POSITIVE_REGULATION_OF_INTERLEUKIN_12_PRODUCTION	0.0590631	0.438822			GOBP_REGULATION_OF_METAL_ION_TRANSPORT	0.0776892	0.64129
GOBP_POSITIVE_REGULATION_OF_TRANSCRIPTION_BY_RNA_POLYMERASE_II	0.0626223	0.472287			GOBP_CELL_CYCLE_PROCESS	0.0798403	0.729385
GOBP_DEFENSE_RESPONSE_TO_BACTERIUM	0.0646552	0.437973			GOBP_CELLULAR_AMINO_ACID_METABOLIC_PROCESS	0.0819048	0.643563
GOBP_NEGATIVE_REGULATION_OF_ADAPTIVE_IMMUNE_RESPONSE	0.0654397	0.424437			GOBP_POSTTRANSCRIPTIONAL_REGULATION_OF_GENE_EXPRESSION	0.0841683	0.639525
GOBP_POSITIVE_REGULATION_OF_MULTICELLULAR_ORGANISMAL_PROCESS	0.0660194	0.519644			GOBP_NEGATIVE_REGULATION_OF_LYMPHOCYTE_ACTIVATION	0.0873016	0.656004
GOBP_NEGATIVE_REGULATION_OF_LOCOMOTION	0.0669371	0.431418			GOBP_REGULATION_OF_CELL_CYCLE_PROCESS	0.09375	0.672678
GOBP_REGULATION_OF_GTPASE_ACTIVITY	0.0712871	0.459311			GOBP_ELECTRON_TRANSPORT_CHAIN	0.0956175	0.561886
GOBP_REGULATION_OF_CELLULAR_COMPONENT_SIZE	0.0734127	0.449518			GOBP_EMBRYO_DEVELOPMENT_ENDING_IN_BIRTH_OR_EGG_HATCHING	0.0956848	0.667518
GOBP_DEFENSE_RESPONSE_TO_VIRUS	0.074	0.458045			GOBP_NEGATIVE_REGULATION_OF_APOPTOTIC_SIGNALING_PATHWAY	0.098	0.653212
GOBP_REGULATION_OF_CELLULAR_COMPONENT_BIOGENESIS	0.0774059	0.455539			GOBP_MITOCHONDRIAL_MEMBRANE_ORGANIZATION	0.102083	0.643876
GOBP_INNATE_IMMUNE_RESPONSE	0.077821	0.518825			GOBP_HORMONE_TRANSPORT	0.106464	0.670173
GOBP_OSTEOCLAST_DIFFERENTIATION	0.0781563	0.455961			GOBP_REGULATION_OF_CELL_ADHESION	0.106918	0.781775
GOBP_B_CELL_ACTIVATION_INVOLVED_IN_IMMUNE_RESPONSE	0.0787234	0.438311			GOBP_NEGATIVE_REGULATION_OF_PROTEIN_METABOLIC_PROCESS	0.108818	0.738457
GOBP_CHEMOKINE_PRODUCTION	0.0806794	0.46763			GOBP_NEGATIVE_REGULATION_OF_CELL_POPULATION_PROLIFERATION	0.110251	0.781973
GOBP_POSITIVE_REGULATION_OF_RESPONSE_TO_EXTERNAL_STIMULUS	0.0816327	0.517339			GOBP_REGULATION_OF_NATURAL_KILLER_CELL_MEDIATED_IMMUNITY	0.110442	0.666343
GOBP_GAMETE_GENERATION	0.0823293	0.456249			GOBP_NEGATIVE_REGULATION_OF_LEUKOCYTE_CELL_CELL_ADHESION	0.11332	0.691942
GOBP_TYROSINE_PHOSPHORYLATION_OF_STAT_PROTEIN	0.0826446	0.439019			GOBP_NEGATIVE_REGULATION_OF_CELL_ADHESION	0.114173	0.747244
GOBP_CELL_CELL_SIGNALING_BY_WNT	0.0831683	0.466122			GOBP_POSITIVE_REGULATION_OF_CELL_CELL_ADHESION	0.114286	0.776484
GOBP_CELL_POPULATION_PROLIFERATION	0.0831683	0.529225			GOBP_MYELOID_LEUKOCYTE_ACTIVATION	0.115385	0.770769
GOBP_T_CELL_DIFFERENTIATION_INVOLVED_IN_IMMUNE_RESPONSE	0.0840164	0.470299			GOBP_POSITIVE_REGULATION_OF_CELL_CYCLE_PROCESS	0.116601	0.645395
GOBP_B_CELL_DIFFERENTIATION	0.0846774	0.43408			GOBP_BIOLOGICAL_ADHESION	0.118677	0.778215
GOBP_NEGATIVE_REGULATION_OF_IMMUNE_SYSTEM_PROCESS	0.0849257	0.497655			GOBP_ALPHA_AMINO_ACID_METABOLIC_PROCESS	0.119231	0.722612
GOBP_REGULATION_OF_CYTOSOLIC_CALCIUM_ION_CONCENTRATION	0.0852391	0.47784			GOBP_REGULATION_OF_INNATE_IMMUNE_RESPONSE	0.119497	0.743827
GOBP_REGULATION_OF_CELLULAR_COMPONENT_MOVEMENT	0.0860656	0.515201			GOBP_REGULATION_OF_CELLULAR_KETONE_METABOLIC_PROCESS	0.122153	0.657373
GOBP_REGULATION_OF_MYELOID_CELL_DIFFERENTIATION	0.0878906	0.467608			GOBP_REPRODUCTIVE_SYSTEM_DEVELOPMENT	0.122568	0.667116
GOBP_POSITIVE_REGULATION_OF_LYMPHOCYTE_DIFFERENTIATION	0.0889328	0.476146			GOBP_CELL_KILLING	0.131737	0.740328
GOBP_T_HELPER_17_TYPE_IMMUNE_RESPONSE	0.0903361	0.456565			GOBP_RESPONSE_TO_MOLECULE_OF_BACTERIAL_ORIGIN	0.132653	0.780152
GOBP_POSITIVE_REGULATION_OF_STRESS_ACTIVATED_PROTEIN_KINASE_SIGNALING_CASCADE	0.0918164	0.442495			GOBP_CELLULAR_KETONE_METABOLIC_PROCESS	0.132673	0.72537
GOBP_PROTEIN_PHOSPHORYLATION	0.0938124	0.522123			GOBP_POSITIVE_REGULATION_OF_SMOOTH_MUSCLE_CELL_PROLIFERATION	0.137112	0.705518
GOBP_LYMPHOCYTE_ACTIVATION_INVOLVED_IN_IMMUNE_RESPONSE	0.0964083	0.499774			GOBP_INSULIN_SECRETION	0.138462	0.753402
GOBP_DIVALENT_INORGANIC_CATION_HOMEOSTASIS	0.0985626	0.463554			GOBP_POSITIVE_REGULATION_OF_CELL_POPULATION_PROLIFERATION	0.140127	0.799755
GOBP_POSITIVE_REGULATION_OF_TUMOR_NECROSIS_FACTOR_SUPERFAMILY_CYTOKINE_PRODUCTION	0.0991561	0.45961			GOBP_REGULATION_OF_SECRETION	0.142045	0.777657
GOBP_REGULATION_OF_CARBOHYDRATE_METABOLIC_PROCESS	0.102079	0.456409			GOBP_REGULATION_OF_HORMONE_SECRETION	0.142586	0.719355
GOBP_RESPONSE_TO_BIOTIC_STIMULUS	0.10297	0.525593			GOBP_PEPTIDE_HORMONE_SECRETION	0.142857	0.742902
GOBP_CELL_CELL_SIGNALING	0.103586	0.525506			GOBP_AEROBIC_RESPIRATION	0.144269	0.729154
GOBP_CD4_POSITIVE_ALPHA_BETA_T_CELL_ACTIVATION	0.104	0.46157			GOBP_CELL_ACTIVATION	0.145283	0.788508
GOBP_POSITIVE_REGULATION_OF_CELL_DEVELOPMENT	0.104701	0.464227			GOBP_POSITIVE_REGULATION_OF_INTRACELLULAR_SIGNAL_TRANSDUCTION	0.151139	0.793545
GOBP_RESPONSE_TO_RADIATION	0.104803	0.495378			GOBP_POSITIVE_REGULATION_OF_ION_TRANSPORT	0.154455	0.776039
GOBP_REGULATION_OF_ANATOMICAL_STRUCTURE_SIZE	0.105477	0.433035			GOBP_REGULATION_OF_LYMPHOCYTE_ACTIVATION	0.156489	0.790419
GOBP_RESPONSE_TO_LIGHT_STIMULUS	0.106122	0.505396			GOBP_GROWTH	0.161479	0.795578
GOBP_REGULATION_OF_CHEMOTAXIS	0.110664	0.468626			GOBP_VIRAL_LIFE_CYCLE	0.161736	0.786135
GOBP_POSITIVE_REGULATION_OF_CYTOKINE_PRODUCTION	0.112474	0.52697			GOBP_REGULATION_OF_CELL_KILLING	0.162	0.762733
GOBP_LEUKOCYTE_PROLIFERATION	0.113445	0.529724			GOBP_SENSORY_SYSTEM_DEVELOPMENT	0.162524	0.743934
GOBP_REGULATION_OF_STRESS_ACTIVATED_PROTEIN_KINASE_SIGNALING_CASCADE	0.115385	0.466303			GOBP_POSITIVE_REGULATION_OF_LEUKOCYTE_CELL_CELL_ADHESION	0.167954	0.795693
GOBP_REGULATION_OF_RESPONSE_TO_EXTERNAL_STIMULUS	0.116371	0.524172			GOBP_POSITIVE_REGULATION_OF_IMMUNE_RESPONSE	0.168932	0.782993
GOBP_POSITIVE_REGULATION_OF_PROTEIN_PHOSPHORYLATION	0.116959	0.523155			GOBP_ALCOHOL_METABOLIC_PROCESS	0.169811	0.740627
GOBP_TUMOR_NECROSIS_FACTOR_SUPERFAMILY_CYTOKINE_PRODUCTION	0.117296	0.465508			GOBP_INTERFERON_GAMMA_MEDIATED_SIGNALING_PATHWAY	0.170543	0.777291
GOBP_POSITIVE_REGULATION_OF_LOCOMOTION	0.123173	0.520116			GOBP_MULTICELLULAR_ORGANISMAL_HOMEOSTASIS	0.172131	0.769549
GOBP_CELL_ACTIVATION_INVOLVED_IN_IMMUNE_RESPONSE	0.124211	0.515081			GOBP_VITAMIN_METABOLIC_PROCESS	0.179916	0.74652
GOBP_REGULATION_OF_WNT_SIGNALING_PATHWAY	0.124224	0.484159			GOBP_RESPONSE_TO_LIPID	0.183267	0.780871
GOBP_RESPONSE_TO_VIRUS	0.12449	0.526589			GOBP_ENDOTHELIAL_CELL_MIGRATION	0.183556	0.763871
GOBP_JNK_CASCADE	0.126294	0.467753			GOBP_ORGANOPHOSPHATE_BIOSYNTHETIC_PROCESS	0.185185	0.785048
GOBP_REGULATION_OF_MONONUCLEAR_CELL_MIGRATION	0.130252	0.484341			GOBP_PEPTIDE_METABOLIC_PROCESS	0.185824	0.77916
GOBP_POSITIVE_REGULATION_OF_GENE_EXPRESSION	0.130268	0.523437			GOBP_REGULATION_OF_MACROAUTOPHAGY	0.192308	0.733788
GOBP_CD4_POSITIVE_ALPHA_BETA_T_CELL_DIFFERENTIATION	0.130705	0.497502			GOBP_CELLULAR_RESPONSE_TO_OXYGEN_CONTAINING_COMPOUND	0.194384	0.792936
GOBP_REGULATION_OF_CELL_SUBSTRATE_ADHESION	0.134981	0.464521			GOBP_REGULATION_OF_MITOTIC_CELL_CYCLE	0.195426	0.788223
GOBP_NEGATIVE_REGULATION_OF_CELL_DIFFERENTIATION	0.135628	0.527761			GOBP_SULFUR_COMPOUND_METABOLIC_PROCESS	0.196356	0.778167
GOBP_POSITIVE_REGULATION_OF_MYELOID_CELL_DIFFERENTIATION	0.138075	0.47935			GOBP_REGULATION_OF_CELL_ACTIVATION	0.199187	0.790647
GOBP_POSITIVE_REGULATION_OF_GTPASE_ACTIVITY	0.138144	0.520213			GOBP_REGULATION_OF_LEUKOCYTE_PROLIFERATION	0.199605	0.78635
GOBP_CELL_SURFACE_RECEPTOR_SIGNALING_PATHWAY_INVOLVED_IN_CELL_CELL_SIGNALING	0.141732	0.523856			GOBP_INOSITOL_LIPID_MEDIATED_SIGNALING	0.200393	0.773343
GOBP_APOPTOTIC_PROCESS	0.142857	0.583809			GOBP_LEUKOCYTE_MEDIATED_CYTOTOXICITY	0.201629	0.805119
GOBP_REGULATION_OF_ACTIN_FILAMENT_ORGANIZATION	0.147117	0.462804			GOBP_REGULATION_OF_HORMONE_LEVELS	0.202405	0.777814
GOBP_MYELOID_LEUKOCYTE_DIFFERENTIATION	0.155009	0.516648			GOBP_MITOTIC_NUCLEAR_DIVISION	0.206349	0.771757
GOBP_INTERLEUKIN_12_PRODUCTION	0.158798	0.517586			GOBP_EMBRYONIC_ORGAN_DEVELOPMENT	0.207436	0.79702
GOBP_LYMPHOCYTE_ACTIVATION	0.158824	0.560205			GOBP_PHOSPHATIDYLINOSITOL_3_KINASE_SIGNALING	0.208092	0.784976
GOBP_RESPONSE_TO_MECHANICAL_STIMULUS	0.16	0.527298			GOBP_REGULATION_OF_ANION_TRANSPORT	0.209256	0.788209
GOBP_POSITIVE_REGULATION_OF_PHOSPHORUS_METABOLIC_PROCESS	0.160853	0.571133			GOBP_CELLULAR_RESPONSE_TO_MOLECULE_OF_BACTERIAL_ORIGIN	0.212679	0.784454
GOBP_NEGATIVE_REGULATION_OF_IMMUNE_RESPONSE	0.162105	0.523563			GOBP_IN_UTERO_EMBRYONIC_DEVELOPMENT	0.214008	0.793897
GOBP_T_CELL_DIFFERENTIATION_IN_THYMUS	0.163708	0.515427			GOBP_EMBRYO_DEVELOPMENT	0.215726	0.792174
GOBP_POSITIVE_REGULATION_OF_NEUROGENESIS	0.164969	0.513392			GOBP_MACROMOLECULE_CATABOLIC_PROCESS	0.216942	0.796894
GOBP_PRODUCTION_OF_MOLECULAR_MEDIATOR_OF_IMMUNE_RESPONSE	0.169625	0.526632			GOBP_SMALL_MOLECULE_CATABOLIC_PROCESS	0.218216	0.798806
GOBP_REGULATION_OF_INFLAMMATORY_RESPONSE	0.17119	0.518308			GOBP_MONOCARBOXYLIC_ACID_CATABOLIC_PROCESS	0.219231	0.797935
GOBP_SOMATIC_RECOMBINATION_OF_IMMUNOGLOBULIN_GENE_SEGMENTS	0.172489	0.511366			GOBP_LIPID_MODIFICATION	0.220729	0.783457
GOBP_T_CELL_ACTIVATION	0.174897	0.58678			GOBP_REGULATION_OF_AUTOPHAGY	0.222004	0.793452
GOBP_NATURAL_KILLER_CELL_ACTIVATION	0.177062	0.522948			GOBP_ORGANIC_HYDROXY_COMPOUND_METABOLIC_PROCESS	0.22243	0.788538
GOBP_POSITIVE_REGULATION_OF_MYELOID_LEUKOCYTE_DIFFERENTIATION	0.179266	0.512616			GOBP_NEGATIVE_REGULATION_OF_SIGNALING	0.222672	0.80489
GOBP_POSITIVE_REGULATION_OF_NERVOUS_SYSTEM_DEVELOPMENT	0.18677	0.531602			GOBP_INFLAMMATORY_RESPONSE_TO_ANTIGENIC_STIMULUS	0.223282	0.791336
GOBP_POSITIVE_REGULATION_OF_B_CELL_PROLIFERATION	0.187633	0.520453			GOBP_NEGATIVE_REGULATION_OF_LEUKOCYTE_PROLIFERATION	0.223636	0.799531
GOBP_SEXUAL_REPRODUCTION	0.192229	0.527365			GOBP_TISSUE_MORPHOGENESIS	0.22549	0.797852
GOBP_GLIAL_CELL_DIFFERENTIATION	0.193416	0.52343			GOBP_REGULATION_OF_CELLULAR_PROTEIN_LOCALIZATION	0.225681	0.794197
GOBP_MYELOID_CELL_DIFFERENTIATION	0.19375	0.572524			GOBP_REGULATION_OF_LIPID_BIOSYNTHETIC_PROCESS	0.227459	0.788056
GOBP_CYTOKINE_PRODUCTION	0.195219	0.596493			GOBP_RESPONSE_TO_WOUNDING	0.229541	0.785824
GOBP_REGULATION_OF_TRANSMEMBRANE_TRANSPORT	0.196319	0.523695			GOBP_TISSUE_REMODELING	0.230769	0.794956
GOBP_MONOCYTE_CHEMOTAXIS	0.196319	0.527819			GOBP_PROTEIN_KINASE_B_SIGNALING	0.234375	0.786985
GOBP_NEGATIVE_REGULATION_OF_IMMUNE_EFFECTOR_PROCESS	0.19877	0.522032			GOBP_POSITIVE_REGULATION_OF_RESPONSE_TO_BIOTIC_STIMULUS	0.237624	0.784442
GOBP_SOMATIC_DIVERSIFICATION_OF_IMMUNOGLOBULINS	0.200409	0.52735			GOBP_TEMPERATURE_HOMEOSTASIS	0.249004	0.786014
GOBP_REGULATION_OF_IMMUNE_RESPONSE	0.200795	0.598493			GOBP_MITOCHONDRIAL_TRANSMEMBRANE_TRANSPORT	0.25	0.794857
GOBP_NEGATIVE_REGULATION_OF_LEUKOCYTE_MEDIATED_IMMUNITY	0.201597	0.519176			GOBP_POSITIVE_REGULATION_OF_ALPHA_BETA_T_CELL_ACTIVATION	0.25	0.788506
GOBP_MULTI_ORGANISM_PROCESS	0.203742	0.563848			GOBP_FATTY_ACID_CATABOLIC_PROCESS	0.25239	0.786928
GOBP_MUSCLE_TISSUE_DEVELOPMENT	0.205021	0.521494			GOBP_CELL_DEATH_IN_RESPONSE_TO_OXIDATIVE_STRESS	0.252408	0.781425
GOBP_INTERLEUKIN_1_BETA_PRODUCTION	0.207424	0.522929			GOBP_CELLULAR_RESPONSE_TO_BIOTIC_STIMULUS	0.256654	0.810486
GOBP_ADAPTIVE_IMMUNE_RESPONSE_BASED_ON_SOMATIC_RECOMBINATION_OF_IMMUNE_RECEPTORS_BUILT_FROM_IMMUNOGLOBULIN_SUPERFAMILY_DOMAINS	0.209877	0.580396			GOBP_REGULATION_OF_PEPTIDE_HORMONE_SECRETION	0.258	0.789155
GOBP_VASCULATURE_DEVELOPMENT	0.216535	0.577919			GOBP_BIOLOGICAL_PROCESS_INVOLVED_IN_SYMBIOTIC_INTERACTION	0.260521	0.795127
GOBP_T_CELL_ACTIVATION_INVOLVED_IN_IMMUNE_RESPONSE	0.219067	0.56148			GOBP_WOUND_HEALING	0.261209	0.804261
GOBP_POSITIVE_REGULATION_OF_CELL_DIFFERENTIATION	0.219758	0.599348			GOBP_PROTEIN_CATABOLIC_PROCESS	0.26177	0.786282
GOBP_REGULATION_OF_JNK_CASCADE	0.220202	0.528364			GOBP_REGULATION_OF_APOPTOTIC_SIGNALING_PATHWAY	0.267578	0.806176
GOBP_ADAPTIVE_IMMUNE_RESPONSE	0.221782	0.59164			GOBP_ORGANIC_CYCLIC_COMPOUND_CATABOLIC_PROCESS	0.268627	0.789759
GOBP_IMMUNOGLOBULIN_PRODUCTION_INVOLVED_IN_IMMUNOGLOBULIN_MEDIATED_IMMUNE_RESPONSE	0.223819	0.522967			GOBP_REGULATION_OF_INTRACELLULAR_SIGNAL_TRANSDUCTION	0.27027	0.792901
GOBP_POSITIVE_REGULATION_OF_CHEMOTAXIS	0.224532	0.572372			GOBP_MAMMARY_GLAND_DEVELOPMENT	0.286902	0.790775
GOBP_POSITIVE_REGULATION_OF_CELLULAR_COMPONENT_BIOGENESIS	0.228	0.577796			GOBP_ORGANOPHOSPHATE_METABOLIC_PROCESS	0.287072	0.798823
GOBP_FC_RECEPTOR_MEDIATED_STIMULATORY_SIGNALING_PATHWAY	0.228797	0.519293			GOBP_NUCLEOBASE_CONTAINING_SMALL_MOLECULE_METABOLIC_PROCESS	0.288032	0.80104
GOBP_POSITIVE_REGULATION_OF_MONONUCLEAR_CELL_MIGRATION	0.232932	0.543158			GOBP_POSITIVE_REGULATION_OF_CELL_KILLING	0.291045	0.804045
GOBP_ALPHA_BETA_T_CELL_PROLIFERATION	0.234177	0.524837			GOBP_REPRODUCTION	0.293893	0.797969
GOBP_VIRAL_GENOME_REPLICATION	0.238193	0.566169			GOBP_POSITIVE_REGULATION_OF_CELL_ADHESION	0.293996	0.795952
GOBP_REGULATION_OF_PRODUCTION_OF_MOLECULAR_MEDIATOR_OF_IMMUNE_RESPONSE	0.238477	0.577345			GOBP_DEVELOPMENTAL_GROWTH	0.294821	0.795429
GOBP_RESPONSE_TO_TYPE_I_INTERFERON	0.239754	0.580418			GOBP_TYPE_I_INTERFERON_PRODUCTION	0.297571	0.800648
GOBP_REGULATION_OF_PEPTIDYL_TYROSINE_PHOSPHORYLATION	0.24	0.590172			GOBP_TISSUE_HOMEOSTASIS	0.298039	0.805453
GOBP_REGULATION_OF_PROTEIN_PHOSPHORYLATION	0.246032	0.612851			GOBP_CELL_GROWTH	0.299435	0.800049
GOBP_OSSIFICATION	0.246667	0.57852			GOBP_INTERLEUKIN_1_PRODUCTION	0.3	0.803571
GOBP_REGULATION_OF_T_CELL_MEDIATED_CYTOTOXICITY	0.248408	0.567557			GOBP_REGULATION_OF_MAPK_CASCADE	0.30099	0.795177
GOBP_MICROTUBULE_BASED_PROCESS	0.248945	0.567194			GOBP_STEM_CELL_DIFFERENTIATION	0.301158	0.781018
GOBP_REGULATION_OF_MYELOID_LEUKOCYTE_DIFFERENTIATION	0.251534	0.583036			GOBP_ATP_METABOLIC_PROCESS	0.303922	0.800764
GOBP_REGULATION_OF_NEUROGENESIS	0.251866	0.578259			GOBP_CAMERA_TYPE_EYE_DEVELOPMENT	0.306238	0.797029
GOBP_POSITIVE_REGULATION_OF_LEUKOCYTE_MIGRATION	0.256729	0.584573			GOBP_CELLULAR_RESPIRATION	0.307843	0.798568
GOBP_FC_RECEPTOR_SIGNALING_PATHWAY	0.257732	0.569597			GOBP_ORGANELLE_FISSION	0.309298	0.797996
GOBP_REGULATION_OF_CELL_DEVELOPMENT	0.258197	0.57604			GOBP_REGULATION_OF_CELLULAR_LOCALIZATION	0.311069	0.792641
GOBP_RESPONSE_TO_ABIOTIC_STIMULUS	0.258197	0.608323			GOBP_POSITIVE_REGULATION_OF_NIK_NF_KAPPAB_SIGNALING	0.312621	0.799999
GOBP_REGULATION_OF_VESICLE_MEDIATED_TRANSPORT	0.258947	0.593566			GOBP_GENERATION_OF_PRECURSOR_METABOLITES_AND_ENERGY	0.313725	0.794131
GOBP_RESPONSE_TO_METAL_ION	0.260606	0.578035			GOBP_MUSCLE_CELL_PROLIFERATION	0.315197	0.802752
GOBP_OSTEOBLAST_DIFFERENTIATION	0.26078	0.568235			GOBP_LIPID_BIOSYNTHETIC_PROCESS	0.316008	0.79399
GOBP_POSITIVE_REGULATION_OF_CELL_ACTIVATION	0.263265	0.613492			GOBP_POSITIVE_REGULATION_OF_CD4_POSITIVE_ALPHA_BETA_T_CELL_ACTIVATION	0.31619	0.805202
GOBP_POSITIVE_REGULATION_OF_IMMUNE_SYSTEM_PROCESS	0.263366	0.606074			GOBP_REGULATION_OF_PROTEIN_MODIFICATION_BY_SMALL_PROTEIN_CONJUGATION_OR_REMOVAL	0.320641	0.799426
GOBP_REGULATION_OF_CELL_DEATH	0.266272	0.597672			GOBP_NEURON_DEVELOPMENT	0.320866	0.812197
GOBP_POSITIVE_REGULATION_OF_CELL_DEATH	0.274194	0.603169			GOBP_REGULATION_OF_MITOCHONDRION_ORGANIZATION	0.322519	0.80166
GOBP_METAL_ION_HOMEOSTASIS	0.279923	0.618721			GOBP_PHOSPHOLIPID_METABOLIC_PROCESS	0.325	0.786611
GOBP_T_CELL_MEDIATED_CYTOTOXICITY	0.28172	0.611517			GOBP_PURINE_CONTAINING_COMPOUND_METABOLIC_PROCESS	0.328063	0.812738
GOBP_REGULATION_OF_LEUKOCYTE_CHEMOTAXIS	0.282946	0.592672			GOBP_REGULATION_OF_RESPONSE_TO_STRESS	0.329457	0.811471
GOBP_POSITIVE_REGULATION_OF_PROTEIN_MODIFICATION_PROCESS	0.28481	0.602021			GOBP_CHROMOSOME_SEGREGATION	0.334638	0.793179
GOBP_CANONICAL_WNT_SIGNALING_PATHWAY	0.285714	0.581793			GOBP_CELLULAR_LIPID_CATABOLIC_PROCESS	0.337972	0.791378
GOBP_PEPTIDYL_TYROSINE_MODIFICATION	0.2881	0.615079			GOBP_ESTABLISHMENT_OF_PROTEIN_LOCALIZATION_TO_MEMBRANE	0.338208	0.79593
GOBP_POSITIVE_REGULATION_OF_PEPTIDYL_TYROSINE_PHOSPHORYLATION	0.288934	0.610502			GOBP_NEGATIVE_REGULATION_OF_ORGANELLE_ORGANIZATION	0.339921	0.797867
GOBP_CELL_PROJECTION_ASSEMBLY	0.289308	0.598947			GOBP_EPITHELIUM_DEVELOPMENT	0.340952	0.821162
GOBP_REGULATION_OF_B_CELL_PROLIFERATION	0.29065	0.604777			GOBP_RESPONSE_TO_PEPTIDE_HORMONE	0.342105	0.81488
GOBP_CELL_MATRIX_ADHESION	0.296078	0.592098			GOBP_NEURON_APOPTOTIC_PROCESS	0.342912	0.792111
GOBP_CALCIUM_MEDIATED_SIGNALING	0.296578	0.612722			GOBP_NEURON_DIFFERENTIATION	0.343936	0.812042
GOBP_REGULATION_OF_ACTIN_FILAMENT_BASED_PROCESS	0.297959	0.604194			GOBP_DICARBOXYLIC_ACID_METABOLIC_PROCESS	0.344681	0.786874
GOBP_CELLULAR_ION_HOMEOSTASIS	0.298828	0.601565			GOBP_CELL_CYCLE	0.347023	0.806217
GOBP_CELLULAR_CARBOHYDRATE_METABOLIC_PROCESS	0.301887	0.612518			GOBP_REGULATION_OF_NIK_NF_KAPPAB_SIGNALING	0.348425	0.808267
GOBP_NEGATIVE_REGULATION_OF_MULTICELLULAR_ORGANISMAL_PROCESS	0.303983	0.608167			GOBP_CELLULAR_RESPONSE_TO_PEPTIDE_HORMONE_STIMULUS	0.348624	0.830271
GOBP_REGULATION_OF_SUPRAMOLECULAR_FIBER_ORGANIZATION	0.304609	0.611213			GOBP_REGULATION_OF_LEUKOCYTE_MEDIATED_CYTOTOXICITY	0.348697	0.810438
GOBP_ACTIN_FILAMENT_BASED_PROCESS	0.313492	0.609407			GOBP_MITOTIC_CELL_CYCLE	0.350195	0.808097
GOBP_FC_EPSILON_RECEPTOR_SIGNALING_PATHWAY	0.314655	0.62148			GOBP_POSITIVE_REGULATION_OF_MAPK_CASCADE	0.352087	0.80936
GOBP_RESPONSE_TO_STEROID_HORMONE	0.317526	0.600366			GOBP_REGULATORY_T_CELL_DIFFERENTIATION	0.357407	0.815743
GOBP_REGULATION_OF_NERVOUS_SYSTEM_DEVELOPMENT	0.320833	0.611152			GOBP_MACROAUTOPHAGY	0.357798	0.814905
GOBP_REGULATION_OF_T_CELL_MEDIATED_IMMUNITY	0.321138	0.60818			GOBP_ENDOTHELIAL_CELL_PROLIFERATION	0.358095	0.811019
GOBP_NEGATIVE_REGULATION_OF_NUCLEOBASE_CONTAINING_COMPOUND_METABOLIC_PROCESS	0.321285	0.615052			GOBP_EXOCYTOSIS	0.359596	0.81143
GOBP_NEGATIVE_REGULATION_OF_LYMPHOCYTE_MEDIATED_IMMUNITY	0.322917	0.615514			GOBP_POST_TRANSLATIONAL_PROTEIN_MODIFICATION	0.363469	0.809044
GOBP_TYPE_2_IMMUNE_RESPONSE	0.323851	0.604472			GOBP_MAINTENANCE_OF_LOCATION	0.363636	0.812659
GOBP_SECOND_MESSENGER_MEDIATED_SIGNALING	0.32438	0.606541			GOBP_POSITIVE_REGULATION_OF_ANION_TRANSPORT	0.365385	0.828282
GOBP_REGULATION_OF_PROTEIN_CONTAINING_COMPLEX_ASSEMBLY	0.325678	0.607562			GOBP_CELLULAR_RESPONSE_TO_CHEMICAL_STRESS	0.366412	0.807609
GOBP_SEQUESTERING_OF_CALCIUM_ION	0.326531	0.605856			GOBP_ENERGY_DERIVATION_BY_OXIDATION_OF_ORGANIC_COMPOUNDS	0.373757	0.812159
GOBP_BEHAVIOR	0.329787	0.608272			GOBP_NEGATIVE_REGULATION_OF_CELL_CYCLE	0.378788	0.830874
GOBP_POSITIVE_REGULATION_OF_PROTEIN_METABOLIC_PROCESS	0.33004	0.618248			GOBP_ORGANONITROGEN_COMPOUND_CATABOLIC_PROCESS	0.379722	0.830008
GOBP_CELL_SUBSTRATE_ADHESION	0.330629	0.602133			GOBP_LIPID_CATABOLIC_PROCESS	0.384913	0.806056
GOBP_CALCIUM_ION_TRANSMEMBRANE_TRANSPORT	0.333333	0.602224			GOBP_RESPONSE_TO_EXTRACELLULAR_STIMULUS	0.390438	0.831673
GOBP_ACTIVATION_OF_MAPK_ACTIVITY	0.336842	0.604964			GOBP_LIPID_METABOLIC_PROCESS	0.390963	0.830221
GOBP_NUCLEAR_TRANSPORT	0.338843	0.610365			GOBP_DEPHOSPHORYLATION	0.392593	0.823788
GOBP_INTERLEUKIN_6_PRODUCTION	0.340206	0.601512			GOBP_DEVELOPMENTAL_PROCESS_INVOLVED_IN_REPRODUCTION	0.395062	0.830966
GOBP_REGULATION_OF_VIRAL_GENOME_REPLICATION	0.344423	0.611692			GOBP_REGULATION_OF_ION_TRANSPORT	0.395711	0.840767
GOBP_RESPONSE_TO_GROWTH_FACTOR	0.345603	0.620917			GOBP_EPITHELIAL_CELL_PROLIFERATION	0.398467	0.834455
GOBP_IMMUNOGLOBULIN_PRODUCTION	0.347222	0.60332			GOBP_RESPONSE_TO_NITROGEN_COMPOUND	0.400398	0.84253
GOBP_NEGATIVE_REGULATION_OF_CYTOKINE_PRODUCTION	0.35102	0.659502			GOBP_GLYCEROLIPID_METABOLIC_PROCESS	0.402863	0.828886
GOBP_REGULATION_OF_LEUKOCYTE_APOPTOTIC_PROCESS	0.353846	0.616247			GOBP_EPITHELIAL_CELL_DIFFERENTIATION	0.403194	0.833714
GOBP_POSITIVE_REGULATION_OF_EPITHELIAL_CELL_MIGRATION	0.354086	0.627517			GOBP_REGULATION_OF_PEPTIDASE_ACTIVITY	0.404255	0.842294
GOBP_CONNECTIVE_TISSUE_DEVELOPMENT	0.357438	0.618885			GOBP_REGULATION_OF_GROWTH	0.41	0.843095
GOBP_POSITIVE_REGULATION_OF_NEURON_DEATH	0.360825	0.619282			GOBP_REGULATION_OF_IMMUNE_EFFECTOR_PROCESS	0.413519	0.847424
GOBP_REGULATION_OF_ALPHA_BETA_T_CELL_ACTIVATION	0.363265	0.640527			GOBP_RESPONSE_TO_ENDOPLASMIC_RETICULUM_STRESS	0.415133	0.837962
GOBP_T_HELPER_1_TYPE_IMMUNE_RESPONSE	0.372917	0.620127			GOBP_NEGATIVE_REGULATION_OF_CATALYTIC_ACTIVITY	0.418838	0.849552
GOBP_MULTICELLULAR_ORGANISM_REPRODUCTION	0.373469	0.658606			GOBP_POSITIVE_REGULATION_OF_IMMUNE_EFFECTOR_PROCESS	0.420744	0.847457
GOBP_CENTRAL_NERVOUS_SYSTEM_DEVELOPMENT	0.373563	0.673818			GOBP_EXTRINSIC_APOPTOTIC_SIGNALING_PATHWAY	0.421456	0.840735
GOBP_REGULATION_OF_DNA_RECOMBINATION	0.375	0.620051			GOBP_NEGATIVE_REGULATION_OF_RESPONSE_TO_STIMULUS	0.422642	0.8389
GOBP_POSITIVE_REGULATION_OF_DEVELOPMENTAL_PROCESS	0.375984	0.657643			GOBP_NEGATIVE_REGULATION_OF_KINASE_ACTIVITY	0.423154	0.834163
GOBP_POSITIVE_REGULATION_OF_NUCLEOBASE_CONTAINING_COMPOUND_METABOLIC_PROCESS	0.377176	0.657392			GOBP_RESPONSE_TO_PEPTIDE	0.428571	0.842277
GOBP_RECEPTOR_MEDIATED_ENDOCYTOSIS	0.382166	0.612801			GOBP_REGULATION_OF_ENDOTHELIAL_CELL_MIGRATION	0.431953	0.841197
GOBP_BLOOD_VESSEL_MORPHOGENESIS	0.388211	0.673319			GOBP_REGULATION_OF_ANATOMICAL_STRUCTURE_MORPHOGENESIS	0.433735	0.835851
GOBP_REGULATION_OF_LIPID_KINASE_ACTIVITY	0.404211	0.672324			GOBP_REGULATION_OF_PEPTIDE_TRANSPORT	0.434043	0.848982
GOBP_RESPONSE_TO_INTERFERON_GAMMA	0.410714	0.686465			GOBP_PEPTIDE_SECRETION	0.434783	0.844875
GOBP_FAT_CELL_DIFFERENTIATION	0.412017	0.659123			GOBP_REGULATION_OF_RESPONSE_TO_BIOTIC_STIMULUS	0.434951	0.845582
GOBP_POSITIVE_REGULATION_OF_LEUKOCYTE_CHEMOTAXIS	0.418699	0.66328			GOBP_POSITIVE_REGULATION_OF_LEUKOCYTE_MEDIATED_IMMUNITY	0.435453	0.848517
GOBP_REGULATION_OF_ALPHA_BETA_T_CELL_DIFFERENTIATION	0.426229	0.682234			GOBP_REGULATION_OF_BIOLOGICAL_PROCESS_INVOLVED_IN_SYMBIOTIC_INTERACTION	0.441118	0.84866
GOBP_TOLL_LIKE_RECEPTOR_SIGNALING_PATHWAY	0.427711	0.680607			GOBP_REGULATION_OF_BODY_FLUID_LEVELS	0.441233	0.840343
GOBP_REGULATION_OF_PEPTIDYL_SERINE_PHOSPHORYLATION	0.427734	0.680582			GOBP_ENDOCYTOSIS	0.442149	0.84199
GOBP_MULTI_MULTICELLULAR_ORGANISM_PROCESS	0.428283	0.671134			GOBP_CELLULAR_RESPONSE_TO_INSULIN_STIMULUS	0.445507	0.839879
GOBP_POSITIVE_REGULATION_OF_HYDROLASE_ACTIVITY	0.429487	0.701064			GOBP_CELLULAR_RESPONSE_TO_CARBOHYDRATE_STIMULUS	0.448276	0.839153
GOBP_CELL_MORPHOGENESIS	0.457983	0.732617			GOBP_MORPHOGENESIS_OF_AN_EPITHELIUM	0.44856	0.844114
GOBP_ANATOMICAL_STRUCTURE_FORMATION_INVOLVED_IN_MORPHOGENESIS	0.460474	0.726045			GOBP_REGULATION_OF_CELL_CYCLE	0.451056	0.843578
GOBP_POSITIVE_REGULATION_OF_GROWTH	0.462626	0.739972			GOBP_RESPONSE_TO_TUMOR_NECROSIS_FACTOR	0.452525	0.844023
GOBP_POSITIVE_REGULATION_OF_B_CELL_ACTIVATION	0.465863	0.738638			GOBP_SPROUTING_ANGIOGENESIS	0.455744	0.838737
GOBP_GLIOGENESIS	0.469136	0.747968			GOBP_NEGATIVE_REGULATION_OF_VIRAL_PROCESS	0.462547	0.844731
GOBP_RESPONSE_TO_BACTERIUM	0.474227	0.741271			GOBP_PROCESS_UTILIZING_AUTOPHAGIC_MECHANISM	0.466151	0.843509
GOBP_POSITIVE_REGULATION_OF_BIOSYNTHETIC_PROCESS	0.488189	0.742705			GOBP_LYMPHOCYTE_MEDIATED_IMMUNITY	0.470699	0.842114
GOBP_REGULATION_OF_DEFENSE_RESPONSE	0.48866	0.744189			GOBP_REGULATION_OF_ORGANELLE_ORGANIZATION	0.472222	0.845565
GOBP_REGULATION_OF_RECEPTOR_SIGNALING_PATHWAY_VIA_STAT	0.490079	0.734878			GOBP_REGULATION_OF_VASCULATURE_DEVELOPMENT	0.472222	0.833816
GOBP_REGULATION_OF_CD4_POSITIVE_ALPHA_BETA_T_CELL_ACTIVATION	0.492157	0.768923			GOBP_METAL_ION_TRANSPORT	0.475822	0.828807
GOBP_REGULATION_OF_ADAPTIVE_IMMUNE_RESPONSE	0.499002	0.773194			GOBP_ERK1_AND_ERK2_CASCADE	0.476744	0.844332
GOBP_DNA_METABOLIC_PROCESS	0.5	0.75901			GOBP_NEGATIVE_REGULATION_OF_PROTEIN_MODIFICATION_PROCESS	0.476744	0.834728
GOBP_REGULATION_OF_PHOSPHATIDYLINOSITOL_3_KINASE_ACTIVITY	0.505308	0.770657			GOBP_T_CELL_RECEPTOR_SIGNALING_PATHWAY	0.477733	0.841639
GOBP_INTRACELLULAR_RECEPTOR_SIGNALING_PATHWAY	0.506931	0.774508			GOBP_PROTEIN_MODIFICATION_BY_SMALL_PROTEIN_CONJUGATION	0.479675	0.831305
GOBP_POSITIVE_REGULATION_OF_PROTEIN_CONTAINING_COMPLEX_ASSEMBLY	0.51	0.788725			GOBP_POSITIVE_REGULATION_OF_DEFENSE_RESPONSE	0.482688	0.836037
GOBP_CALCIUM_ION_TRANSPORT_INTO_CYTOSOL	0.510965	0.78687			GOBP_CELL_CELL_JUNCTION_ORGANIZATION	0.482828	0.842001
GOBP_REGULATION_OF_B_CELL_ACTIVATION	0.511111	0.770133			GOBP_CELLULAR_RESPONSE_TO_PEPTIDE	0.484112	0.834032
GOBP_REGULATION_OF_EPITHELIAL_CELL_MIGRATION	0.513684	0.771745			GOBP_REGULATION_OF_TRANSFERASE_ACTIVITY	0.484674	0.844484
GOBP_REGULATION_OF_IMMUNOGLOBULIN_PRODUCTION	0.519192	0.78965			GOBP_RESPONSE_TO_ORGANIC_CYCLIC_COMPOUND	0.485323	0.839722
GOBP_CIRCULATORY_SYSTEM_DEVELOPMENT	0.521298	0.771481			GOBP_POSITIVE_REGULATION_OF_SIGNALING	0.486762	0.844028
GOBP_MUSCLE_STRUCTURE_DEVELOPMENT	0.521484	0.789357			GOBP_NUCLEAR_CHROMOSOME_SEGREGATION	0.487129	0.83819
GOBP_PATTERN_RECOGNITION_RECEPTOR_SIGNALING_PATHWAY	0.525896	0.791536			GOBP_REGULATION_OF_PEPTIDE_SECRETION	0.487572	0.842462
GOBP_RESPONSE_TO_INORGANIC_SUBSTANCE	0.528302	0.782921			GOBP_REGULATION_OF_LYMPHOCYTE_MEDIATED_IMMUNITY	0.488798	0.827964
GOBP_NEGATIVE_REGULATION_OF_BINDING	0.529897	0.786142			GOBP_REGULATION_OF_PROTEIN_KINASE_ACTIVITY	0.489194	0.828099
GOBP_RESPONSE_TO_TRANSFORMING_GROWTH_FACTOR_BETA	0.537344	0.790574			GOBP_POSITIVE_REGULATION_OF_ERK1_AND_ERK2_CASCADE	0.490272	0.831023
GOBP_REGULATION_OF_HYDROLASE_ACTIVITY	0.537402	0.773908			GOBP_MESENCHYME_DEVELOPMENT	0.493282	0.83071
GOBP_LEUKOCYTE_MEDIATED_IMMUNITY	0.537815	0.787963			GOBP_REGULATION_OF_DEPHOSPHORYLATION	0.493952	0.829998
GOBP_RESPONSE_TO_REACTIVE_OXYGEN_SPECIES	0.538922	0.787835			GOBP_MESENCHYMAL_CELL_DIFFERENTIATION	0.496154	0.845681
GOBP_NEGATIVE_REGULATION_OF_INFLAMMATORY_RESPONSE	0.539235	0.793623			GOBP_POSITIVE_REGULATION_OF_SECRETION	0.500963	0.840033
GOBP_IMPORT_INTO_NUCLEUS	0.54509	0.785083			GOBP_POSITIVE_REGULATION_OF_EPITHELIAL_CELL_PROLIFERATION	0.502066	0.840439
GOBP_REGULATION_OF_PROTEIN_BINDING	0.553061	0.790295			GOBP_REGULATION_OF_VIRAL_LIFE_CYCLE	0.504016	0.833034
GOBP_LEUKOCYTE_APOPTOTIC_PROCESS	0.557143	0.799612			GOBP_CALCIUM_ION_TRANSPORT	0.505703	0.842297
GOBP_T_CELL_MEDIATED_IMMUNITY	0.562	0.810397			GOBP_NEGATIVE_REGULATION_OF_HYDROLASE_ACTIVITY	0.508299	0.840287
GOBP_REGULATION_OF_PROTEIN_MODIFICATION_PROCESS	0.563353	0.788679			GOBP_POSITIVE_REGULATION_OF_COLD_INDUCED_THERMOGENESIS	0.510358	0.837226
GOBP_LIPOPOLYSACCHARIDE_MEDIATED_SIGNALING_PATHWAY	0.574737	0.854489			GOBP_INTERLEUKIN_1_MEDIATED_SIGNALING_PATHWAY	0.510597	0.831892
GOBP_ION_HOMEOSTASIS	0.578947	0.815472			GOBP_NEGATIVE_REGULATION_OF_RESPONSE_TO_EXTERNAL_STIMULUS	0.511236	0.834892
GOBP_B_CELL_MEDIATED_IMMUNITY	0.58215	0.79878			GOBP_PLATELET_ACTIVATION	0.514113	0.838994
GOBP_ACTIVATED_T_CELL_PROLIFERATION	0.586139	0.850259			GOBP_NIK_NF_KAPPAB_SIGNALING	0.519231	0.837519
GOBP_NEUROGENESIS	0.595142	0.797335			GOBP_LYMPHOCYTE_APOPTOTIC_PROCESS	0.52381	0.83041
GOBP_PROTEIN_POLYMERIZATION	0.6	0.847556			GOBP_RESPONSE_TO_NUTRIENT	0.528155	0.858451
GOBP_ENZYME_LINKED_RECEPTOR_PROTEIN_SIGNALING_PATHWAY	0.607843	0.813255			GOBP_REGULATION_OF_CELL_CYCLE_PHASE_TRANSITION	0.528376	0.852102
GOBP_REGULATION_OF_PHOSPHORUS_METABOLIC_PROCESS	0.620623	0.797284			GOBP_CELLULAR_PROTEIN_CONTAINING_COMPLEX_ASSEMBLY	0.529167	0.838308
GOBP_POSITIVE_REGULATION_OF_CELLULAR_COMPONENT_ORGANIZATION	0.622351	0.825535			GOBP_POSITIVE_REGULATION_OF_ALPHA_BETA_T_CELL_DIFFERENTIATION	0.53176	0.852184
GOBP_MAINTENANCE_OF_LOCATION_IN_CELL	0.623047	0.858888			GOBP_SMOOTH_MUSCLE_CELL_PROLIFERATION	0.533962	0.837626
GOBP_REGULATION_OF_CD4_POSITIVE_ALPHA_BETA_T_CELL_DIFFERENTIATION	0.629237	0.861723			GOBP_REGULATION_OF_SMALL_MOLECULE_METABOLIC_PROCESS	0.536062	0.842124
GOBP_POSITIVE_REGULATION_OF_RECEPTOR_SIGNALING_PATHWAY_VIA_STAT	0.629707	0.870038			GOBP_REGULATION_OF_RESPONSE_TO_CYTOKINE_STIMULUS	0.537002	0.836931
GOBP_REGULATION_OF_PROTEIN_CATABOLIC_PROCESS	0.630832	0.866278			GOBP_REGULATION_OF_CELLULAR_CATABOLIC_PROCESS	0.53816	0.834195
GOBP_REGULATION_OF_CYTOSKELETON_ORGANIZATION	0.631799	0.874248			GOBP_REGULATION_OF_LEUKOCYTE_MEDIATED_IMMUNITY	0.53831	0.838835
GOBP_I_KAPPAB_KINASE_NF_KAPPAB_SIGNALING	0.635246	0.852481			GOBP_REGULATION_OF_T_HELPER_CELL_DIFFERENTIATION	0.539078	0.836759
GOBP_CYTOSOLIC_CALCIUM_ION_TRANSPORT	0.643585	0.863037			GOBP_RESPONSE_TO_INTERLEUKIN_1	0.544177	0.836364
GOBP_TRANSCRIPTION_INITIATION_FROM_RNA_POLYMERASE_II_PROMOTER	0.648536	0.901184			GOBP_CELL_JUNCTION_ORGANIZATION	0.54509	0.838602
GOBP_POSITIVE_REGULATION_OF_TRANSFERASE_ACTIVITY	0.650099	0.85118			GOBP_ANTIGEN_PROCESSING_AND_PRESENTATION	0.548515	0.850673
GOBP_PEPTIDYL_AMINO_ACID_MODIFICATION	0.654812	0.844052			GOBP_PROTEIN_DEPHOSPHORYLATION	0.550495	0.861871
GOBP_POSITIVE_REGULATION_OF_PRODUCTION_OF_MOLECULAR_MEDIATOR_OF_IMMUNE_RESPONSE	0.662338	0.891316			GOBP_TUBE_DEVELOPMENT	0.55489	0.837381
GOBP_CYTOKINE_PRODUCTION_INVOLVED_IN_IMMUNE_RESPONSE	0.66996	0.910754			GOBP_HEAD_DEVELOPMENT	0.56213	0.855268
GOBP_NEGATIVE_REGULATION_OF_BIOSYNTHETIC_PROCESS	0.674699	0.852691			GOBP_POSITIVE_REGULATION_OF_PROTEIN_KINASE_ACTIVITY	0.563601	0.837813
GOBP_RESPONSE_TO_ALCOHOL	0.677866	0.882644			GOBP_CARBOHYDRATE_DERIVATIVE_BIOSYNTHETIC_PROCESS	0.570611	0.852915
GOBP_PROTEIN_AUTOPHOSPHORYLATION	0.678261	0.903924			GOBP_EMBRYONIC_MORPHOGENESIS	0.57485	0.872161
GOBP_POSITIVE_REGULATION_OF_CATALYTIC_ACTIVITY	0.679283	0.849746			GOBP_MACROPHAGE_ACTIVATION	0.57671	0.862877
GOBP_REGULATION_OF_CELL_MORPHOGENESIS	0.680585	0.901118			GOBP_INTERFERON_GAMMA_PRODUCTION	0.577651	0.865699
GOBP_CELLULAR_RESPONSE_TO_RADIATION	0.682018	0.906704			GOBP_NEGATIVE_REGULATION_OF_PHOSPHORUS_METABOLIC_PROCESS	0.59322	0.863784
GOBP_T_CELL_LINEAGE_COMMITMENT	0.682828	0.906103			GOBP_REGULATION_OF_LIPID_METABOLIC_PROCESS	0.596117	0.86276
GOBP_CELLULAR_EXTRAVASATION	0.684932	0.91265			GOBP_CELLULAR_RESPONSE_TO_LIPID	0.59879	0.836812
GOBP_PROTEIN_IMPORT	0.685484	0.908571			GOBP_NEGATIVE_REGULATION_OF_HEMOPOIESIS	0.605882	0.905206
GOBP_CELLULAR_RESPONSE_TO_ABIOTIC_STIMULUS	0.69379	0.904874			GOBP_INTEGRIN_MEDIATED_SIGNALING_PATHWAY	0.606805	0.924737
GOBP_ESTABLISHMENT_OF_PROTEIN_LOCALIZATION_TO_ORGANELLE	0.693798	0.898294			GOBP_AXON_DEVELOPMENT	0.616822	0.925635
GOBP_CARBOHYDRATE_BIOSYNTHETIC_PROCESS	0.705051	0.918469			GOBP_REGULATION_OF_CYSTEINE_TYPE_ENDOPEPTIDASE_ACTIVITY	0.626459	0.923766
GOBP_COAGULATION	0.70625	0.920336			GOBP_PROTEIN_POLYUBIQUITINATION	0.628942	0.94537
GOBP_TISSUE_MIGRATION	0.712851	0.904574			GOBP_RESPONSE_TO_TEMPERATURE_STIMULUS	0.630137	0.957326
GOBP_CELLULAR_RESPONSE_TO_EXTERNAL_STIMULUS	0.717213	0.903445			GOBP_MAPK_CASCADE	0.63983	0.890238
GOBP_SYNAPTIC_SIGNALING	0.7173	0.929587			GOBP_POSITIVE_REGULATION_OF_INTERFERON_GAMMA_PRODUCTION	0.640974	0.942549
GOBP_PROTEASOMAL_PROTEIN_CATABOLIC_PROCESS	0.721774	0.930336			GOBP_LYMPHOCYTE_COSTIMULATION	0.642857	0.945655
GOBP_CATION_TRANSMEMBRANE_TRANSPORT	0.728051	0.916021			GOBP_POSITIVE_REGULATION_OF_ADAPTIVE_IMMUNE_RESPONSE	0.646718	0.941899
GOBP_NEGATIVE_REGULATION_OF_ANION_TRANSPORT	0.730469	0.948806			GOBP_CIRCADIAN_RHYTHM	0.650888	0.943713
GOBP_APOPTOTIC_SIGNALING_PATHWAY	0.732919	0.882631			GOBP_CELL_DIVISION	0.653101	0.940547
GOBP_NEGATIVE_REGULATION_OF_CELL_DEATH	0.735234	0.871878			GOBP_REGULATION_OF_PROTEIN_LOCALIZATION_TO_MEMBRANE	0.653992	0.957964
GOBP_POSITIVE_REGULATION_OF_PEPTIDYL_SERINE_PHOSPHORYLATION	0.738372	0.946227			GOBP_HEART_MORPHOGENESIS	0.657732	0.962366
GOBP_RESPONSE_TO_CORTICOSTEROID	0.739224	0.923929			GOBP_ACTIVATION_OF_PROTEIN_KINASE_ACTIVITY	0.661386	0.944137
GOBP_ACTIN_FILAMENT_ORGANIZATION	0.739919	0.925968			GOBP_REGULATION_OF_REGULATED_SECRETORY_PATHWAY	0.6625	0.979978
GOBP_POSITIVE_REGULATION_OF_LIPID_METABOLIC_PROCESS	0.742553	0.935301			GOBP_UROGENITAL_SYSTEM_DEVELOPMENT	0.664646	0.975022
GOBP_CELLULAR_HOMEOSTASIS	0.744898	0.894005			GOBP_REGULATION_OF_CHROMOSOME_ORGANIZATION	0.66998	0.958426
GOBP_NERVOUS_SYSTEM_PROCESS	0.746808	0.919073			GOBP_CHROMOSOME_ORGANIZATION	0.680851	0.938949
GOBP_CELLULAR_RESPONSE_TO_ORGANIC_CYCLIC_COMPOUND	0.746939	0.91936			GOBP_REGULATION_OF_NITRIC_OXIDE_METABOLIC_PROCESS	0.686627	0.990546
GOBP_CYTOSKELETON_ORGANIZATION	0.75	0.921231			GOBP_NEGATIVE_REGULATION_OF_TRANSFERASE_ACTIVITY	0.69	0.944902
GOBP_AMEBOIDAL_TYPE_CELL_MIGRATION	0.751479	0.918753			GOBP_CELL_JUNCTION_ASSEMBLY	0.690229	0.976071
GOBP_REGULATION_OF_CELLULAR_RESPONSE_TO_GROWTH_FACTOR_STIMULUS	0.755556	0.94447			GOBP_MUSCLE_CELL_DIFFERENTIATION	0.692771	0.983987
GOBP_TRANSMEMBRANE_RECEPTOR_PROTEIN_TYROSINE_KINASE_SIGNALING_PATHWAY	0.758483	0.908224			GOBP_ANIMAL_ORGAN_MORPHOGENESIS	0.695391	0.94308
GOBP_PRI_MIRNA_TRANSCRIPTION_BY_RNA_POLYMERASE_II	0.766884	0.946236			GOBP_ANION_TRANSMEMBRANE_TRANSPORT	0.706967	0.995
GOBP_NEGATIVE_REGULATION_OF_MYELOID_CELL_DIFFERENTIATION	0.76749	0.959575			GOBP_REGULATION_OF_PROTEOLYSIS	0.707692	0.963802
GOBP_POSITIVE_REGULATION_OF_CELL_PROJECTION_ORGANIZATION	0.768627	0.943644			GOBP_POSITIVE_REGULATION_OF_VASCULATURE_DEVELOPMENT	0.712092	0.984421
GOBP_REACTIVE_OXYGEN_SPECIES_METABOLIC_PROCESS	0.782341	0.928136			GOBP_NEGATIVE_REGULATION_OF_MITOTIC_CELL_CYCLE	0.71673	0.982035
GOBP_REGULATION_OF_GENERATION_OF_PRECURSOR_METABOLITES_AND_ENERGY	0.799154	0.972375			GOBP_REGULATION_OF_TRANSPORT	0.720703	0.938747
GOBP_REGULATION_OF_MAP_KINASE_ACTIVITY	0.81015	0.953584			GOBP_POSITIVE_REGULATION_OF_BINDING	0.727096	0.994536
GOBP_MYELOID_LEUKOCYTE_MEDIATED_IMMUNITY	0.828343	0.946316			GOBP_REGULATION_OF_DEVELOPMENTAL_GROWTH	0.733855	0.982276
GOBP_RESPONSE_TO_UV	0.830898	0.968101			GOBP_RESPONSE_TO_ENDOGENOUS_STIMULUS	0.737374	0.947118
GOBP_ESTABLISHMENT_OF_ORGANELLE_LOCALIZATION	0.837945	0.983961			GOBP_NEGATIVE_REGULATION_OF_DEFENSE_RESPONSE	0.74031	0.98863
GOBP_TRANSMEMBRANE_RECEPTOR_PROTEIN_SERINE_THREONINE_KINASE_SIGNALING_PATHWAY	0.840491	0.960455			GOBP_POSITIVE_REGULATION_OF_NF_KAPPAB_TRANSCRIPTION_FACTOR_ACTIVITY	0.740365	0.980302
GOBP_REGULATION_OF_TRANS_SYNAPTIC_SIGNALING	0.841163	0.986816			GOBP_NEGATIVE_REGULATION_OF_MOLECULAR_FUNCTION	0.745665	0.964108
GOBP_REGULATION_OF_DNA_BINDING	0.842829	0.98606			GOBP_MONOSACCHARIDE_METABOLIC_PROCESS	0.747059	1
GOBP_REGULATION_OF_CELLULAR_RESPONSE_TO_STRESS	0.846303	0.952277			GOBP_POSITIVE_REGULATION_OF_PROTEIN_KINASE_B_SIGNALING	0.751012	0.979604
GOBP_NOTCH_SIGNALING_PATHWAY	0.85	0.985338			GOBP_REGULATION_OF_DNA_BINDING_TRANSCRIPTION_FACTOR_ACTIVITY	0.751479	0.977197
GOBP_POSITIVE_REGULATION_OF_REACTIVE_OXYGEN_SPECIES_METABOLIC_PROCESS	0.85041	0.987945			GOBP_POSITIVE_REGULATION_OF_DNA_BINDING_TRANSCRIPTION_FACTOR_ACTIVITY	0.751491	0.985933
GOBP_NEGATIVE_REGULATION_OF_TRANSCRIPTION_BY_RNA_POLYMERASE_II	0.85119	0.950375			GOBP_POSITIVE_REGULATION_OF_I_KAPPAB_KINASE_NF_KAPPAB_SIGNALING	0.752556	0.988262
GOBP_NEGATIVE_REGULATION_OF_ION_TRANSPORT	0.852525	0.985578			GOBP_PROTEIN_LOCALIZATION_TO_MITOCHONDRION	0.754647	1
GOBP_REACTIVE_NITROGEN_SPECIES_METABOLIC_PROCESS	0.852878	0.986456			GOBP_POSITIVE_REGULATION_OF_ESTABLISHMENT_OF_PROTEIN_LOCALIZATION	0.754826	0.984709
GOBP_POSITIVE_REGULATION_OF_PROTEOLYSIS	0.856031	0.977111			GOBP_INTRACELLULAR_TRANSPORT	0.756	0.974026
GOBP_CELLULAR_RESPONSE_TO_HORMONE_STIMULUS	0.859471	0.951381			GOBP_RAS_PROTEIN_SIGNAL_TRANSDUCTION	0.758034	1
GOBP_NEGATIVE_REGULATION_OF_TRANSPORT	0.86214	0.985045			GOBP_POSITIVE_REGULATION_OF_IMMUNOGLOBULIN_PRODUCTION	0.760396	1
GOBP_DNA_TEMPLATED_TRANSCRIPTION_INITIATION	0.875776	0.990439			GOBP_POSITIVE_REGULATION_OF_INTRACELLULAR_TRANSPORT	0.761538	1
GOBP_POSITIVE_REGULATION_OF_B_CELL_MEDIATED_IMMUNITY	0.87689	0.993191			GOBP_TUBE_MORPHOGENESIS	0.762	0.980324
GOBP_CHEMICAL_HOMEOSTASIS	0.877264	0.944651			GOBP_FOREBRAIN_DEVELOPMENT	0.765748	1
GOBP_REGULATION_OF_DNA_METABOLIC_PROCESS	0.879167	0.984207			GOBP_SENSORY_ORGAN_DEVELOPMENT	0.767754	1
GOBP_SIGNAL_TRANSDUCTION_BY_P53_CLASS_MEDIATOR	0.881857	0.995573			GOBP_SENSORY_PERCEPTION	0.768	1
GOBP_NEGATIVE_REGULATION_OF_CELLULAR_COMPONENT_ORGANIZATION	0.885214	0.977061			GOBP_CELLULAR_RESPONSE_TO_NITROGEN_COMPOUND	0.769531	0.984826
GOBP_CELL_PART_MORPHOGENESIS	0.890269	0.996838			GOBP_RESPONSE_TO_INSULIN	0.77131	0.985388
GOBP_REGULATION_OF_SIGNALING_RECEPTOR_ACTIVITY	0.89662	0.999981			GOBP_NEGATIVE_REGULATION_OF_CELL_CYCLE_PHASE_TRANSITION	0.777328	1
GOBP_CELLULAR_RESPONSE_TO_STARVATION	0.897917	0.99636			GOBP_ORGANIC_ACID_CATABOLIC_PROCESS	0.78865	1
GOBP_HOMEOSTASIS_OF_NUMBER_OF_CELLS	0.903093	0.999373			GOBP_REGULATION_OF_INTRACELLULAR_TRANSPORT	0.792829	1
GOBP_POSITIVE_REGULATION_OF_CATABOLIC_PROCESS	0.912602	0.995899			GOBP_POSITIVE_REGULATION_OF_INTRACELLULAR_PROTEIN_TRANSPORT	0.794769	1
GOBP_POSITIVE_REGULATION_OF_MOLECULAR_FUNCTION	0.917836	0.946485			GOBP_NEGATIVE_REGULATION_OF_PHOSPHORYLATION	0.796262	1
GOBP_REGULATION_OF_SMALL_GTPASE_MEDIATED_SIGNAL_TRANSDUCTION	0.925466	1			GOBP_POSITIVE_REGULATION_OF_PEPTIDE_SECRETION	0.801205	1
GOBP_MODIFICATION_DEPENDENT_MACROMOLECULE_CATABOLIC_PROCESS	0.928287	1			GOBP_STEROID_METABOLIC_PROCESS	0.806	1
GOBP_PROTEIN_LOCALIZATION_TO_ORGANELLE	0.933868	0.985071			GOBP_POSITIVE_REGULATION_OF_TRANSPORT	0.808	0.992848
GOBP_REGULATION_OF_CELL_PROJECTION_ORGANIZATION	0.934322	0.994524			GOBP_INTRINSIC_APOPTOTIC_SIGNALING_PATHWAY	0.809237	1
GOBP_CELL_MORPHOGENESIS_INVOLVED_IN_NEURON_DIFFERENTIATION	0.938	1			GOBP_RHYTHMIC_PROCESS	0.811881	1
GOBP_MUSCLE_SYSTEM_PROCESS	0.93837	0.99811			GOBP_PROTEIN_LOCALIZATION_TO_MEMBRANE	0.812133	1
GOBP_POSITIVE_REGULATION_OF_PROTEIN_LOCALIZATION_TO_NUCLEUS	0.942231	0.998392			GOBP_CARBOHYDRATE_HOMEOSTASIS	0.81409	1
GOBP_PEPTIDYL_SERINE_MODIFICATION	0.942857	0.994526			GOBP_REGULATION_OF_SYSTEM_PROCESS	0.815891	1
GOBP_PROTEIN_LOCALIZATION_TO_NUCLEUS	0.943983	0.991888			GOBP_REGULATION_OF_INTRACELLULAR_PROTEIN_TRANSPORT	0.818548	1
GOBP_INORGANIC_ION_TRANSMEMBRANE_TRANSPORT	0.944954	0.993105			GOBP_CELL_CYCLE_ARREST	0.819253	1
GOBP_T_CELL_SELECTION	0.946322	1			GOBP_ANTIGEN_RECEPTOR_MEDIATED_SIGNALING_PATHWAY	0.821705	1
GOBP_CARBOHYDRATE_METABOLIC_PROCESS	0.948617	0.998181			GOBP_POSITIVE_REGULATION_OF_CELLULAR_PROTEIN_LOCALIZATION	0.826722	1
GOBP_TRANSFORMING_GROWTH_FACTOR_BETA_RECEPTOR_SIGNALING_PATHWAY	0.949896	1			GOBP_REGULATION_OF_REACTIVE_OXYGEN_SPECIES_BIOSYNTHETIC_PROCESS	0.829175	1
GOBP_CELLULAR_COMPONENT_MORPHOGENESIS	0.964948	0.999874			GOBP_APOPTOTIC_MITOCHONDRIAL_CHANGES	0.829412	1
GOBP_CELL_MORPHOGENESIS_INVOLVED_IN_DIFFERENTIATION	0.970588	1			GOBP_CELLULAR_MACROMOLECULE_CATABOLIC_PROCESS	0.832	1
GOBP_CELLULAR_RESPONSE_TO_EXTRACELLULAR_STIMULUS	0.973896	1			GOBP_MEMBRANE_ORGANIZATION	0.836735	1
GOBP_PEPTIDYL_LYSINE_MODIFICATION	0.974359	0.99934			GOBP_RESPONSE_TO_MONOSACCHARIDE	0.838264	1
GOBP_INTRACELLULAR_PROTEIN_TRANSPORT	0.976879	1			GOBP_REGULATION_OF_TRANSMEMBRANE_RECEPTOR_PROTEIN_SERINE_THREONINE_KINASE_SIGNALING_PATHWAY	0.83859	1
GOBP_TRANSMEMBRANE_TRANSPORT	0.988024	1			GOBP_COVALENT_CHROMATIN_MODIFICATION	0.839695	1
GOBP_INSULIN_RECEPTOR_SIGNALING_PATHWAY	0.988048	1			GOBP_SKELETAL_SYSTEM_DEVELOPMENT	0.84466	1
GOBP_EPITHELIAL_TUBE_MORPHOGENESIS	0.989648	1			GOBP_CELLULAR_RESPONSE_TO_OXYGEN_LEVELS	0.846004	1
GOBP_IMMUNE_RESPONSE_REGULATING_SIGNALING_PATHWAY	0.992157	1			GOBP_HOMEOSTATIC_PROCESS	0.855691	0.984017
GOBP_POSITIVE_T_CELL_SELECTION	0.993603	0.997327			GOBP_NEURON_DEATH	0.859504	1
GOBP_CELLULAR_RESPONSE_TO_DNA_DAMAGE_STIMULUS	0.993802	1			GOBP_POSITIVE_REGULATION_OF_PEPTIDASE_ACTIVITY	0.864971	1
GOBP_POSITIVE_REGULATION_OF_DNA_METABOLIC_PROCESS	0.995807	0.995401			GOBP_CELLULAR_GLUCOSE_HOMEOSTASIS	0.870103	1
GOBP_RESPONSE_TO_OXYGEN_LEVELS	0.996008	1			GOBP_NEGATIVE_REGULATION_OF_CELL_CYCLE_PROCESS	0.870406	1
GOBP_ORGANELLE_LOCALIZATION	0.997976	0.997202			GOBP_NEGATIVE_REGULATION_OF_CATABOLIC_PROCESS	0.876923	1
					GOBP_REGULATION_OF_PROTEIN_LOCALIZATION_TO_NUCLEUS	0.877395	1
					GOBP_PROTEIN_CONTAINING_COMPLEX_SUBUNIT_ORGANIZATION	0.879182	1
					GOBP_REGULATION_OF_PROTEIN_STABILITY	0.882583	1
					GOBP_RESPONSE_TO_OXIDATIVE_STRESS	0.884314	1
					GOBP_REGULATION_OF_B_CELL_MEDIATED_IMMUNITY	0.886497	1
					GOBP_MITOCHONDRION_ORGANIZATION	0.89243	1
					GOBP_RESPONSE_TO_DRUG	0.894094	1
					GOBP_NUCLEOSIDE_DIPHOSPHATE_METABOLIC_PROCESS	0.895911	1
					GOBP_RESPONSE_TO_HORMONE	0.898239	1
					GOBP_PROTEIN_CONTAINING_COMPLEX_DISASSEMBLY	0.90342	1
					GOBP_POSITIVE_REGULATION_OF_PROTEIN_SERINE_THREONINE_KINASE_ACTIVITY	0.904573	1
					GOBP_POSITIVE_REGULATION_OF_MAP_KINASE_ACTIVITY	0.904669	1
					GOBP_PROTEOLYSIS	0.905433	1
					GOBP_ERYTHROCYTE_HOMEOSTASIS	0.906191	1
					GOBP_CHROMATIN_ORGANIZATION	0.906433	1
					GOBP_CELL_CYCLE_G1_S_PHASE_TRANSITION	0.908425	1
					GOBP_CELL_PROJECTION_ORGANIZATION	0.917323	1
					GOBP_CELL_CYCLE_PHASE_TRANSITION	0.918651	1
					GOBP_POSITIVE_REGULATION_OF_ORGANELLE_ORGANIZATION	0.920319	1
					GOBP_HEMATOPOIETIC_PROGENITOR_CELL_DIFFERENTIATION	0.922642	1
					GOBP_POSITIVE_REGULATION_OF_PROTEIN_LOCALIZATION_TO_MEMBRANE	0.922772	1
					GOBP_CELLULAR_MACROMOLECULE_LOCALIZATION	0.923518	1
					GOBP_RESPONSE_TO_STARVATION	0.925852	1
					GOBP_REACTIVE_OXYGEN_SPECIES_BIOSYNTHETIC_PROCESS	0.928846	1
					GOBP_POSITIVE_REGULATION_OF_CYSTEINE_TYPE_ENDOPEPTIDASE_ACTIVITY	0.933868	1
					GOBP_REGULATION_OF_EXOCYTOSIS	0.934394	1
					GOBP_PATTERN_SPECIFICATION_PROCESS	0.935673	1
					GOBP_REGULATION_OF_CATABOLIC_PROCESS	0.936	1
					GOBP_NEGATIVE_REGULATION_OF_INTRACELLULAR_SIGNAL_TRANSDUCTION	0.937008	1
					GOBP_ADAPTIVE_THERMOGENESIS	0.945591	1
					GOBP_NEGATIVE_REGULATION_OF_NEURON_DEATH	0.949698	1
					GOBP_PYRUVATE_METABOLIC_PROCESS	0.951644	1
					GOBP_MYELOID_CELL_HOMEOSTASIS	0.954286	1
					GOBP_CIRCULATORY_SYSTEM_PROCESS	0.954717	1
					GOBP_RESPONSE_TO_CARBOHYDRATE	0.955823	1
					GOBP_GLUCOSE_METABOLIC_PROCESS	0.958878	1
					GOBP_ACTIVATION_OF_IMMUNE_RESPONSE	0.959924	1
					GOBP_NEGATIVE_REGULATION_OF_GENE_EXPRESSION	0.962451	1
					GOBP_HEART_DEVELOPMENT	0.966102	1
					GOBP_REGULATION_OF_BINDING	0.966535	1
					GOBP_POSITIVE_REGULATION_OF_T_CELL_MEDIATED_IMMUNITY	0.967433	1
					GOBP_CATION_TRANSPORT	0.96929	1
					GOBP_SUPRAMOLECULAR_FIBER_ORGANIZATION	0.97137	1
					GOBP_EPIDERMIS_DEVELOPMENT	0.973535	1
					GOBP_CELLULAR_PROTEIN_CATABOLIC_PROCESS	0.974684	1
					GOBP_PROTEIN_MODIFICATION_BY_SMALL_PROTEIN_CONJUGATION_OR_REMOVAL	0.977444	1
					GOBP_NUCLEOTIDE_PHOSPHORYLATION	0.978887	1
					GOBP_AGING	0.98062	1
					GOBP_ESTABLISHMENT_OF_PROTEIN_LOCALIZATION	0.980658	1
					GOBP_ORGANELLE_ASSEMBLY	0.984095	1
					GOBP_REGULATION_OF_PROTEIN_SERINE_THREONINE_KINASE_ACTIVITY	0.98855	1
					GOBP_CARBOHYDRATE_DERIVATIVE_METABOLIC_PROCESS	0.99	1
					GOBP_NEGATIVE_REGULATION_OF_GROWTH	0.990566	1
					GOBP_REGULATION_OF_REACTIVE_OXYGEN_SPECIES_METABOLIC_PROCESS	0.992337	1
					GOBP_PROTEIN_TARGETING	0.992767	1
					GOBP_CELLULAR_COMPONENT_DISASSEMBLY	0.996024	1
					GOBP_CELL_FATE_COMMITMENT	0.996109	1
					GOBP_SMALL_GTPASE_MEDIATED_SIGNAL_TRANSDUCTION	0.996183	1
					GOBP_CARBOHYDRATE_CATABOLIC_PROCESS	1	0.999651
					GOBP_PROTEIN_MODIFICATION_BY_SMALL_PROTEIN_REMOVAL	1	0.999934

## Sheet: Ex vivo vs ExpTregx2 Hallmark
PATHWAY	Hallmark					< 0.01	< 0.25
Total Pathways	50
Pathways in analysis	22
UP in Ex vivo Tregs	NOM p-val	FDR q-val			UP in Expaned (2 cycles) Tregs	NOM p-val	FDR q-val
HALLMARK_TNFA_SIGNALING_VIA_NFKB	0	0.00313636			HALLMARK_IL2_STAT5_SIGNALING	0.0307692	0.17578
HALLMARK_KRAS_SIGNALING_UP	0.121901	0.212119			HALLMARK_OXIDATIVE_PHOSPHORYLATION	0.0279851	0.240584
HALLMARK_INFLAMMATORY_RESPONSE	0.0940171	0.26077			HALLMARK_G2M_CHECKPOINT	0.132969	0.374729
HALLMARK_UV_RESPONSE_UP	0.129363	0.282154			HALLMARK_FATTY_ACID_METABOLISM	0.0533597	0.481168
HALLMARK_INTERFERON_ALPHA_RESPONSE	0.0702811	0.28874			HALLMARK_COMPLEMENT	0.295688	0.522417
HALLMARK_IL6_JAK_STAT3_SIGNALING	0.387629	0.505035			HALLMARK_MTORC1_SIGNALING	0.209016	0.547122
HALLMARK_HYPOXIA	0.349693	0.538136			HALLMARK_ALLOGRAFT_REJECTION	0.215139	0.565768
HALLMARK_APOPTOSIS	0.54326	0.623091			HALLMARK_APICAL_JUNCTION	0.603659	0.967565
HALLMARK_P53_PATHWAY	0.859611	0.890134			HALLMARK_INTERFERON_GAMMA_RESPONSE	0.796137	0.97175
					HALLMARK_PI3K_AKT_MTOR_SIGNALING	0.993988	0.995629
					HALLMARK_ESTROGEN_RESPONSE_LATE	0.673828	1
					HALLMARK_GLYCOLYSIS	0.87931	1
					HALLMARK_ADIPOGENESIS	0.922631	1

## Sheet: Ex vivo vs ExpTregx2 Reactome
PATHWAY	Reactome					< 0.01	< 0.25
Total Pathways	1604
Pathways in analysis	102
UP in Ex vivo Tregs	NOM p-val	FDR q-val			UP in Expaned (2 cycles) Tregs	NOM p-val	FDR q-val
REACTOME_PEPTIDE_LIGAND_BINDING_RECEPTORS	0.00390625	0.153217			REACTOME_M_PHASE	0.00194553	0.101626
REACTOME_GPCR_LIGAND_BINDING	0.016129	0.180256			REACTOME_CELL_CYCLE_MITOTIC	0.00776699	0.13191
REACTOME_SIGNALING_BY_GPCR	0.0100402	0.211852			REACTOME_FATTY_ACID_METABOLISM	0.00552486	0.160717
REACTOME_CHEMOKINE_RECEPTORS_BIND_CHEMOKINES	0.0125	0.224083			REACTOME_RESPIRATORY_ELECTRON_TRANSPORT_ATP_SYNTHESIS_BY_CHEMIOSMOTIC_COUPLING_AND_HEAT_PRODUCTION_BY_UNCOUPLING_PROTEINS	0.0342857	0.1652
REACTOME_TOLL_LIKE_RECEPTOR_TLR1_TLR2_CASCADE	0.0480167	0.284179			REACTOME_METABOLISM_OF_WATER_SOLUBLE_VITAMINS_AND_COFACTORS	0.03125	0.167812
REACTOME_TOLL_LIKE_RECEPTOR_9_TLR9_CASCADE	0.0787402	0.28569			REACTOME_RHO_GTPASE_EFFECTORS	0.0115385	0.171392
REACTOME_G_ALPHA_I_SIGNALLING_EVENTS	0.0443975	0.291888			REACTOME_THE_CITRIC_ACID_TCA_CYCLE_AND_RESPIRATORY_ELECTRON_TRANSPORT	0.022	0.177377
REACTOME_TRANSCRIPTIONAL_REGULATION_BY_RUNX3	0.0576923	0.308211			REACTOME_INTERLEUKIN_10_SIGNALING	0.0117878	0.18361
REACTOME_TOLL_LIKE_RECEPTOR_CASCADES	0.0737705	0.342571			REACTOME_METABOLISM_OF_VITAMINS_AND_COFACTORS	0.0268199	0.193226
REACTOME_IMMUNOREGULATORY_INTERACTIONS_BETWEEN_A_LYMPHOID_AND_A_NON_LYMPHOID_CELL	0.0600375	0.343884			REACTOME_RESPIRATORY_ELECTRON_TRANSPORT	0.0419048	0.22651
REACTOME_MYD88_INDEPENDENT_TLR4_CASCADE	0.104508	0.360818			REACTOME_CELL_CYCLE	0.00414079	0.278709
REACTOME_DEVELOPMENTAL_BIOLOGY	0.0607287	0.364091			REACTOME_CYTOPROTECTION_BY_HMOX1	0.104603	0.333115
REACTOME_FC_EPSILON_RECEPTOR_FCERI_SIGNALING	0.164329	0.432565			REACTOME_METABOLISM_OF_LIPIDS	0.0653846	0.348402
REACTOME_CLASS_I_MHC_MEDIATED_ANTIGEN_PROCESSING_PRESENTATION	0.165289	0.434009			REACTOME_CELLULAR_RESPONSE_TO_CHEMICAL_STRESS	0.0971429	0.352608
REACTOME_CLASS_A_1_RHODOPSIN_LIKE_RECEPTORS	0.00809717	0.448167			REACTOME_AUTOPHAGY	0.11976	0.359519
REACTOME_SIGNALING_BY_RECEPTOR_TYROSINE_KINASES	0.13278	0.462619			REACTOME_TNFR2_NON_CANONICAL_NF_KB_PATHWAY	0.101124	0.373527
REACTOME_SIGNALING_BY_NTRKS	0.169591	0.480099			REACTOME_METABOLISM_OF_CARBOHYDRATES	0.128405	0.427408
REACTOME_INTERFERON_ALPHA_BETA_SIGNALING	0.270876	0.648493			REACTOME_COSTIMULATION_BY_THE_CD28_FAMILY	0.139706	0.465277
REACTOME_INNATE_IMMUNE_SYSTEM	0.200405	0.672938			REACTOME_METABOLISM_OF_AMINO_ACIDS_AND_DERIVATIVES	0.213439	0.559123
REACTOME_INTERLEUKIN_4_AND_INTERLEUKIN_13_SIGNALING	0.367906	0.827916			REACTOME_SIGNALING_BY_RHO_GTPASES_MIRO_GTPASES_AND_RHOBTB3	0.226	0.653613
REACTOME_SIGNALING_BY_INTERLEUKINS	0.310078	0.842543			REACTOME_PLATELET_ACTIVATION_SIGNALING_AND_AGGREGATION	0.276986	0.669771
REACTOME_VESICLE_MEDIATED_TRANSPORT	0.443798	0.930436			REACTOME_INTERFERON_GAMMA_SIGNALING	0.263052	0.678964
REACTOME_TCF_DEPENDENT_SIGNALING_IN_RESPONSE_TO_WNT	0.467091	0.946583			REACTOME_CYTOKINE_SIGNALING_IN_IMMUNE_SYSTEM	0.192607	0.687348
REACTOME_SIGNALING_BY_VEGF	0.493927	0.968997			REACTOME_PTEN_REGULATION	0.40198	0.704762
REACTOME_ANTIVIRAL_MECHANISM_BY_IFN_STIMULATED_GENES	0.702913	0.97957			REACTOME_GLUCOSE_METABOLISM	0.401544	0.714396
REACTOME_C_TYPE_LECTIN_RECEPTORS_CLRS	0.745418	0.993963			REACTOME_CD28_CO_STIMULATION	0.290262	0.716734
REACTOME_DEUBIQUITINATION	0.995927	0.997051			REACTOME_SIGNALING_BY_NOTCH	0.374757	0.725896
REACTOME_NEUTROPHIL_DEGRANULATION	0.839844	0.997146			REACTOME_DISEASES_OF_SIGNAL_TRANSDUCTION_BY_GROWTH_FACTOR_RECEPTORS_AND_SECOND_MESSENGERS	0.346555	0.732156
REACTOME_BETA_CATENIN_INDEPENDENT_WNT_SIGNALING	0.563241	1			REACTOME_APOPTOSIS	0.391753	0.735165
REACTOME_ADAPTIVE_IMMUNE_SYSTEM	0.681529	1			REACTOME_HEMOSTASIS	0.35865	0.737885
REACTOME_NERVOUS_SYSTEM_DEVELOPMENT	0.620985	1			REACTOME_TRANSCRIPTIONAL_REGULATION_BY_RUNX2	0.377432	0.73833
REACTOME_INTERLEUKIN_7_SIGNALING	0.618644	1			REACTOME_PROGRAMMED_CELL_DEATH	0.344894	0.763568
REACTOME_ANTI_INFLAMMATORY_RESPONSE_FAVOURING_LEISHMANIA_PARASITE_INFECTION	0.64482	1			REACTOME_INTERLEUKIN_1_SIGNALING	0.475634	0.801915
REACTOME_MEMBRANE_TRAFFICKING	0.649895	1			REACTOME_INFECTIOUS_DISEASE	0.766129	0.833532
REACTOME_SIGNALING_BY_WNT	0.728653	1			REACTOME_SIGNALING_BY_NUCLEAR_RECEPTORS	0.702495	0.846344
REACTOME_INTERLEUKIN_3_INTERLEUKIN_5_AND_GM_CSF_SIGNALING	0.703704	1			REACTOME_HIV_INFECTION	0.65625	0.852912
REACTOME_SUMOYLATION	0.698947	1			REACTOME_INTERLEUKIN_12_FAMILY_SIGNALING	0.520446	0.855032
REACTOME_ESR_MEDIATED_SIGNALING	0.731707	1			REACTOME_NEGATIVE_REGULATION_OF_THE_PI3K_AKT_NETWORK	0.743158	0.864693
REACTOME_RNA_POLYMERASE_II_TRANSCRIPTION	0.927983	1			REACTOME_HOST_INTERACTIONS_OF_HIV_FACTORS	0.658915	0.867884
REACTOME_SIGNALING_BY_THE_B_CELL_RECEPTOR_BCR	0.847134	1			REACTOME_TRANSPORT_OF_SMALL_MOLECULES	0.553816	0.876747
REACTOME_CLEC7A_DECTIN_1_SIGNALING	0.869295	1			REACTOME_INTERFERON_SIGNALING	0.713062	0.877899
REACTOME_EXTRA_NUCLEAR_ESTROGEN_SIGNALING	0.910891	1			REACTOME_SIGNALING_BY_TGF_BETA_RECEPTOR_COMPLEX	0.667315	0.897123
REACTOME_RHO_GTPASE_CYCLE	0.916493	1			REACTOME_SIGNALING_BY_TGFB_FAMILY_MEMBERS	0.814532	0.906144
REACTOME_MAPK_FAMILY_SIGNALING_CASCADES	0.967807	1			REACTOME_INTERLEUKIN_2_FAMILY_SIGNALING	0.807836	0.912511
REACTOME_INTERLEUKIN_1_FAMILY_SIGNALING	0.964948	1			REACTOME_INTRACELLULAR_SIGNALING_BY_SECOND_MESSENGERS	0.882828	0.913604
REACTOME_TRANSCRIPTIONAL_REGULATION_BY_RUNX1	0.981289	1			REACTOME_TCR_SIGNALING	0.674699	0.91366
					REACTOME_SARS_COV_INFECTIONS	0.62	0.914604
					REACTOME_LEISHMANIA_INFECTION	0.808081	0.929757
					REACTOME_ORGANELLE_BIOGENESIS_AND_MAINTENANCE	0.60161	0.93309
					REACTOME_TP53_REGULATES_METABOLIC_GENES	0.639113	0.952272
					REACTOME_CELL_SURFACE_INTERACTIONS_AT_THE_VASCULAR_WALL	0.907115	0.9615
					REACTOME_CELLULAR_RESPONSES_TO_EXTERNAL_STIMULI	0.681909	0.970585
					REACTOME_PI3K_AKT_SIGNALING_IN_CANCER	0.605948	0.977801
					REACTOME_UB_SPECIFIC_PROCESSING_PROTEASES	1	0.999028
					REACTOME_TRANSCRIPTIONAL_REGULATION_BY_TP53	0.995876	1
					REACTOME_POST_TRANSLATIONAL_PROTEIN_MODIFICATION	1	1

## Sheet: Ex vivo vs ExpTregx5 GO-BP
PATHWAY	GO Biological Process					< 0.01	< 0.25
Total Pathways	7481
Pathways in analysis	806
UP in Ex vivo Tregs	NOM p-val	FDR q-val			UP in Expaned (6 cycles) Tregs	NOM p-val	FDR q-val
GOBP_DEFENSE_RESPONSE	0.00143678	0.767076			GOBP_ORGANIC_ACID_BIOSYNTHETIC_PROCESS	0	0.0357971
GOBP_REGULATION_OF_IMMUNE_SYSTEM_PROCESS	0.001443	0.883592			GOBP_ORGANIC_ACID_METABOLIC_PROCESS	0	0.344394
GOBP_B_CELL_ACTIVATION	0.00168919	0.773899			GOBP_MONOCARBOXYLIC_ACID_METABOLIC_PROCESS	0	0.371455
GOBP_DNA_RECOMBINATION	0.00182149	0.712445			GOBP_FATTY_ACID_METABOLIC_PROCESS	0.00230947	0.296023
GOBP_SOMATIC_DIVERSIFICATION_OF_IMMUNE_RECEPTORS	0.0037037	0.896801			GOBP_SMALL_MOLECULE_BIOSYNTHETIC_PROCESS	0.00240964	0.366157
GOBP_LEUKOCYTE_DIFFERENTIATION	0.00651466	0.816369			GOBP_SMALL_MOLECULE_METABOLIC_PROCESS	0.00282486	0.398822
GOBP_B_CELL_PROLIFERATION	0.00881834	1			GOBP_MONOCARBOXYLIC_ACID_BIOSYNTHETIC_PROCESS	0.00643777	0.300454
GOBP_T_CELL_DIFFERENTIATION	0.0111465	0.905206			GOBP_ALPHA_AMINO_ACID_BIOSYNTHETIC_PROCESS	0.00656455	0.328925
GOBP_MONONUCLEAR_CELL_DIFFERENTIATION	0.0113086	0.830211			GOBP_REGULATION_OF_MACROAUTOPHAGY	0.00689655	0.428077
GOBP_RESPONSE_TO_CYTOKINE	0.0144092	0.738567			GOBP_ORGANONITROGEN_COMPOUND_BIOSYNTHETIC_PROCESS	0.00789474	0.469498
GOBP_ANATOMICAL_STRUCTURE_MATURATION	0.0148148	1			GOBP_GENERATION_OF_PRECURSOR_METABOLITES_AND_ENERGY	0.00950119	0.382036
GOBP_IMMUNE_EFFECTOR_PROCESS	0.0164671	0.67297			GOBP_CELLULAR_AMIDE_METABOLIC_PROCESS	0.0100251	0.384581
GOBP_DEVELOPMENTAL_MATURATION	0.0167286	1			GOBP_RIBOSE_PHOSPHATE_BIOSYNTHETIC_PROCESS	0.0111359	0.379143
GOBP_CELL_CHEMOTAXIS	0.0173611	0.894486			GOBP_OXIDATIVE_PHOSPHORYLATION	0.0135135	0.366877
GOBP_POSITIVE_REGULATION_OF_TRANSCRIPTION_BY_RNA_POLYMERASE_II	0.0178282	0.691038			GOBP_CELLULAR_AMINO_ACID_BIOSYNTHETIC_PROCESS	0.0136364	0.324966
GOBP_TAXIS	0.0190476	0.859955			GOBP_ATP_METABOLIC_PROCESS	0.0140515	0.390486
GOBP_REGULATION_OF_MULTICELLULAR_ORGANISMAL_DEVELOPMENT	0.019697	0.700427			GOBP_PURINE_CONTAINING_COMPOUND_BIOSYNTHETIC_PROCESS	0.0142518	0.384994
GOBP_REGULATION_OF_CELL_DIFFERENTIATION	0.0203443	0.701503			GOBP_REGULATION_OF_PROTEIN_LOCALIZATION	0.0190931	0.407584
GOBP_CELLULAR_DEFENSE_RESPONSE	0.0208729	0.875251			GOBP_REGULATION_OF_CELLULAR_AMIDE_METABOLIC_PROCESS	0.0196078	0.395153
GOBP_CELL_CELL_SIGNALING_BY_WNT	0.0248227	0.80181			GOBP_CELL_CYCLE_PROCESS	0.02267	0.465597
GOBP_B_CELL_DIFFERENTIATION	0.0261194	0.947662			GOBP_SECRETION	0.0240642	0.482473
GOBP_PHAGOCYTOSIS	0.0265957	0.783946			GOBP_PEPTIDE_BIOSYNTHETIC_PROCESS	0.0243363	0.369616
GOBP_REGULATION_OF_LEUKOCYTE_DIFFERENTIATION	0.0271186	0.767953			GOBP_NUCLEOSIDE_PHOSPHATE_BIOSYNTHETIC_PROCESS	0.0255814	0.393646
GOBP_INTERLEUKIN_17_PRODUCTION	0.0284697	0.83732			GOBP_RESPONSE_TO_OXYGEN_CONTAINING_COMPOUND	0.0266272	0.477886
GOBP_REGULATION_OF_HEMOPOIESIS	0.0288462	0.759439			GOBP_CELLULAR_LIPID_METABOLIC_PROCESS	0.0284238	0.484695
GOBP_MUSCLE_TISSUE_DEVELOPMENT	0.0321429	0.918037			GOBP_NUCLEOBASE_CONTAINING_SMALL_MOLECULE_METABOLIC_PROCESS	0.028436	0.468364
GOBP_REGULATION_OF_IMMUNE_RESPONSE	0.0377644	0.68723			GOBP_POSITIVE_REGULATION_OF_T_CELL_PROLIFERATION	0.0294118	0.47518
GOBP_CHEMOKINE_PRODUCTION	0.03861	0.827561			GOBP_CELLULAR_AMINO_ACID_METABOLIC_PROCESS	0.0295455	0.409188
GOBP_DEFENSE_RESPONSE_TO_BACTERIUM	0.0397112	0.810708			GOBP_RESPIRATORY_ELECTRON_TRANSPORT_CHAIN	0.0321199	0.42372
GOBP_LOCOMOTION	0.0436681	0.6657			GOBP_TUMOR_NECROSIS_FACTOR_MEDIATED_SIGNALING_PATHWAY	0.0324826	0.459232
GOBP_INNATE_IMMUNE_RESPONSE	0.0438185	0.702884			GOBP_REGULATION_OF_CELLULAR_KETONE_METABOLIC_PROCESS	0.0326797	0.408981
GOBP_RESPONSE_TO_TYPE_I_INTERFERON	0.0441177	0.764819			GOBP_MITOCHONDRIAL_TRANSPORT	0.0340633	0.398694
GOBP_STRESS_ACTIVATED_PROTEIN_KINASE_SIGNALING_CASCADE	0.0452962	0.664306			GOBP_RESPONSE_TO_MOLECULE_OF_BACTERIAL_ORIGIN	0.0344828	0.485359
GOBP_REGULATION_OF_LYMPHOCYTE_DIFFERENTIATION	0.0460526	0.683693			GOBP_INTERLEUKIN_2_PRODUCTION	0.0354767	0.375299
GOBP_LEUKOCYTE_CHEMOTAXIS	0.0480427	0.702484			GOBP_MITOCHONDRIAL_MEMBRANE_ORGANIZATION	0.0355556	0.384433
GOBP_ADAPTIVE_IMMUNE_RESPONSE	0.0501567	0.688159			GOBP_PEPTIDE_METABOLIC_PROCESS	0.0377778	0.468087
GOBP_REGULATION_OF_T_CELL_DIFFERENTIATION	0.0507614	0.698086			GOBP_AEROBIC_RESPIRATION	0.0379464	0.391524
GOBP_RESPONSE_TO_STEROID_HORMONE	0.0510563	0.801409			GOBP_SIGNAL_RELEASE	0.0415704	0.460741
GOBP_CELL_SURFACE_RECEPTOR_SIGNALING_PATHWAY_INVOLVED_IN_CELL_CELL_SIGNALING	0.0522523	0.747506			GOBP_ELECTRON_TRANSPORT_CHAIN	0.0430108	0.468043
GOBP_INFLAMMATORY_RESPONSE	0.0536278	0.652431			GOBP_ENERGY_DERIVATION_BY_OXIDATION_OF_ORGANIC_COMPOUNDS	0.0443925	0.469673
GOBP_GAMETE_GENERATION	0.0542495	0.793754			GOBP_AMIDE_BIOSYNTHETIC_PROCESS	0.0470852	0.456948
GOBP_LEUKOCYTE_MIGRATION	0.056	0.728529			GOBP_ATP_SYNTHESIS_COUPLED_ELECTRON_TRANSPORT	0.0502183	0.425384
GOBP_CELL_MIGRATION	0.0578125	0.652481			GOBP_ALPHA_AMINO_ACID_METABOLIC_PROCESS	0.0518018	0.468481
GOBP_DNA_METABOLIC_PROCESS	0.0603908	0.69066			GOBP_ORGANOPHOSPHATE_METABOLIC_PROCESS	0.0548628	0.504621
GOBP_DEFENSE_RESPONSE_TO_OTHER_ORGANISM	0.0633484	0.659845			GOBP_CELLULAR_MODIFIED_AMINO_ACID_METABOLIC_PROCESS	0.0570175	0.467936
GOBP_B_CELL_ACTIVATION_INVOLVED_IN_IMMUNE_RESPONSE	0.0641509	0.747196			GOBP_PURINE_CONTAINING_COMPOUND_METABOLIC_PROCESS	0.0611247	0.511317
GOBP_DEFENSE_RESPONSE_TO_VIRUS	0.0668954	0.686088			GOBP_REGULATION_OF_CELL_CYCLE_PROCESS	0.0673077	0.517292
GOBP_RESPONSE_TO_CHEMOKINE	0.0670103	0.696666			GOBP_POSITIVE_REGULATION_OF_INTRACELLULAR_SIGNAL_TRANSDUCTION	0.0675676	0.580588
GOBP_IMMUNE_SYSTEM_DEVELOPMENT	0.0694864	0.662501			GOBP_NEGATIVE_REGULATION_OF_EXTRINSIC_APOPTOTIC_SIGNALING_PATHWAY	0.0680851	0.462105
GOBP_VASCULATURE_DEVELOPMENT	0.0765391	0.710789			GOBP_REGULATION_OF_MITOCHONDRION_ORGANIZATION	0.0685841	0.456875
GOBP_REGULATION_OF_STRESS_ACTIVATED_PROTEIN_KINASE_SIGNALING_CASCADE	0.0778985	0.680592			GOBP_MITOTIC_NUCLEAR_DIVISION	0.0718954	0.471049
GOBP_POSITIVE_REGULATION_OF_STRESS_ACTIVATED_PROTEIN_KINASE_SIGNALING_CASCADE	0.0786713	0.725612			GOBP_CELLULAR_KETONE_METABOLIC_PROCESS	0.0747663	0.524845
GOBP_RESPONSE_TO_KETONE	0.0799289	0.698167			GOBP_REGULATION_OF_METAL_ION_TRANSPORT	0.0770975	0.470737
GOBP_ADAPTIVE_IMMUNE_RESPONSE_BASED_ON_SOMATIC_RECOMBINATION_OF_IMMUNE_RECEPTORS_BUILT_FROM_IMMUNOGLOBULIN_SUPERFAMILY_DOMAINS	0.0804598	0.657176			GOBP_STEM_CELL_DIFFERENTIATION	0.0774648	0.462331
GOBP_LEUKOCYTE_PROLIFERATION	0.0812102	0.668954			GOBP_CELLULAR_RESPONSE_TO_OXYGEN_CONTAINING_COMPOUND	0.0780856	0.585201
GOBP_FC_RECEPTOR_SIGNALING_PATHWAY	0.0821678	0.693037			GOBP_T_CELL_PROLIFERATION	0.0798969	0.51647
GOBP_LYMPHOCYTE_ACTIVATION	0.0843373	0.656163			GOBP_CHROMOSOME_SEGREGATION	0.0801782	0.487307
GOBP_REGULATION_OF_WNT_SIGNALING_PATHWAY	0.0871886	0.681492			GOBP_NEGATIVE_REGULATION_OF_CELL_ACTIVATION	0.0837209	0.474326
GOBP_POSITIVE_REGULATION_OF_HEMOPOIESIS	0.0874786	0.711947			GOBP_MULTICELLULAR_ORGANISMAL_HOMEOSTASIS	0.0852535	0.474822
GOBP_POSITIVE_REGULATION_OF_MYELOID_CELL_DIFFERENTIATION	0.0905862	0.687918			GOBP_REGULATION_OF_ORGANELLE_ORGANIZATION	0.0855746	0.519247
GOBP_ALPHA_BETA_T_CELL_ACTIVATION	0.0948276	0.694585			GOBP_REGULATION_OF_AUTOPHAGY	0.0876777	0.509712
GOBP_REGULATION_OF_CELLULAR_COMPONENT_SIZE	0.0962963	0.740864			GOBP_ENTRY_INTO_HOST	0.0878378	0.481876
GOBP_CELL_POPULATION_PROLIFERATION	0.0982143	0.64635			GOBP_CELLULAR_RESPONSE_TO_BIOTIC_STIMULUS	0.0881671	0.470913
GOBP_SEXUAL_REPRODUCTION	0.0987433	0.720151			GOBP_CELLULAR_RESPIRATION	0.0882353	0.495615
GOBP_CANONICAL_WNT_SIGNALING_PATHWAY	0.1	0.691668			GOBP_POSITIVE_REGULATION_OF_CELL_CYCLE	0.0898618	0.532525
GOBP_REGULATION_OF_CARBOHYDRATE_METABOLIC_PROCESS	0.100719	0.7134			GOBP_REGULATION_OF_APOPTOTIC_SIGNALING_PATHWAY	0.0904762	0.500956
GOBP_TUMOR_NECROSIS_FACTOR_SUPERFAMILY_CYTOKINE_PRODUCTION	0.100885	0.684784			GOBP_ANATOMICAL_STRUCTURE_HOMEOSTASIS	0.0913242	0.475742
GOBP_REGULATION_OF_ANATOMICAL_STRUCTURE_SIZE	0.101633	0.714496			GOBP_LIPID_LOCALIZATION	0.0923077	0.489069
GOBP_REGULATION_OF_OSTEOCLAST_DIFFERENTIATION	0.103757	0.714002			GOBP_NEURON_DEVELOPMENT	0.0933014	0.541014
GOBP_T_CELL_ACTIVATION	0.104199	0.656523			GOBP_ALCOHOL_METABOLIC_PROCESS	0.0933941	0.474647
GOBP_RESPONSE_TO_MECHANICAL_STIMULUS	0.107914	0.72188			GOBP_ORGANIC_HYDROXY_COMPOUND_METABOLIC_PROCESS	0.0946237	0.490114
GOBP_NEGATIVE_REGULATION_OF_NUCLEOBASE_CONTAINING_COMPOUND_METABOLIC_PROCESS	0.111293	0.645851			GOBP_POSTTRANSCRIPTIONAL_REGULATION_OF_GENE_EXPRESSION	0.0969977	0.516988
GOBP_RESPONSE_TO_LIGHT_STIMULUS	0.114334	0.730433			GOBP_SULFUR_COMPOUND_METABOLIC_PROCESS	0.0995671	0.496835
GOBP_POSITIVE_REGULATION_OF_LYMPHOCYTE_DIFFERENTIATION	0.115318	0.697845			GOBP_EMBRYONIC_ORGAN_MORPHOGENESIS	0.100686	0.472049
GOBP_RESPONSE_TO_RADIATION	0.115993	0.672034			GOBP_REGULATION_OF_EXTRINSIC_APOPTOTIC_SIGNALING_PATHWAY	0.102174	0.503887
GOBP_CYTOKINE_PRODUCTION	0.116057	0.650698			GOBP_ORGANOPHOSPHATE_BIOSYNTHETIC_PROCESS	0.1025	0.474333
GOBP_ALPHA_BETA_T_CELL_DIFFERENTIATION	0.119508	0.658432			GOBP_NEGATIVE_REGULATION_OF_CELL_POPULATION_PROLIFERATION	0.102828	0.581336
GOBP_NEGATIVE_REGULATION_OF_LEUKOCYTE_MEDIATED_IMMUNITY	0.120275	0.701173			GOBP_MOVEMENT_IN_HOST_ENVIRONMENT	0.106195	0.474416
GOBP_PRODUCTION_OF_MOLECULAR_MEDIATOR_OF_IMMUNE_RESPONSE	0.125212	0.656685			GOBP_BIOLOGICAL_PROCESS_INVOLVED_IN_INTERACTION_WITH_HOST	0.107865	0.516461
GOBP_REGULATION_OF_PRODUCTION_OF_MOLECULAR_MEDIATOR_OF_IMMUNE_RESPONSE	0.126316	0.690131			GOBP_ERK1_AND_ERK2_CASCADE	0.108889	0.513083
GOBP_REGULATION_OF_MYELOID_CELL_DIFFERENTIATION	0.128596	0.660807			GOBP_ORGANIC_ACID_TRANSPORT	0.10989	0.48249
GOBP_LYMPHOCYTE_ACTIVATION_INVOLVED_IN_IMMUNE_RESPONSE	0.129597	0.652646			GOBP_ORGANELLE_FISSION	0.11039	0.505528
GOBP_CIRCULATORY_SYSTEM_DEVELOPMENT	0.13128	0.662027			GOBP_TEMPERATURE_HOMEOSTASIS	0.111111	0.510932
GOBP_NEGATIVE_REGULATION_OF_IMMUNE_EFFECTOR_PROCESS	0.131757	0.67848			GOBP_VITAMIN_METABOLIC_PROCESS	0.112583	0.479367
GOBP_POSITIVE_REGULATION_OF_B_CELL_PROLIFERATION	0.133574	0.652926			GOBP_REGULATION_OF_HORMONE_SECRETION	0.11329	0.493221
GOBP_NEGATIVE_REGULATION_OF_IMMUNE_SYSTEM_PROCESS	0.135225	0.660719			GOBP_CELLULAR_RESPONSE_TO_MOLECULE_OF_BACTERIAL_ORIGIN	0.118687	0.514614
GOBP_NEGATIVE_REGULATION_OF_BINDING	0.138434	0.690092			GOBP_NEGATIVE_REGULATION_OF_CELL_CELL_ADHESION	0.119159	0.566637
GOBP_SOMATIC_DIVERSIFICATION_OF_IMMUNOGLOBULINS	0.139147	0.678443			GOBP_ANTIGEN_PROCESSING_AND_PRESENTATION	0.119266	0.500997
GOBP_ENZYME_LINKED_RECEPTOR_PROTEIN_SIGNALING_PATHWAY	0.13924	0.654473			GOBP_MACROAUTOPHAGY	0.121951	0.517256
GOBP_SOMATIC_RECOMBINATION_OF_IMMUNOGLOBULIN_GENE_SEGMENTS	0.13945	0.695211			GOBP_HORMONE_TRANSPORT	0.122402	0.5116
GOBP_NEGATIVE_REGULATION_OF_IMMUNE_RESPONSE	0.140381	0.645671			GOBP_INTERFERON_GAMMA_MEDIATED_SIGNALING_PATHWAY	0.123874	0.576639
GOBP_NEGATIVE_REGULATION_OF_CYTOKINE_PRODUCTION	0.141361	0.660886			GOBP_RESPONSE_TO_LIPID	0.126075	0.625095
GOBP_LYMPHOCYTE_MIGRATION	0.143847	0.655377			GOBP_GLAND_DEVELOPMENT	0.127182	0.567754
GOBP_RESPONSE_TO_BIOTIC_STIMULUS	0.144526	0.684806			GOBP_RESPONSE_TO_INTERLEUKIN_1	0.127404	0.581682
GOBP_REGULATION_OF_CELLULAR_COMPONENT_MOVEMENT	0.145663	0.678092			GOBP_POSITIVE_REGULATION_OF_CELL_CYCLE_PROCESS	0.128035	0.475322
GOBP_OSTEOBLAST_DIFFERENTIATION	0.146087	0.669409			GOBP_CELL_CYCLE	0.128686	0.648651
GOBP_NEGATIVE_REGULATION_OF_BIOSYNTHETIC_PROCESS	0.149742	0.659054			GOBP_POSITIVE_REGULATION_OF_ERK1_AND_ERK2_CASCADE	0.134804	0.586168
GOBP_MONONUCLEAR_CELL_MIGRATION	0.150519	0.668134			GOBP_FATTY_ACID_TRANSPORT	0.134831	0.510339
GOBP_NEUTROPHIL_CHEMOTAXIS	0.150662	0.64288			GOBP_SMALL_MOLECULE_CATABOLIC_PROCESS	0.135802	0.580295
GOBP_MYELOID_LEUKOCYTE_MIGRATION	0.151713	0.657934			GOBP_NEGATIVE_REGULATION_OF_APOPTOTIC_SIGNALING_PATHWAY	0.136471	0.523998
GOBP_CYTOKINE_MEDIATED_SIGNALING_PATHWAY	0.154312	0.687979			GOBP_REGULATION_OF_SECRETION	0.145078	0.61477
GOBP_RESPONSE_TO_CORTICOSTEROID	0.156415	0.652031			GOBP_POSITIVE_REGULATION_OF_ION_TRANSPORT	0.150852	0.614346
GOBP_T_HELPER_17_TYPE_IMMUNE_RESPONSE	0.161172	0.655628			GOBP_PROTEIN_KINASE_B_SIGNALING	0.157407	0.584658
GOBP_REGULATION_OF_JNK_CASCADE	0.164912	0.661671			GOBP_NEGATIVE_REGULATION_OF_LYMPHOCYTE_ACTIVATION	0.160356	0.579792
GOBP_POSITIVE_REGULATION_OF_CELL_DEATH	0.165017	0.664947			GOBP_LIPID_MODIFICATION	0.163972	0.648976
GOBP_REGULATION_OF_LEUKOCYTE_APOPTOTIC_PROCESS	0.166369	0.640207			GOBP_MYELOID_LEUKOCYTE_ACTIVATION	0.164589	0.683963
GOBP_REGULATION_OF_PROTEIN_CATABOLIC_PROCESS	0.166667	0.64976			GOBP_POSITIVE_REGULATION_OF_DEFENSE_RESPONSE	0.17268	0.650306
GOBP_NEGATIVE_REGULATION_OF_MULTICELLULAR_ORGANISMAL_PROCESS	0.172303	0.68008			GOBP_POSITIVE_REGULATION_OF_MAPK_CASCADE	0.173913	0.673843
GOBP_CELL_ACTIVATION_INVOLVED_IN_IMMUNE_RESPONSE	0.172684	0.672029			GOBP_NUCLEAR_CHROMOSOME_SEGREGATION	0.181619	0.579023
GOBP_RESPONSE_TO_GROWTH_FACTOR	0.173841	0.675035			GOBP_INSULIN_SECRETION	0.185345	0.656873
GOBP_NEUTROPHIL_MIGRATION	0.175725	0.648908			GOBP_REGULATION_OF_NATURAL_KILLER_CELL_MEDIATED_IMMUNITY	0.185996	0.611258
GOBP_T_CELL_DIFFERENTIATION_INVOLVED_IN_IMMUNE_RESPONSE	0.175958	0.654301			GOBP_REGULATION_OF_CELLULAR_PROTEIN_LOCALIZATION	0.192488	0.67943
GOBP_GRANULOCYTE_CHEMOTAXIS	0.180579	0.65609			GOBP_REGULATION_OF_PEPTIDE_HORMONE_SECRETION	0.196347	0.652308
GOBP_NEGATIVE_REGULATION_OF_LOCOMOTION	0.180702	0.656796			GOBP_NEGATIVE_REGULATION_OF_LEUKOCYTE_CELL_CELL_ADHESION	0.203837	0.68006
GOBP_PRI_MIRNA_TRANSCRIPTION_BY_RNA_POLYMERASE_II	0.181658	0.659469			GOBP_MONOCYTE_CHEMOTAXIS	0.205189	0.677327
GOBP_REGULATION_OF_CELL_SUBSTRATE_ADHESION	0.182495	0.66048			GOBP_NUCLEOSIDE_DIPHOSPHATE_METABOLIC_PROCESS	0.206897	0.606003
GOBP_RESPONSE_TO_REACTIVE_OXYGEN_SPECIES	0.183246	0.6617			GOBP_PEPTIDE_HORMONE_SECRETION	0.207059	0.645808
GOBP_NEGATIVE_REGULATION_OF_DEVELOPMENTAL_PROCESS	0.183946	0.669748			GOBP_TISSUE_MORPHOGENESIS	0.207317	0.672466
GOBP_REGULATION_OF_GTPASE_ACTIVITY	0.186715	0.654669			GOBP_METAL_ION_TRANSPORT	0.210773	0.689698
GOBP_INTERLEUKIN_10_PRODUCTION	0.189338	0.660756			GOBP_NEURON_DIFFERENTIATION	0.210797	0.679827
GOBP_POSITIVE_REGULATION_OF_B_CELL_ACTIVATION	0.189807	0.652807			GOBP_CALCIUM_ION_TRANSPORT	0.214953	0.719635
GOBP_JNK_CASCADE	0.189944	0.65629			GOBP_NEGATIVE_REGULATION_OF_ORGANELLE_ORGANIZATION	0.21659	0.648669
GOBP_REGULATION_OF_CYTOSOLIC_CALCIUM_ION_CONCENTRATION	0.191419	0.669913			GOBP_BIOLOGICAL_PROCESS_INVOLVED_IN_SYMBIOTIC_INTERACTION	0.225275	0.756992
GOBP_FC_RECEPTOR_MEDIATED_STIMULATORY_SIGNALING_PATHWAY	0.191489	0.662754			GOBP_REGULATION_OF_MAPK_CASCADE	0.226415	0.735604
GOBP_APOPTOTIC_PROCESS	0.192248	0.688913			GOBP_NATURAL_KILLER_CELL_MEDIATED_IMMUNITY	0.235426	0.680216
GOBP_CD4_POSITIVE_ALPHA_BETA_T_CELL_ACTIVATION	0.195423	0.658389			GOBP_RESPONSE_TO_TUMOR_NECROSIS_FACTOR	0.235437	0.740462
GOBP_ALPHA_BETA_T_CELL_PROLIFERATION	0.197822	0.659342			GOBP_EPITHELIUM_DEVELOPMENT	0.235437	0.754599
GOBP_POSITIVE_REGULATION_OF_MYELOID_LEUKOCYTE_DIFFERENTIATION	0.210728	0.672264			GOBP_DICARBOXYLIC_ACID_METABOLIC_PROCESS	0.236111	0.652536
GOBP_CONNECTIVE_TISSUE_DEVELOPMENT	0.211293	0.647875			GOBP_REGULATION_OF_ANION_TRANSPORT	0.238579	0.742416
GOBP_REGULATION_OF_LEUKOCYTE_MIGRATION	0.212654	0.672591			GOBP_REGULATION_OF_CELLULAR_LOCALIZATION	0.242857	0.754248
GOBP_FC_EPSILON_RECEPTOR_SIGNALING_PATHWAY	0.212996	0.657225			GOBP_NEGATIVE_REGULATION_OF_CELL_ADHESION	0.244076	0.75907
GOBP_RECEPTOR_SIGNALING_PATHWAY_VIA_STAT	0.215278	0.668101			GOBP_POSITIVE_REGULATION_OF_CD4_POSITIVE_ALPHA_BETA_T_CELL_ACTIVATION	0.245033	0.679418
GOBP_LYMPHOCYTE_CHEMOTAXIS	0.219512	0.658862			GOBP_POST_TRANSLATIONAL_PROTEIN_MODIFICATION	0.245868	0.672764
GOBP_MULTI_ORGANISM_PROCESS	0.220486	0.68518			GOBP_TISSUE_REMODELING	0.245977	0.727024
GOBP_REGULATION_OF_B_CELL_PROLIFERATION	0.221601	0.674513			GOBP_RESPONSE_TO_INTERFERON_GAMMA	0.247596	0.755468
GOBP_GRANULOCYTE_MIGRATION	0.225524	0.687171			GOBP_REGULATION_OF_CELL_CELL_ADHESION	0.25	0.782345
GOBP_MYELOID_CELL_DIFFERENTIATION	0.227575	0.693138			GOBP_REGULATION_OF_HORMONE_LEVELS	0.25167	0.739705
GOBP_OSTEOCLAST_DIFFERENTIATION	0.227687	0.654211			GOBP_MITOTIC_CELL_CYCLE	0.260652	0.763491
GOBP_T_CELL_LINEAGE_COMMITMENT	0.228302	0.654793			GOBP_DEVELOPMENTAL_GROWTH	0.264563	0.742055
GOBP_G_PROTEIN_COUPLED_RECEPTOR_SIGNALING_PATHWAY	0.229236	0.687666			GOBP_REPRODUCTIVE_SYSTEM_DEVELOPMENT	0.266204	0.738693
GOBP_REGULATION_OF_B_CELL_ACTIVATION	0.229342	0.68852			GOBP_INTERLEUKIN_1_MEDIATED_SIGNALING_PATHWAY	0.269068	0.739463
GOBP_INTERLEUKIN_6_PRODUCTION	0.230203	0.667276			GOBP_POSITIVE_REGULATION_OF_CELL_KILLING	0.269231	0.756216
GOBP_POSITIVE_REGULATION_OF_MULTICELLULAR_ORGANISMAL_PROCESS	0.231231	0.712138			GOBP_POSITIVE_REGULATION_OF_LEUKOCYTE_PROLIFERATION	0.269327	0.758608
GOBP_REGULATION_OF_MYELOID_LEUKOCYTE_DIFFERENTIATION	0.233096	0.685615			GOBP_TISSUE_HOMEOSTASIS	0.271523	0.693862
GOBP_RESPONSE_TO_VIRUS	0.234188	0.702588			GOBP_MITOCHONDRIAL_TRANSMEMBRANE_TRANSPORT	0.277162	0.741791
GOBP_REGULATION_OF_TRANS_SYNAPTIC_SIGNALING	0.237435	0.67097			GOBP_BIOLOGICAL_ADHESION	0.280453	0.785259
GOBP_BEHAVIOR	0.239316	0.692297			GOBP_REGULATION_OF_CELL_KILLING	0.28211	0.749758
GOBP_NEGATIVE_REGULATION_OF_LYMPHOCYTE_MEDIATED_IMMUNITY	0.241007	0.66332			GOBP_REGULATION_OF_CELL_CYCLE_PHASE_TRANSITION	0.28271	0.752647
GOBP_REGULATION_OF_T_CELL_MEDIATED_CYTOTOXICITY	0.241818	0.673463			GOBP_REGULATION_OF_LIPID_BIOSYNTHETIC_PROCESS	0.284116	0.740443
GOBP_BLOOD_VESSEL_MORPHOGENESIS	0.248299	0.71147			GOBP_CELL_DIVISION	0.291469	0.777343
GOBP_REGULATION_OF_DNA_RECOMBINATION	0.249042	0.663668			GOBP_NEGATIVE_REGULATION_OF_CELL_CYCLE	0.294404	0.776002
GOBP_NEGATIVE_REGULATION_OF_ADAPTIVE_IMMUNE_RESPONSE	0.255898	0.681348			GOBP_RESPONSE_TO_BACTERIUM	0.296296	0.781567
GOBP_REGULATION_OF_RESPONSE_TO_EXTERNAL_STIMULUS	0.257053	0.746575			GOBP_RESPONSE_TO_NUTRIENT	0.298165	0.756493
GOBP_T_CELL_ACTIVATION_INVOLVED_IN_IMMUNE_RESPONSE	0.257143	0.686067			GOBP_REGULATION_OF_MITOTIC_CELL_CYCLE	0.298824	0.772867
GOBP_NERVOUS_SYSTEM_PROCESS	0.258993	0.690118			GOBP_REGULATION_OF_INTRACELLULAR_SIGNAL_TRANSDUCTION	0.304094	0.791386
GOBP_TRANSMEMBRANE_RECEPTOR_PROTEIN_SERINE_THREONINE_KINASE_SIGNALING_PATHWAY	0.261023	0.693073			GOBP_POSITIVE_REGULATION_OF_CELL_POPULATION_PROLIFERATION	0.304469	0.795587
GOBP_SYNAPTIC_SIGNALING	0.26465	0.675996			GOBP_VIRAL_LIFE_CYCLE	0.307305	0.773295
GOBP_CELL_MORPHOGENESIS	0.26943	0.701153			GOBP_NEGATIVE_REGULATION_OF_PROTEIN_METABOLIC_PROCESS	0.308046	0.786912
GOBP_T_HELPER_1_TYPE_IMMUNE_RESPONSE	0.269811	0.686568			GOBP_PROCESS_UTILIZING_AUTOPHAGIC_MECHANISM	0.309524	0.786924
GOBP_CD4_POSITIVE_ALPHA_BETA_T_CELL_DIFFERENTIATION	0.271454	0.703245			GOBP_CELLULAR_RESPONSE_TO_LIPID	0.311225	0.790104
GOBP_DIVALENT_INORGANIC_CATION_HOMEOSTASIS	0.272575	0.716364			GOBP_NEGATIVE_REGULATION_OF_PHOSPHORUS_METABOLIC_PROCESS	0.313225	0.77258
GOBP_REGULATION_OF_SMALL_GTPASE_MEDIATED_SIGNAL_TRANSDUCTION	0.274545	0.688865			GOBP_CELLULAR_PROTEIN_CONTAINING_COMPLEX_ASSEMBLY	0.316667	0.777843
GOBP_POSITIVE_REGULATION_OF_INFLAMMATORY_RESPONSE	0.275214	0.689671			GOBP_GROWTH	0.319202	0.789802
GOBP_POSITIVE_REGULATION_OF_INTERLEUKIN_12_PRODUCTION	0.275311	0.691114			GOBP_REGULATION_OF_ION_TRANSPORT	0.323232	0.786764
GOBP_REGULATION_OF_LYMPHOCYTE_ACTIVATION	0.275478	0.741007			GOBP_POSITIVE_REGULATION_OF_MONONUCLEAR_CELL_MIGRATION	0.33114	0.76657
GOBP_POSITIVE_REGULATION_OF_LOCOMOTION	0.277004	0.741641			GOBP_POSITIVE_REGULATION_OF_ALPHA_BETA_T_CELL_ACTIVATION	0.332564	0.773551
GOBP_OSSIFICATION	0.278182	0.711745			GOBP_PROTEIN_POLYUBIQUITINATION	0.334056	0.787351
GOBP_POSITIVE_REGULATION_OF_GENE_EXPRESSION	0.278932	0.741724			GOBP_REGULATION_OF_SMALL_MOLECULE_METABOLIC_PROCESS	0.336283	0.77244
GOBP_T_CELL_DIFFERENTIATION_IN_THYMUS	0.281481	0.707882			GOBP_INTRINSIC_APOPTOTIC_SIGNALING_PATHWAY	0.351178	0.793391
GOBP_REGULATION_OF_T_CELL_MEDIATED_IMMUNITY	0.282051	0.708673			GOBP_CELL_KILLING	0.358537	0.787013
GOBP_MULTICELLULAR_ORGANISM_REPRODUCTION	0.282332	0.71214			GOBP_NUCLEOTIDE_PHOSPHORYLATION	0.359031	0.801644
GOBP_NEGATIVE_REGULATION_OF_MOLECULAR_FUNCTION	0.290941	0.740391			GOBP_POSITIVE_REGULATION_OF_RESPONSE_TO_BIOTIC_STIMULUS	0.360277	0.79076
GOBP_REGULATION_OF_ADAPTIVE_IMMUNE_RESPONSE	0.293624	0.740367			GOBP_PROTEIN_LOCALIZATION_TO_MITOCHONDRION	0.360587	0.789397
GOBP_CELL_MATRIX_ADHESION	0.299639	0.690059			GOBP_CELL_CELL_ADHESION	0.364322	0.833462
GOBP_POSITIVE_REGULATION_OF_NEURON_DEATH	0.29982	0.705587			GOBP_POSITIVE_REGULATION_OF_COLD_INDUCED_THERMOGENESIS	0.37422	0.785109
GOBP_POSITIVE_REGULATION_OF_IMMUNE_SYSTEM_PROCESS	0.300613	0.757344			GOBP_NEGATIVE_REGULATION_OF_LEUKOCYTE_PROLIFERATION	0.374419	0.812751
GOBP_PATTERN_RECOGNITION_RECEPTOR_SIGNALING_PATHWAY	0.302245	0.739985			GOBP_REGULATION_OF_PEPTIDE_SECRETION	0.374707	0.811051
GOBP_REGULATION_OF_RECEPTOR_SIGNALING_PATHWAY_VIA_STAT	0.305206	0.709566			GOBP_LEUKOCYTE_MEDIATED_CYTOTOXICITY	0.377358	0.817654
GOBP_GLIAL_CELL_DIFFERENTIATION	0.307414	0.745181			GOBP_EMBRYONIC_ORGAN_DEVELOPMENT	0.379863	0.821966
GOBP_REPRODUCTION	0.315789	0.761219			GOBP_REGULATION_OF_T_HELPER_CELL_DIFFERENTIATION	0.38255	0.815194
GOBP_POSITIVE_REGULATION_OF_GTPASE_ACTIVITY	0.317627	0.748566			GOBP_REGULATION_OF_TRANSFERASE_ACTIVITY	0.382812	0.830878
GOBP_IMMUNOGLOBULIN_PRODUCTION_INVOLVED_IN_IMMUNOGLOBULIN_MEDIATED_IMMUNE_RESPONSE	0.319626	0.743728			GOBP_REGULATION_OF_BIOLOGICAL_PROCESS_INVOLVED_IN_SYMBIOTIC_INTERACTION	0.383133	0.810789
GOBP_POSITIVE_REGULATION_OF_CYTOKINE_PRODUCTION	0.325733	0.760801			GOBP_REGULATION_OF_PEPTIDE_TRANSPORT	0.385749	0.830349
GOBP_COAGULATION	0.327869	0.760664			GOBP_POSITIVE_REGULATION_OF_ORGANELLE_ORGANIZATION	0.387409	0.840327
GOBP_POSITIVE_REGULATION_OF_CELL_DIFFERENTIATION	0.330619	0.754947			GOBP_POSITIVE_REGULATION_OF_ALPHA_BETA_T_CELL_DIFFERENTIATION	0.394209	0.815635
GOBP_POSITIVE_REGULATION_OF_TUMOR_NECROSIS_FACTOR_SUPERFAMILY_CYTOKINE_PRODUCTION	0.332097	0.745673			GOBP_REGULATION_OF_INNATE_IMMUNE_RESPONSE	0.394673	0.819647
GOBP_LEUKOCYTE_APOPTOTIC_PROCESS	0.33652	0.744029			GOBP_INFLAMMATORY_RESPONSE_TO_ANTIGENIC_STIMULUS	0.404211	0.83596
GOBP_SECOND_MESSENGER_MEDIATED_SIGNALING	0.337979	0.748135			GOBP_GLIOGENESIS	0.405467	0.835062
GOBP_NEGATIVE_REGULATION_OF_TRANSCRIPTION_BY_RNA_POLYMERASE_II	0.342419	0.754669			GOBP_EXOCYTOSIS	0.405728	0.838651
GOBP_POSITIVE_REGULATION_OF_NUCLEOBASE_CONTAINING_COMPOUND_METABOLIC_PROCESS	0.344551	0.753477			GOBP_INOSITOL_LIPID_MEDIATED_SIGNALING	0.418142	0.843187
GOBP_INTERLEUKIN_12_PRODUCTION	0.345936	0.750403			GOBP_REGULATION_OF_CELL_CYCLE	0.421594	0.856741
GOBP_IMMUNOGLOBULIN_PRODUCTION	0.346154	0.759602			GOBP_POSITIVE_REGULATION_OF_PEPTIDYL_TYROSINE_PHOSPHORYLATION	0.424942	0.839449
GOBP_CELLULAR_EXTRAVASATION	0.349533	0.744278			GOBP_REGULATION_OF_PROTEIN_KINASE_ACTIVITY	0.425352	0.836329
GOBP_MULTI_MULTICELLULAR_ORGANISM_PROCESS	0.351724	0.753654			GOBP_ENDOTHELIAL_CELL_MIGRATION	0.429825	0.828704
GOBP_POSITIVE_REGULATION_OF_CELL_ACTIVATION	0.355372	0.758211			GOBP_CARBOHYDRATE_CATABOLIC_PROCESS	0.433628	0.832726
GOBP_REGULATION_OF_PROTEIN_BINDING	0.356618	0.753571			GOBP_CARBOHYDRATE_DERIVATIVE_BIOSYNTHETIC_PROCESS	0.434389	0.843218
GOBP_REGULATION_OF_CELL_ACTIVATION	0.358255	0.757946			GOBP_MAMMARY_GLAND_DEVELOPMENT	0.434889	0.853977
GOBP_CELLULAR_CARBOHYDRATE_METABOLIC_PROCESS	0.358456	0.759454			GOBP_REGULATION_OF_MONONUCLEAR_CELL_MIGRATION	0.437923	0.835698
GOBP_RESPONSE_TO_TRANSFORMING_GROWTH_FACTOR_BETA	0.365724	0.757294			GOBP_POSITIVE_REGULATION_OF_LEUKOCYTE_CHEMOTAXIS	0.444954	0.837575
GOBP_CYTOKINE_PRODUCTION_INVOLVED_IN_IMMUNE_RESPONSE	0.369318	0.755802			GOBP_RESPONSE_TO_EXTRACELLULAR_STIMULUS	0.448837	0.849465
GOBP_NATURAL_KILLER_CELL_ACTIVATION	0.372263	0.764345			GOBP_AXON_DEVELOPMENT	0.453271	0.853883
GOBP_DEVELOPMENTAL_PROCESS_INVOLVED_IN_REPRODUCTION	0.373665	0.76104			GOBP_HEART_MORPHOGENESIS	0.454148	0.857457
GOBP_CELL_CELL_SIGNALING	0.374204	0.758802			GOBP_POSITIVE_REGULATION_OF_PROTEIN_KINASE_B_SIGNALING	0.458716	0.88057
GOBP_CENTRAL_NERVOUS_SYSTEM_DEVELOPMENT	0.377296	0.777354			GOBP_NEUROGENESIS	0.465228	0.873192
GOBP_TRANSFORMING_GROWTH_FACTOR_BETA_RECEPTOR_SIGNALING_PATHWAY	0.377391	0.756037			GOBP_NEGATIVE_REGULATION_OF_CELL_CYCLE_PHASE_TRANSITION	0.466063	0.858106
GOBP_RESPONSE_TO_METAL_ION	0.377391	0.756593			GOBP_APOPTOTIC_MITOCHONDRIAL_CHANGES	0.466377	0.878189
GOBP_FAT_CELL_DIFFERENTIATION	0.378378	0.759947			GOBP_EMBRYO_DEVELOPMENT_ENDING_IN_BIRTH_OR_EGG_HATCHING	0.469194	0.869276
GOBP_T_CELL_MEDIATED_CYTOTOXICITY	0.379576	0.759227			GOBP_ORGANIC_CYCLIC_COMPOUND_CATABOLIC_PROCESS	0.470455	0.885151
GOBP_REGULATION_OF_ACTIN_FILAMENT_ORGANIZATION	0.381215	0.758629			GOBP_POSITIVE_REGULATION_OF_LIPID_METABOLIC_PROCESS	0.470711	0.875298
GOBP_CALCIUM_MEDIATED_SIGNALING	0.386243	0.763085			GOBP_WOUND_HEALING	0.474057	0.880424
GOBP_RESPONSE_TO_INORGANIC_SUBSTANCE	0.386401	0.788171			GOBP_CELLULAR_RESPONSE_TO_INSULIN_STIMULUS	0.477376	0.883635
GOBP_CELLULAR_RESPONSE_TO_ORGANIC_CYCLIC_COMPOUND	0.390158	0.788924			GOBP_REGULATION_OF_LEUKOCYTE_MEDIATED_CYTOTOXICITY	0.477855	0.874574
GOBP_PEPTIDYL_LYSINE_MODIFICATION	0.390963	0.781284			GOBP_EPITHELIAL_CELL_DIFFERENTIATION	0.48	0.881802
GOBP_REGULATION_OF_CELL_DEATH	0.393275	0.793318			GOBP_NEGATIVE_REGULATION_OF_KINASE_ACTIVITY	0.480435	0.877129
GOBP_REGULATION_OF_T_CELL_ACTIVATION	0.401914	0.779748			GOBP_INTERLEUKIN_1_PRODUCTION	0.486547	0.885977
GOBP_POSITIVE_REGULATION_OF_DEVELOPMENTAL_PROCESS	0.401945	0.775262			GOBP_REGULATION_OF_DEFENSE_RESPONSE	0.487047	0.882504
GOBP_TOLL_LIKE_RECEPTOR_SIGNALING_PATHWAY	0.406654	0.790928			GOBP_REGULATION_OF_RESPONSE_TO_BIOTIC_STIMULUS	0.492268	0.879168
GOBP_REGULATION_OF_CELLULAR_RESPONSE_TO_STRESS	0.40678	0.789975			GOBP_SENSORY_SYSTEM_DEVELOPMENT	0.495392	0.881131
GOBP_REGULATION_OF_INFLAMMATORY_RESPONSE	0.407591	0.808898			GOBP_PYRUVATE_METABOLIC_PROCESS	0.496703	0.879766
GOBP_CELL_SUBSTRATE_ADHESION	0.410256	0.783092			GOBP_REGULATION_OF_BODY_FLUID_LEVELS	0.50116	0.869567
GOBP_CELLULAR_RESPONSE_TO_EXTERNAL_STIMULUS	0.412266	0.803355			GOBP_POSITIVE_REGULATION_OF_TRANSPORT	0.505208	0.885922
GOBP_REGULATION_OF_IMMUNOGLOBULIN_PRODUCTION	0.421245	0.79021			GOBP_POSITIVE_REGULATION_OF_SECRETION	0.505519	0.882187
GOBP_COVALENT_CHROMATIN_MODIFICATION	0.421245	0.784423			GOBP_PROTEIN_MODIFICATION_BY_SMALL_PROTEIN_CONJUGATION	0.506329	0.877476
GOBP_MYELOID_LEUKOCYTE_DIFFERENTIATION	0.421502	0.787972			GOBP_CELL_CYCLE_ARREST	0.506849	0.877791
GOBP_VIRAL_GENOME_REPLICATION	0.424242	0.786573			GOBP_REGULATION_OF_TRANSPORT	0.510145	0.881248
GOBP_REGULATION_OF_VIRAL_GENOME_REPLICATION	0.428571	0.810937			GOBP_PEPTIDE_SECRETION	0.514739	0.874777
GOBP_RECEPTOR_MEDIATED_ENDOCYTOSIS	0.429091	0.78557			GOBP_CELL_JUNCTION_ASSEMBLY	0.515021	0.884192
GOBP_HUMORAL_IMMUNE_RESPONSE	0.431734	0.808206			GOBP_REGULATION_OF_VIRAL_LIFE_CYCLE	0.527446	0.8857
GOBP_ANATOMICAL_STRUCTURE_FORMATION_INVOLVED_IN_MORPHOGENESIS	0.432739	0.808891			GOBP_CELL_CYCLE_PHASE_TRANSITION	0.527919	0.889675
GOBP_REGULATION_OF_TRANSMEMBRANE_TRANSPORT	0.437393	0.808781			GOBP_MAPK_CASCADE	0.529255	0.875996
GOBP_POSITIVE_REGULATION_OF_LEUKOCYTE_MIGRATION	0.445407	0.805499			GOBP_POSITIVE_REGULATION_OF_LEUKOCYTE_MEDIATED_IMMUNITY	0.532258	0.882431
GOBP_LYMPHOCYTE_MEDIATED_IMMUNITY	0.445705	0.817501			GOBP_REGULATION_OF_CD4_POSITIVE_ALPHA_BETA_T_CELL_DIFFERENTIATION	0.532438	0.878177
GOBP_MUSCLE_STRUCTURE_DEVELOPMENT	0.452465	0.810043			GOBP_CELLULAR_RESPONSE_TO_OXYGEN_LEVELS	0.535181	0.893879
GOBP_REGULATION_OF_LEUKOCYTE_PROLIFERATION	0.452614	0.820882			GOBP_NEGATIVE_REGULATION_OF_HEMOPOIESIS	0.536842	0.88654
GOBP_RESPONSE_TO_ABIOTIC_STIMULUS	0.459588	0.816227			GOBP_REGULATION_OF_CELLULAR_CATABOLIC_PROCESS	0.54067	0.876036
GOBP_POSITIVE_REGULATION_OF_NERVOUS_SYSTEM_DEVELOPMENT	0.460573	0.807592			GOBP_ANIMAL_ORGAN_MORPHOGENESIS	0.541284	0.893234
GOBP_TRANSMEMBRANE_RECEPTOR_PROTEIN_TYROSINE_KINASE_SIGNALING_PATHWAY	0.464041	0.811969			GOBP_REGULATION_OF_PROTEIN_STABILITY	0.541304	0.887604
GOBP_REGULATION_OF_PEPTIDYL_SERINE_PHOSPHORYLATION	0.469858	0.815364			GOBP_CHROMOSOME_ORGANIZATION	0.54186	0.885471
GOBP_POSITIVE_REGULATION_OF_NEUROGENESIS	0.470803	0.830621			GOBP_RESPONSE_TO_PEPTIDE	0.541966	0.891557
GOBP_CELL_ACTIVATION	0.475291	0.82769			GOBP_LIPID_METABOLIC_PROCESS	0.542373	0.870974
GOBP_POSITIVE_REGULATION_OF_RESPONSE_TO_EXTERNAL_STIMULUS	0.480263	0.828948			GOBP_NEGATIVE_REGULATION_OF_VIRAL_PROCESS	0.549327	0.912033
GOBP_HOMEOSTASIS_OF_NUMBER_OF_CELLS	0.480357	0.849598			GOBP_PHOSPHOLIPID_METABOLIC_PROCESS	0.554113	0.91944
GOBP_POSITIVE_REGULATION_OF_CELL_ADHESION	0.481775	0.830661			GOBP_NEGATIVE_REGULATION_OF_PROTEIN_MODIFICATION_PROCESS	0.554299	0.887553
GOBP_SMALL_GTPASE_MEDIATED_SIGNAL_TRANSDUCTION	0.489681	0.855341			GOBP_POSITIVE_REGULATION_OF_EPITHELIAL_CELL_PROLIFERATION	0.556263	0.908792
GOBP_REGULATION_OF_HYDROLASE_ACTIVITY	0.491936	0.85531			GOBP_POSITIVE_REGULATION_OF_PROTEIN_KINASE_ACTIVITY	0.561713	0.88603
GOBP_TYROSINE_PHOSPHORYLATION_OF_STAT_PROTEIN	0.492754	0.848836			GOBP_ENDOCYTOSIS	0.563084	0.905582
GOBP_REACTIVE_OXYGEN_SPECIES_METABOLIC_PROCESS	0.499148	0.845922			GOBP_PROTEIN_CONTAINING_COMPLEX_SUBUNIT_ORGANIZATION	0.573265	0.886003
GOBP_CELL_PROJECTION_ASSEMBLY	0.505495	0.874448			GOBP_NEGATIVE_REGULATION_OF_TRANSFERASE_ACTIVITY	0.573363	0.922751
GOBP_POSITIVE_REGULATION_OF_NIK_NF_KAPPAB_SIGNALING	0.513158	0.860275			GOBP_CELL_GROWTH	0.574163	0.910561
GOBP_POSITIVE_REGULATION_OF_TYROSINE_PHOSPHORYLATION_OF_STAT_PROTEIN	0.523156	0.873263			GOBP_REGULATION_OF_LEUKOCYTE_CHEMOTAXIS	0.57783	0.914661
GOBP_REGULATION_OF_CELLULAR_COMPONENT_BIOGENESIS	0.524475	0.874651			GOBP_REGULATION_OF_CHROMOSOME_ORGANIZATION	0.586907	0.91578
GOBP_LEUKOCYTE_CELL_CELL_ADHESION	0.526316	0.850733			GOBP_ACTIVATION_OF_PROTEIN_KINASE_ACTIVITY	0.590022	0.907689
GOBP_POSITIVE_REGULATION_OF_EPITHELIAL_CELL_MIGRATION	0.529412	0.847898			GOBP_POSITIVE_REGULATION_OF_CHEMOTAXIS	0.595937	0.907949
GOBP_B_CELL_MEDIATED_IMMUNITY	0.530909	0.899345			GOBP_UROGENITAL_SYSTEM_DEVELOPMENT	0.599109	0.913119
GOBP_POSITIVE_REGULATION_OF_GROWTH	0.54321	0.897024			GOBP_CELLULAR_RESPONSE_TO_PEPTIDE_HORMONE_STIMULUS	0.602837	0.91448
GOBP_TYPE_I_INTERFERON_PRODUCTION	0.55364	0.89642			GOBP_POSITIVE_REGULATION_OF_DNA_BINDING_TRANSCRIPTION_FACTOR_ACTIVITY	0.602871	0.917909
GOBP_CELLULAR_RESPONSE_TO_HORMONE_STIMULUS	0.553897	0.901215			GOBP_MORPHOGENESIS_OF_AN_EPITHELIUM	0.603325	0.908176
GOBP_ESTABLISHMENT_OF_ORGANELLE_LOCALIZATION	0.557034	0.894759			GOBP_POSITIVE_REGULATION_OF_INTERFERON_GAMMA_PRODUCTION	0.604857	0.912473
GOBP_T_CELL_MEDIATED_IMMUNITY	0.557858	0.900722			GOBP_CELLULAR_RESPONSE_TO_NITROGEN_COMPOUND	0.605701	0.907655
GOBP_REGULATION_OF_CELL_ADHESION	0.558685	0.875727			GOBP_EXTRINSIC_APOPTOTIC_SIGNALING_PATHWAY	0.608911	0.903616
GOBP_POSITIVE_REGULATION_OF_LEUKOCYTE_CELL_CELL_ADHESION	0.560477	0.876277			GOBP_LIPID_BIOSYNTHETIC_PROCESS	0.609639	0.907692
GOBP_REGULATION_OF_VESICLE_MEDIATED_TRANSPORT	0.561102	0.902093			GOBP_ESTABLISHMENT_OF_PROTEIN_LOCALIZATION_TO_MEMBRANE	0.611111	0.927717
GOBP_REGULATION_OF_VASCULATURE_DEVELOPMENT	0.564544	0.900473			GOBP_POSITIVE_REGULATION_OF_BINDING	0.614583	0.906547
GOBP_REACTIVE_NITROGEN_SPECIES_METABOLIC_PROCESS	0.568738	0.922596			GOBP_MITOCHONDRION_ORGANIZATION	0.619048	0.902321
GOBP_POSITIVE_REGULATION_OF_CELL_DEVELOPMENT	0.575269	0.923876			GOBP_MAINTENANCE_OF_LOCATION	0.619469	0.915594
GOBP_PATTERN_SPECIFICATION_PROCESS	0.579439	0.914793			GOBP_REGULATION_OF_ENDOTHELIAL_CELL_MIGRATION	0.62069	0.924406
GOBP_LEUKOCYTE_MEDIATED_IMMUNITY	0.589063	0.89775			GOBP_REGULATORY_T_CELL_DIFFERENTIATION	0.624733	0.927206
GOBP_REGULATION_OF_ALPHA_BETA_T_CELL_ACTIVATION	0.589878	0.924128			GOBP_POSITIVE_REGULATION_OF_NF_KAPPAB_TRANSCRIPTION_FACTOR_ACTIVITY	0.627119	0.925649
GOBP_RESPONSE_TO_ALCOHOL	0.590494	0.917131			GOBP_REGULATION_OF_RESPONSE_TO_STRESS	0.629333	0.90952
GOBP_REGULATION_OF_DNA_METABOLIC_PROCESS	0.591071	0.921855			GOBP_CARBOHYDRATE_DERIVATIVE_METABOLIC_PROCESS	0.62982	0.909671
GOBP_INTRACELLULAR_RECEPTOR_SIGNALING_PATHWAY	0.591497	0.922405			GOBP_CELLULAR_GLUCOSE_HOMEOSTASIS	0.632794	0.923844
GOBP_POSITIVE_REGULATION_OF_PHOSPHORUS_METABOLIC_PROCESS	0.59271	0.895151			GOBP_REGULATION_OF_TRANSMEMBRANE_RECEPTOR_PROTEIN_SERINE_THREONINE_KINASE_SIGNALING_PATHWAY	0.637149	0.929719
GOBP_REGULATION_OF_IMMUNE_EFFECTOR_PROCESS	0.594507	0.901164			GOBP_SUPRAMOLECULAR_FIBER_ORGANIZATION	0.642691	0.927856
GOBP_POSITIVE_REGULATION_OF_CELL_CELL_ADHESION	0.594595	0.919668			GOBP_GLYCEROLIPID_METABOLIC_PROCESS	0.643923	0.91742
GOBP_NEGATIVE_REGULATION_OF_CELL_DIFFERENTIATION	0.595782	0.902253			GOBP_REGULATION_OF_PHOSPHORUS_METABOLIC_PROCESS	0.645429	0.911399
GOBP_PROTEIN_AUTOPHOSPHORYLATION	0.600358	0.921604			GOBP_CELLULAR_RESPONSE_TO_PEPTIDE	0.651852	0.922986
GOBP_MICROTUBULE_BASED_PROCESS	0.601942	0.922297			GOBP_REGULATION_OF_PEPTIDYL_TYROSINE_PHOSPHORYLATION	0.65311	0.923572
GOBP_REGULATION_OF_NIK_NF_KAPPAB_SIGNALING	0.607807	0.921789			GOBP_MONOSACCHARIDE_METABOLIC_PROCESS	0.660592	0.927403
GOBP_PROTEIN_POLYMERIZATION	0.611301	0.926452			GOBP_MACROPHAGE_ACTIVATION	0.668214	0.939773
GOBP_REGULATION_OF_EPITHELIAL_CELL_MIGRATION	0.616487	0.930081			GOBP_TUBE_DEVELOPMENT	0.671916	0.924417
GOBP_PROTEIN_PHOSPHORYLATION	0.61747	0.898263			GOBP_REGULATION_OF_PROTEIN_LOCALIZATION_TO_MEMBRANE	0.676026	0.949231
GOBP_CARBOHYDRATE_BIOSYNTHETIC_PROCESS	0.618519	0.930266			GOBP_PEPTIDYL_TYROSINE_MODIFICATION	0.677804	0.925448
GOBP_METAL_ION_HOMEOSTASIS	0.627036	0.922245			GOBP_RESPONSE_TO_MONOSACCHARIDE	0.683516	0.949279
GOBP_TUBE_MORPHOGENESIS	0.630542	0.924001			GOBP_CELLULAR_RESPONSE_TO_CHEMICAL_STRESS	0.695749	0.95605
GOBP_SPROUTING_ANGIOGENESIS	0.631957	0.965197			GOBP_RESPONSE_TO_ENDOPLASMIC_RETICULUM_STRESS	0.697987	0.951486
GOBP_POSITIVE_REGULATION_OF_CELLULAR_COMPONENT_BIOGENESIS	0.637168	0.92481			GOBP_REGULATION_OF_LIPID_METABOLIC_PROCESS	0.701299	0.922444
GOBP_REGULATION_OF_NEUROGENESIS	0.643761	0.938553			GOBP_REGULATION_OF_PROTEIN_MODIFICATION_BY_SMALL_PROTEIN_CONJUGATION_OR_REMOVAL	0.702032	0.950347
GOBP_POSITIVE_REGULATION_OF_HYDROLASE_ACTIVITY	0.648054	0.925657			GOBP_POSITIVE_REGULATION_OF_SMOOTH_MUSCLE_CELL_PROLIFERATION	0.702179	0.952319
GOBP_CELLULAR_RESPONSE_TO_EXTRACELLULAR_STIMULUS	0.648084	0.963889			GOBP_CELL_JUNCTION_ORGANIZATION	0.705336	0.943687
GOBP_REGULATION_OF_CHEMOTAXIS	0.651327	0.962159			GOBP_CARBOHYDRATE_HOMEOSTASIS	0.709091	0.954456
GOBP_POSITIVE_T_CELL_SELECTION	0.65146	0.969803			GOBP_RESPONSE_TO_WOUNDING	0.714964	0.923894
GOBP_INTERFERON_GAMMA_PRODUCTION	0.653516	0.954293			GOBP_CELL_PROJECTION_ORGANIZATION	0.719425	0.930278
GOBP_SENSORY_PERCEPTION	0.656934	0.966837			GOBP_HOMEOSTATIC_PROCESS	0.723343	0.922135
GOBP_POSITIVE_REGULATION_OF_BIOSYNTHETIC_PROCESS	0.65873	0.915251			GOBP_IN_UTERO_EMBRYONIC_DEVELOPMENT	0.728774	0.964086
GOBP_RESPONSE_TO_ORGANIC_CYCLIC_COMPOUND	0.659539	0.927923			GOBP_NEGATIVE_REGULATION_OF_CELL_CYCLE_PROCESS	0.72912	0.952785
GOBP_POSITIVE_REGULATION_OF_PROTEIN_METABOLIC_PROCESS	0.667183	0.925877			GOBP_POSITIVE_REGULATION_OF_IMMUNE_EFFECTOR_PROCESS	0.729798	0.920131
GOBP_MEMBRANE_ORGANIZATION	0.670732	0.957226			GOBP_CYTOSKELETON_ORGANIZATION	0.731051	0.948733
GOBP_DNA_TEMPLATED_TRANSCRIPTION_INITIATION	0.673647	0.970783			GOBP_CELLULAR_LIPID_CATABOLIC_PROCESS	0.737668	0.976416
GOBP_POSITIVE_REGULATION_OF_PRODUCTION_OF_MOLECULAR_MEDIATOR_OF_IMMUNE_RESPONSE	0.673797	0.968909			GOBP_REGULATION_OF_DEVELOPMENTAL_GROWTH	0.742152	0.991818
GOBP_CHROMATIN_ORGANIZATION	0.674336	0.979008			GOBP_RESPONSE_TO_NITROGEN_COMPOUND	0.743869	0.916424
GOBP_INTERLEUKIN_1_BETA_PRODUCTION	0.686238	0.988892			GOBP_ADAPTIVE_THERMOGENESIS	0.745223	0.971466
GOBP_POSITIVE_REGULATION_OF_PROTEOLYSIS	0.701049	0.99511			GOBP_EMBRYO_DEVELOPMENT	0.746479	0.931979
GOBP_CELLULAR_ION_HOMEOSTASIS	0.704809	0.951381			GOBP_REGULATION_OF_GROWTH	0.746575	0.953469
GOBP_CIRCADIAN_RHYTHM	0.710197	0.99579			GOBP_NEGATIVE_REGULATION_OF_PHOSPHORYLATION	0.755245	0.973315
GOBP_EPITHELIAL_CELL_PROLIFERATION	0.715094	0.996749			GOBP_EPIDERMIS_DEVELOPMENT	0.756044	0.994121
GOBP_REGULATION_OF_DNA_BINDING	0.717803	1			GOBP_POSITIVE_REGULATION_OF_T_CELL_MEDIATED_IMMUNITY	0.756626	0.990126
GOBP_REGULATION_OF_SUPRAMOLECULAR_FIBER_ORGANIZATION	0.719101	1			GOBP_POSITIVE_REGULATION_OF_ANION_TRANSPORT	0.758025	0.955973
GOBP_POSITIVE_REGULATION_OF_PROTEIN_PHOSPHORYLATION	0.720812	0.959276			GOBP_REGULATION_OF_CD4_POSITIVE_ALPHA_BETA_T_CELL_ACTIVATION	0.762332	0.991872
GOBP_REACTIVE_OXYGEN_SPECIES_BIOSYNTHETIC_PROCESS	0.72093	0.998388			GOBP_RESPONSE_TO_PEPTIDE_HORMONE	0.764286	0.956935
GOBP_POSITIVE_REGULATION_OF_SIGNALING	0.723565	0.941987			GOBP_NEGATIVE_REGULATION_OF_MYELOID_CELL_DIFFERENTIATION	0.769932	0.988771
GOBP_NEGATIVE_REGULATION_OF_INFLAMMATORY_RESPONSE	0.725275	1			GOBP_REGULATION_OF_ALPHA_BETA_T_CELL_DIFFERENTIATION	0.771242	0.972586
GOBP_AGING	0.733453	0.99664			GOBP_MUSCLE_CELL_PROLIFERATION	0.777027	0.991361
GOBP_ERYTHROCYTE_HOMEOSTASIS	0.739777	1			GOBP_MAINTENANCE_OF_LOCATION_IN_CELL	0.780172	0.984821
GOBP_LYMPHOCYTE_COSTIMULATION	0.739895	0.996314			GOBP_NEURON_APOPTOTIC_PROCESS	0.787746	0.986459
GOBP_NEGATIVE_REGULATION_OF_NEURON_DEATH	0.742342	0.999069			GOBP_PROTEIN_LOCALIZATION_TO_MEMBRANE	0.796009	0.990962
GOBP_NEGATIVE_REGULATION_OF_CATABOLIC_PROCESS	0.746717	0.997021			GOBP_RESPONSE_TO_CARBOHYDRATE	0.799528	0.986317
GOBP_REGULATION_OF_ACTIN_FILAMENT_BASED_PROCESS	0.748264	0.995738			GOBP_NEGATIVE_REGULATION_OF_SIGNALING	0.808824	0.947339
GOBP_ACTIN_FILAMENT_BASED_PROCESS	0.75	1			GOBP_RESPONSE_TO_TEMPERATURE_STIMULUS	0.815217	1
GOBP_REGULATION_OF_LIPID_KINASE_ACTIVITY	0.750462	0.996829			GOBP_CELL_CYCLE_G1_S_PHASE_TRANSITION	0.81713	1
GOBP_REGULATION_OF_NERVOUS_SYSTEM_DEVELOPMENT	0.751381	0.996311			GOBP_POSITIVE_REGULATION_OF_TRANSFERASE_ACTIVITY	0.820051	0.980229
GOBP_MYELOID_CELL_HOMEOSTASIS	0.752708	0.99738			GOBP_ORGANIC_ACID_CATABOLIC_PROCESS	0.820331	1
GOBP_REGULATION_OF_LEUKOCYTE_MEDIATED_IMMUNITY	0.756303	0.99547			GOBP_NEGATIVE_REGULATION_OF_MITOTIC_CELL_CYCLE	0.827133	1
GOBP_NUCLEAR_TRANSPORT	0.764493	0.998246			GOBP_POSITIVE_REGULATION_OF_I_KAPPAB_KINASE_NF_KAPPAB_SIGNALING	0.833333	1
GOBP_REGULATION_OF_PHOSPHATIDYLINOSITOL_3_KINASE_ACTIVITY	0.76588	0.995364			GOBP_LIPID_CATABOLIC_PROCESS	0.8394	1
GOBP_POSITIVE_REGULATION_OF_PROTEIN_MODIFICATION_PROCESS	0.768982	0.983418			GOBP_PROTEIN_CONTAINING_COMPLEX_DISASSEMBLY	0.841772	0.999872
GOBP_CELL_MORPHOGENESIS_INVOLVED_IN_DIFFERENTIATION	0.775475	1			GOBP_NIK_NF_KAPPAB_SIGNALING	0.846501	1
GOBP_RESPONSE_TO_OXIDATIVE_STRESS	0.777958	0.999606			GOBP_CELLULAR_MACROMOLECULE_LOCALIZATION	0.850602	0.973733
GOBP_IMPORT_INTO_NUCLEUS	0.789007	0.99632			GOBP_CALCIUM_ION_TRANSPORT_INTO_CYTOSOL	0.855556	1
GOBP_EMBRYONIC_MORPHOGENESIS	0.791379	1			GOBP_NEGATIVE_REGULATION_OF_RESPONSE_TO_STIMULUS	0.856369	0.951818
GOBP_CALCIUM_ION_TRANSMEMBRANE_TRANSPORT	0.797373	1			GOBP_CYTOSOLIC_CALCIUM_ION_TRANSPORT	0.859729	1
GOBP_MUSCLE_CELL_DIFFERENTIATION	0.797753	1			GOBP_REGULATION_OF_PROTEIN_SERINE_THREONINE_KINASE_ACTIVITY	0.861364	1
GOBP_REGULATION_OF_CELL_DEVELOPMENT	0.8	1			GOBP_CIRCULATORY_SYSTEM_PROCESS	0.863043	1
GOBP_CELLULAR_RESPONSE_TO_STARVATION	0.802239	1			GOBP_CATION_TRANSPORT	0.863402	0.984014
GOBP_REGULATION_OF_LYMPHOCYTE_MEDIATED_IMMUNITY	0.802405	1			GOBP_POSITIVE_REGULATION_OF_CELLULAR_PROTEIN_LOCALIZATION	0.864078	1
GOBP_NEGATIVE_REGULATION_OF_GENE_EXPRESSION	0.804674	0.991352			GOBP_SIGNAL_TRANSDUCTION_BY_P53_CLASS_MEDIATOR	0.867117	1
GOBP_AMEBOIDAL_TYPE_CELL_MIGRATION	0.806159	0.992824			GOBP_SEQUESTERING_OF_CALCIUM_ION	0.869663	1
GOBP_NEGATIVE_REGULATION_OF_CELL_DEATH	0.806709	1			GOBP_HEART_DEVELOPMENT	0.875598	1
GOBP_RESPONSE_TO_HORMONE	0.81051	1			GOBP_INTRACELLULAR_TRANSPORT	0.876543	0.995236
GOBP_APOPTOTIC_SIGNALING_PATHWAY	0.810767	0.998758			GOBP_POSITIVE_REGULATION_OF_CELLULAR_COMPONENT_ORGANIZATION	0.877193	0.987268
GOBP_IMMUNE_RESPONSE_REGULATING_SIGNALING_PATHWAY	0.811448	0.999061			GOBP_CELLULAR_MACROMOLECULE_CATABOLIC_PROCESS	0.886139	1
GOBP_PLATELET_ACTIVATION	0.812734	1			GOBP_T_CELL_RECEPTOR_SIGNALING_PATHWAY	0.886311	1
GOBP_POSITIVE_REGULATION_OF_CELL_PROJECTION_ORGANIZATION	0.819672	1			GOBP_REGULATION_OF_PROTEIN_LOCALIZATION_TO_NUCLEUS	0.889401	1
GOBP_REGULATION_OF_BINDING	0.821192	1			GOBP_HEAD_DEVELOPMENT	0.889423	1
GOBP_NEGATIVE_REGULATION_OF_RESPONSE_TO_EXTERNAL_STIMULUS	0.825088	1			GOBP_POSITIVE_REGULATION_OF_PEPTIDE_SECRETION	0.892308	1
GOBP_ION_HOMEOSTASIS	0.827751	1			GOBP_POSITIVE_REGULATION_OF_B_CELL_MEDIATED_IMMUNITY	0.895745	1
GOBP_TISSUE_MIGRATION	0.82872	1			GOBP_RESPONSE_TO_OXYGEN_LEVELS	0.896552	0.996565
GOBP_POSITIVE_REGULATION_OF_IMMUNOGLOBULIN_PRODUCTION	0.831502	1			GOBP_PROTEIN_MODIFICATION_BY_SMALL_PROTEIN_REMOVAL	0.897321	1
GOBP_REGULATION_OF_PROTEIN_PHOSPHORYLATION	0.832787	0.997651			GOBP_STEROID_METABOLIC_PROCESS	0.9	1
GOBP_RESPONSE_TO_STARVATION	0.836466	1			GOBP_REGULATION_OF_ANATOMICAL_STRUCTURE_MORPHOGENESIS	0.90099	1
GOBP_NOTCH_SIGNALING_PATHWAY	0.836918	1			GOBP_REGULATION_OF_INTRACELLULAR_TRANSPORT	0.903614	1
GOBP_POSITIVE_REGULATION_OF_IMMUNE_RESPONSE	0.841853	1			GOBP_NEGATIVE_REGULATION_OF_CATALYTIC_ACTIVITY	0.905312	1
GOBP_REGULATION_OF_REACTIVE_OXYGEN_SPECIES_BIOSYNTHETIC_PROCESS	0.847866	1			GOBP_POSITIVE_REGULATION_OF_DNA_METABOLIC_PROCESS	0.917031	1
GOBP_MESENCHYMAL_CELL_DIFFERENTIATION	0.85219	1			GOBP_HEMATOPOIETIC_PROGENITOR_CELL_DIFFERENTIATION	0.920455	1
GOBP_POSITIVE_REGULATION_OF_CATALYTIC_ACTIVITY	0.864549	0.99398			GOBP_POSITIVE_REGULATION_OF_PROTEIN_SERINE_THREONINE_KINASE_ACTIVITY	0.921114	1
GOBP_REGULATION_OF_RESPONSE_TO_CYTOKINE_STIMULUS	0.867924	1			GOBP_REGULATION_OF_DEPHOSPHORYLATION	0.925481	1
GOBP_REGULATION_OF_PROTEIN_MODIFICATION_PROCESS	0.8688	0.992092			GOBP_RESPONSE_TO_INSULIN	0.93007	1
GOBP_REGULATION_OF_CELLULAR_RESPONSE_TO_GROWTH_FACTOR_STIMULUS	0.871795	1			GOBP_SKELETAL_SYSTEM_DEVELOPMENT	0.93135	1
GOBP_RESPONSE_TO_DRUG	0.87242	1			GOBP_POSITIVE_REGULATION_OF_ESTABLISHMENT_OF_PROTEIN_LOCALIZATION	0.942263	1
GOBP_RHYTHMIC_PROCESS	0.873823	1			GOBP_POSITIVE_REGULATION_OF_ADAPTIVE_IMMUNE_RESPONSE	0.944056	1
GOBP_NEGATIVE_REGULATION_OF_GROWTH	0.875676	1			GOBP_TRANSMEMBRANE_TRANSPORT	0.945545	1
GOBP_NEGATIVE_REGULATION_OF_DEFENSE_RESPONSE	0.879279	1			GOBP_POSITIVE_REGULATION_OF_MAP_KINASE_ACTIVITY	0.947137	1
GOBP_EPITHELIAL_TUBE_MORPHOGENESIS	0.879433	1			GOBP_ACTIN_FILAMENT_ORGANIZATION	0.948889	1
GOBP_POSITIVE_REGULATION_OF_REACTIVE_OXYGEN_SPECIES_METABOLIC_PROCESS	0.885246	1			GOBP_POSITIVE_REGULATION_OF_INTRACELLULAR_PROTEIN_TRANSPORT	0.950644	1
GOBP_ORGANELLE_LOCALIZATION	0.8875	1			GOBP_POSITIVE_REGULATION_OF_INTRACELLULAR_TRANSPORT	0.950749	1
GOBP_MESENCHYME_DEVELOPMENT	0.888087	1			GOBP_REGULATION_OF_SYSTEM_PROCESS	0.953917	0.996587
GOBP_NEURON_DEATH	0.888496	1			GOBP_POSITIVE_REGULATION_OF_PROTEIN_LOCALIZATION_TO_MEMBRANE	0.955257	0.997223
GOBP_POSITIVE_REGULATION_OF_CATABOLIC_PROCESS	0.890785	1			GOBP_INORGANIC_ION_TRANSMEMBRANE_TRANSPORT	0.955608	1
GOBP_PEPTIDYL_AMINO_ACID_MODIFICATION	0.891975	1			GOBP_GLUCOSE_METABOLIC_PROCESS	0.955608	1
GOBP_POSITIVE_REGULATION_OF_VASCULATURE_DEVELOPMENT	0.89464	1			GOBP_REGULATION_OF_REGULATED_SECRETORY_PATHWAY	0.956818	1
GOBP_INTEGRIN_MEDIATED_SIGNALING_PATHWAY	0.896488	1			GOBP_CELLULAR_COMPONENT_MORPHOGENESIS	0.966173	0.999101
GOBP_REGULATION_OF_PROTEOLYSIS	0.898164	1			GOBP_RESPONSE_TO_UV	0.967413	0.998253
GOBP_MUSCLE_SYSTEM_PROCESS	0.900901	1			GOBP_PROTEIN_MODIFICATION_BY_SMALL_PROTEIN_CONJUGATION_OR_REMOVAL	0.96934	1
GOBP_I_KAPPAB_KINASE_NF_KAPPAB_SIGNALING	0.903061	1			GOBP_CELLULAR_PROTEIN_CATABOLIC_PROCESS	0.974057	1
GOBP_PROTEIN_IMPORT	0.905482	1			GOBP_REGULATION_OF_CYTOSKELETON_ORGANIZATION	0.974299	1
GOBP_PROTEIN_LOCALIZATION_TO_NUCLEUS	0.913824	1			GOBP_PROTEIN_DEPHOSPHORYLATION	0.97593	0.999187
GOBP_NEGATIVE_REGULATION_OF_INTRACELLULAR_SIGNAL_TRANSDUCTION	0.914716	1			GOBP_REGULATION_OF_INTRACELLULAR_PROTEIN_TRANSPORT	0.977221	1
GOBP_PEPTIDYL_SERINE_MODIFICATION	0.921368	1			GOBP_ANION_TRANSMEMBRANE_TRANSPORT	0.97807	1
GOBP_CELL_MORPHOGENESIS_INVOLVED_IN_NEURON_DIFFERENTIATION	0.927374	1			GOBP_RESPONSE_TO_ENDOGENOUS_STIMULUS	0.979104	1
GOBP_SENSORY_ORGAN_DEVELOPMENT	0.930605	1			GOBP_MACROMOLECULE_CATABOLIC_PROCESS	0.983607	1
GOBP_REGULATION_OF_MAP_KINASE_ACTIVITY	0.931034	1			GOBP_POSITIVE_REGULATION_OF_MOLECULAR_FUNCTION	0.983696	0.999162
GOBP_RAS_PROTEIN_SIGNAL_TRANSDUCTION	0.931099	1			GOBP_ORGANELLE_ASSEMBLY	0.983806	0.999658
GOBP_T_CELL_SELECTION	0.935043	1			GOBP_PROTEIN_CATABOLIC_PROCESS	0.985222	1
GOBP_REGULATION_OF_PROTEIN_CONTAINING_COMPLEX_ASSEMBLY	0.93543	1			GOBP_ESTABLISHMENT_OF_PROTEIN_LOCALIZATION	0.989446	1
GOBP_NEGATIVE_REGULATION_OF_CELLULAR_COMPONENT_ORGANIZATION	0.935764	1			GOBP_ANTIGEN_RECEPTOR_MEDIATED_SIGNALING_PATHWAY	0.994709	0.99763
GOBP_REGULATION_OF_PEPTIDASE_ACTIVITY	0.938272	1			GOBP_REGULATION_OF_CATABOLIC_PROCESS	0.997456	0.995942
GOBP_POSITIVE_REGULATION_OF_PEPTIDASE_ACTIVITY	0.938628	1			GOBP_PROTEIN_TARGETING	1	0.999807
GOBP_REGULATION_OF_DNA_BINDING_TRANSCRIPTION_FACTOR_ACTIVITY	0.940476	1
GOBP_REGULATION_OF_B_CELL_MEDIATED_IMMUNITY	0.941068	1
GOBP_ACTIVATION_OF_MAPK_ACTIVITY	0.941499	1
GOBP_NEGATIVE_REGULATION_OF_TRANSPORT	0.942959	1
GOBP_SMOOTH_MUSCLE_CELL_PROLIFERATION	0.944867	1
GOBP_INSULIN_RECEPTOR_SIGNALING_PATHWAY	0.945355	1
GOBP_ESTABLISHMENT_OF_PROTEIN_LOCALIZATION_TO_ORGANELLE	0.948419	1
GOBP_CELLULAR_RESPONSE_TO_ABIOTIC_STIMULUS	0.951641	1
GOBP_POSITIVE_REGULATION_OF_PROTEIN_CONTAINING_COMPLEX_ASSEMBLY	0.953959	1
GOBP_REGULATION_OF_REACTIVE_OXYGEN_SPECIES_METABOLIC_PROCESS	0.954044	1
GOBP_CELLULAR_RESPONSE_TO_DNA_DAMAGE_STIMULUS	0.958814	1
GOBP_MYELOID_LEUKOCYTE_MEDIATED_IMMUNITY	0.961667	1
GOBP_CELL_FATE_COMMITMENT	0.961673	1
GOBP_PROTEASOMAL_PROTEIN_CATABOLIC_PROCESS	0.965138	1
GOBP_REGULATION_OF_CELL_MORPHOGENESIS	0.967033	1
GOBP_PROTEOLYSIS	0.971429	1
GOBP_REGULATION_OF_CELL_PROJECTION_ORGANIZATION	0.976909	1
GOBP_CELL_PART_MORPHOGENESIS	0.98	1
GOBP_CELLULAR_COMPONENT_DISASSEMBLY	0.982332	1
GOBP_CARBOHYDRATE_METABOLIC_PROCESS	0.98539	1
GOBP_PROTEIN_LOCALIZATION_TO_ORGANELLE	0.986755	1
GOBP_MODIFICATION_DEPENDENT_MACROMOLECULE_CATABOLIC_PROCESS	0.987342	1
GOBP_CATION_TRANSMEMBRANE_TRANSPORT	0.987567	1
GOBP_REGULATION_OF_GENERATION_OF_PRECURSOR_METABOLITES_AND_ENERGY	0.991243	1
GOBP_CHEMICAL_HOMEOSTASIS	0.99187	1
GOBP_NEGATIVE_REGULATION_OF_ION_TRANSPORT	0.994495	1
GOBP_ACTIVATION_OF_IMMUNE_RESPONSE	0.99509	1
GOBP_POSITIVE_REGULATION_OF_CYSTEINE_TYPE_ENDOPEPTIDASE_ACTIVITY	0.996226	1
GOBP_DEPHOSPHORYLATION	0.996403	1
GOBP_REGULATION_OF_CYSTEINE_TYPE_ENDOPEPTIDASE_ACTIVITY	0.996441	1
GOBP_CELLULAR_HOMEOSTASIS	0.998445	1
GOBP_ORGANONITROGEN_COMPOUND_CATABOLIC_PROCESS	1	1
GOBP_INTRACELLULAR_PROTEIN_TRANSPORT	1	1
GOBP_REGULATION_OF_EXOCYTOSIS	1	0.999908

## Sheet: Ex vivo vs ExpTregx5 Hallmark
PATHWAY	Hallmark					< 0.01	< 0.25
Total Pathways	50
Pathways in analysis	22
UP in Ex vivo Tregs	NOM p-val	FDR q-val			UP in Expaned (6 cycles) Tregs	NOM p-val	FDR q-val
HALLMARK_TNFA_SIGNALING_VIA_NFKB	0.00512821	0.109025			HALLMARK_OXIDATIVE_PHOSPHORYLATION	0.0117096	0.0784463
HALLMARK_INTERFERON_ALPHA_RESPONSE	0.0193322	0.0940528			HALLMARK_MTORC1_SIGNALING	0.0122249	0.0714631
HALLMARK_APOPTOSIS	0.153846	0.540777			HALLMARK_G2M_CHECKPOINT	0.0597701	0.154408
HALLMARK_INFLAMMATORY_RESPONSE	0.150519	0.525673			HALLMARK_FATTY_ACID_METABOLISM	0.0480349	0.116858
HALLMARK_KRAS_SIGNALING_UP	0.254902	0.53304			HALLMARK_IL2_STAT5_SIGNALING	0.0710901	0.211239
HALLMARK_UV_RESPONSE_UP	0.304428	0.530562			HALLMARK_GLYCOLYSIS	0.187082	0.308595
HALLMARK_IL6_JAK_STAT3_SIGNALING	0.397887	0.631913			HALLMARK_ALLOGRAFT_REJECTION	0.233766	0.428496
HALLMARK_INTERFERON_GAMMA_RESPONSE	0.696763	0.913663			HALLMARK_APICAL_JUNCTION	0.414966	0.5624
HALLMARK_HYPOXIA	0.675627	0.842036			HALLMARK_COMPLEMENT	0.625821	0.798168
HALLMARK_P53_PATHWAY	0.667845	0.765392			HALLMARK_ESTROGEN_RESPONSE_LATE	0.863071	0.957123
HALLMARK_PI3K_AKT_MTOR_SIGNALING	0.95717	0.969764			HALLMARK_ADIPOGENESIS	0.897196	0.918635

## Sheet: Ex vivo vs ExpTregx5 Reactome
PATHWAY	Reactome					< 0.01	< 0.25
Total Pathways	1604
Pathways in analysis	97
UP in Ex vivo Tregs	NOM p-val	FDR q-val			UP in Expaned (6 cycles) Tregs	NOM p-val	FDR q-val
REACTOME_IMMUNOREGULATORY_INTERACTIONS_BETWEEN_A_LYMPHOID_AND_A_NON_LYMPHOID_CELL	0.00688468	0.418699			REACTOME_CELL_CYCLE_MITOTIC	0	0.0228983
REACTOME_INTERFERON_ALPHA_BETA_SIGNALING	0.0386555	0.857038			REACTOME_RHO_GTPASE_EFFECTORS	0.00641026	0.0265894
REACTOME_SIGNALING_BY_NTRKS	0.0553506	0.592598			REACTOME_CELL_CYCLE	0	0.0273215
REACTOME_DEVELOPMENTAL_BIOLOGY	0.0420315	0.93245			REACTOME_M_PHASE	0	0.0336554
REACTOME_BETA_CATENIN_INDEPENDENT_WNT_SIGNALING	0.110912	0.821838			REACTOME_INTERLEUKIN_10_SIGNALING	0.0140845	0.0676787
REACTOME_TCF_DEPENDENT_SIGNALING_IN_RESPONSE_TO_WNT	0.145422	0.949702			REACTOME_RESPIRATORY_ELECTRON_TRANSPORT_ATP_SYNTHESIS_BY_CHEMIOSMOTIC_COUPLING_AND_HEAT_PRODUCTION_BY_UNCOUPLING_PROTEINS	0.00689655	0.0710376
REACTOME_SIGNALING_BY_RECEPTOR_TYROSINE_KINASES	0.110919	0.875891			REACTOME_METABOLISM_OF_CARBOHYDRATES	0.0110375	0.0723915
REACTOME_TRANSCRIPTIONAL_REGULATION_BY_RUNX3	0.168675	0.80999			REACTOME_THE_CITRIC_ACID_TCA_CYCLE_AND_RESPIRATORY_ELECTRON_TRANSPORT	0.0117096	0.074809
REACTOME_FC_EPSILON_RECEPTOR_FCERI_SIGNALING	0.14539	0.721316			REACTOME_FATTY_ACID_METABOLISM	0.013363	0.0795804
REACTOME_MYD88_INDEPENDENT_TLR4_CASCADE	0.175532	0.701246			REACTOME_METABOLISM_OF_VITAMINS_AND_COFACTORS	0.0111857	0.0829029
REACTOME_TOLL_LIKE_RECEPTOR_CASCADES	0.158645	0.637787			REACTOME_METABOLISM_OF_WATER_SOLUBLE_VITAMINS_AND_COFACTORS	0.0116009	0.0907107
REACTOME_PEPTIDE_LIGAND_BINDING_RECEPTORS	0.195804	0.69002			REACTOME_RESPIRATORY_ELECTRON_TRANSPORT	0.0374707	0.130979
REACTOME_TOLL_LIKE_RECEPTOR_TLR1_TLR2_CASCADE	0.217472	0.67101			REACTOME_METABOLISM_OF_AMINO_ACIDS_AND_DERIVATIVES	0.0442478	0.1384
REACTOME_CHEMOKINE_RECEPTORS_BIND_CHEMOKINES	0.21256	0.629543			REACTOME_TNFR2_NON_CANONICAL_NF_KB_PATHWAY	0.0385488	0.185457
REACTOME_CLASS_A_1_RHODOPSIN_LIKE_RECEPTORS	0.19395	0.611211			REACTOME_GLUCOSE_METABOLISM	0.0635593	0.192034
REACTOME_INNATE_IMMUNE_SYSTEM	0.155592	0.573738			REACTOME_SIGNALING_BY_RHO_GTPASES_MIRO_GTPASES_AND_RHOBTB3	0.0772834	0.258761
REACTOME_SIGNALING_BY_VEGF	0.229358	0.565214			REACTOME_CYTOPROTECTION_BY_HMOX1	0.128806	0.262012
REACTOME_GPCR_LIGAND_BINDING	0.211806	0.554002			REACTOME_CELLULAR_RESPONSE_TO_CHEMICAL_STRESS	0.0885168	0.271771
REACTOME_SIGNALING_BY_GPCR	0.17953	0.544372			REACTOME_METABOLISM_OF_LIPIDS	0.0935961	0.283792
REACTOME_TOLL_LIKE_RECEPTOR_9_TLR9_CASCADE	0.266553	0.554076			REACTOME_INTERFERON_GAMMA_SIGNALING	0.142512	0.326457
REACTOME_SIGNALING_BY_WNT	1	32			REACTOME_COSTIMULATION_BY_THE_CD28_FAMILY	0.139706	0.328514
REACTOME_G_ALPHA_I_SIGNALLING_EVENTS	1	102			REACTOME_PROGRAMMED_CELL_DEATH	0.136674	0.336414
REACTOME_ADAPTIVE_IMMUNE_SYSTEM	1	155			REACTOME_SIGNALING_BY_NOTCH	0.155844	0.33954
REACTOME_INTERLEUKIN_4_AND_INTERLEUKIN_13_SIGNALING	1	60			REACTOME_APOPTOSIS	0.119048	0.345234
REACTOME_CLASS_I_MHC_MEDIATED_ANTIGEN_PROCESSING_PRESENTATION	1	42			REACTOME_INTERLEUKIN_1_SIGNALING	0.218143	0.385248
REACTOME_VESICLE_MEDIATED_TRANSPORT	1	120			REACTOME_AUTOPHAGY	0.249462	0.418926
REACTOME_ANTIVIRAL_MECHANISM_BY_IFN_STIMULATED_GENES	1	138			REACTOME_TP53_REGULATES_METABOLIC_GENES	0.25	0.439679
REACTOME_ESR_MEDIATED_SIGNALING	1	131			REACTOME_CYTOKINE_SIGNALING_IN_IMMUNE_SYSTEM	0.168168	0.486595
REACTOME_INTERFERON_SIGNALING	1	81			REACTOME_PTEN_REGULATION	0.324094	0.565838
REACTOME_LEISHMANIA_INFECTION	1	161			REACTOME_PLATELET_ACTIVATION_SIGNALING_AND_AGGREGATION	0.336384	0.591512
REACTOME_MEMBRANE_TRAFFICKING	1	2			REACTOME_SIGNALING_BY_INTERLEUKINS	0.33795	0.608938
REACTOME_NERVOUS_SYSTEM_DEVELOPMENT	1	131			REACTOME_CELLULAR_RESPONSES_TO_EXTERNAL_STIMULI	0.363402	0.60934
REACTOME_CELL_SURFACE_INTERACTIONS_AT_THE_VASCULAR_WALL	1	163			REACTOME_DISEASES_OF_SIGNAL_TRANSDUCTION_BY_GROWTH_FACTOR_RECEPTORS_AND_SECOND_MESSENGERS	0.351899	0.626242
REACTOME_SIGNALING_BY_THE_B_CELL_RECEPTOR_BCR	1	71			REACTOME_INTERLEUKIN_12_FAMILY_SIGNALING	0.454955	0.707203
REACTOME_TRANSCRIPTIONAL_REGULATION_BY_TP53	1	36			REACTOME_SIGNALING_BY_TGF_BETA_RECEPTOR_COMPLEX	0.461717	0.710369
REACTOME_C_TYPE_LECTIN_RECEPTORS_CLRS	1	171			REACTOME_TRANSCRIPTIONAL_REGULATION_BY_RUNX1	0.466518	0.724231
REACTOME_MAPK_FAMILY_SIGNALING_CASCADES	1	122			REACTOME_HEMOSTASIS	0.572104	0.765923
REACTOME_INTERLEUKIN_1_FAMILY_SIGNALING	1	43			REACTOME_ORGANELLE_BIOGENESIS_AND_MAINTENANCE	0.6	0.856545
REACTOME_INFECTIOUS_DISEASE	1	149			REACTOME_TRANSPORT_OF_SMALL_MOLECULES	0.673469	0.916705
REACTOME_RNA_POLYMERASE_II_TRANSCRIPTION	1	168			REACTOME_INTERLEUKIN_2_FAMILY_SIGNALING	0.837587	0.991759
REACTOME_SIGNALING_BY_NUCLEAR_RECEPTORS	1	131			REACTOME_SIGNALING_BY_TGFB_FAMILY_MEMBERS	0.804296	0.999053
REACTOME_RHO_GTPASE_CYCLE	1	49			REACTOME_HIV_INFECTION	1	0.999334
REACTOME_NEUTROPHIL_DEGRANULATION	1	135			REACTOME_PI3K_AKT_SIGNALING_IN_CANCER	0.754587	1
REACTOME_CLEC7A_DECTIN_1_SIGNALING	1	171			REACTOME_TCR_SIGNALING	0.804245	1
REACTOME_INTERLEUKIN_3_INTERLEUKIN_5_AND_GM_CSF_SIGNALING	1	138			REACTOME_NEGATIVE_REGULATION_OF_THE_PI3K_AKT_NETWORK	0.811688	1
					REACTOME_UB_SPECIFIC_PROCESSING_PROTEASES	0.848416	1
					REACTOME_INTRACELLULAR_SIGNALING_BY_SECOND_MESSENGERS	0.881612	1
					REACTOME_DEUBIQUITINATION	0.939954	1
					REACTOME_SUMOYLATION	0.984234	1
					REACTOME_POST_TRANSLATIONAL_PROTEIN_MODIFICATION	0.987685	1
					REACTOME_HOST_INTERACTIONS_OF_HIV_FACTORS	0.995662	1
					REACTOME_SARS_COV_INFECTIONS	1	1

## Sheet: ExpTregx2 vs ExpTregx5 GO-BP
PATHWAY	GO Biological Process					< 0.01	< 0.25
Total Pathways	7481
Pathways in analysis	780
UP in Expaned (2 cycles) Tregs	NOM p-val	FDR q-val			UP in Expaned (6 cycles) Tregs	NOM p-val	FDR q-val
GOBP_REGULATION_OF_LEUKOCYTE_DIFFERENTIATION	0.00466744	0.672651			GOBP_GRANULOCYTE_CHEMOTAXIS	0.00387597	0.103118
GOBP_RESPONSE_TO_TYPE_I_INTERFERON	0.00518135	0.867094			GOBP_AEROBIC_RESPIRATION	0	0.109732
GOBP_SOMATIC_DIVERSIFICATION_OF_IMMUNE_RECEPTORS	0.00536913	0.882491			GOBP_LYMPHOCYTE_MIGRATION	0.00411523	0.11865
GOBP_REGULATION_OF_HEMOPOIESIS	0.00565611	0.8941			GOBP_GRANULOCYTE_MIGRATION	0	0.122882
GOBP_ADAPTIVE_IMMUNE_RESPONSE	0.00677201	0.842426			GOBP_ENERGY_DERIVATION_BY_OXIDATION_OF_ORGANIC_COMPOUNDS	0.00421941	0.125537
GOBP_B_CELL_PROLIFERATION	0.00787402	0.642227			GOBP_MITOTIC_NUCLEAR_DIVISION	0	0.127001
GOBP_REGULATION_OF_LYMPHOCYTE_DIFFERENTIATION	0.00841346	0.596259			GOBP_NUCLEAR_CHROMOSOME_SEGREGATION	0.00348432	0.128538
GOBP_DNA_RECOMBINATION	0.0094851	0.663698			GOBP_CELLULAR_RESPIRATION	0	0.128579
GOBP_B_CELL_ACTIVATION	0.0124224	0.834303			GOBP_NEUTROPHIL_MIGRATION	0	0.131568
GOBP_B_CELL_DIFFERENTIATION	0.0157368	0.672559			GOBP_REGULATION_OF_MONONUCLEAR_CELL_MIGRATION	0.0209059	0.134096
GOBP_REGULATION_OF_IMMUNE_RESPONSE	0.0159915	1			GOBP_NEUTROPHIL_CHEMOTAXIS	0	0.137267
GOBP_REGULATION_OF_B_CELL_PROLIFERATION	0.0191257	0.820431			GOBP_ORGANELLE_FISSION	0.00803213	0.140605
GOBP_MONONUCLEAR_CELL_DIFFERENTIATION	0.0213244	1			GOBP_POSITIVE_REGULATION_OF_ERK1_AND_ERK2_CASCADE	0.00471698	0.168292
GOBP_REGULATION_OF_B_CELL_ACTIVATION	0.0224571	0.808255			GOBP_LYMPHOCYTE_CHEMOTAXIS	0.0260586	0.185501
GOBP_IMMUNE_EFFECTOR_PROCESS	0.026738	0.918085			GOBP_POSITIVE_REGULATION_OF_PEPTIDYL_TYROSINE_PHOSPHORYLATION	0.00980392	0.187012
GOBP_LEUKOCYTE_PROLIFERATION	0.0277778	0.985349			GOBP_NUCLEOSIDE_DIPHOSPHATE_METABOLIC_PROCESS	0.013468	0.190673
GOBP_REGULATION_OF_T_CELL_DIFFERENTIATION	0.0291262	0.890159			GOBP_GENERATION_OF_PRECURSOR_METABOLITES_AND_ENERGY	0	0.191391
GOBP_LEUKOCYTE_DIFFERENTIATION	0.0326442	0.938047			GOBP_RESPONSE_TO_MOLECULE_OF_BACTERIAL_ORIGIN	0	0.192812
GOBP_TRANSMEMBRANE_RECEPTOR_PROTEIN_SERINE_THREONINE_KINASE_SIGNALING_PATHWAY	0.0332481	0.838769			GOBP_MYELOID_LEUKOCYTE_MIGRATION	0.00515464	0.210648
GOBP_MUSCLE_TISSUE_DEVELOPMENT	0.0339463	0.870728			GOBP_POSITIVE_REGULATION_OF_LEUKOCYTE_CHEMOTAXIS	0.0151515	0.215214
GOBP_RESPONSE_TO_REACTIVE_OXYGEN_SPECIES	0.0348189	0.901683			GOBP_REGULATION_OF_LEUKOCYTE_CHEMOTAXIS	0.0371747	0.230832
GOBP_IMMUNE_RESPONSE_REGULATING_SIGNALING_PATHWAY	0.0362998	0.972907			GOBP_MONONUCLEAR_CELL_MIGRATION	0.015873	0.243025
GOBP_REGULATION_OF_IMMUNE_SYSTEM_PROCESS	0.0365726	0.876826			GOBP_NUCLEOTIDE_PHOSPHORYLATION	0.0383142	0.250063
GOBP_NERVOUS_SYSTEM_PROCESS	0.0430925	0.883762			GOBP_CELLULAR_RESPONSE_TO_BIOTIC_STIMULUS	0.0153061	0.253307
GOBP_FC_RECEPTOR_SIGNALING_PATHWAY	0.0435339	0.934353			GOBP_REGULATION_OF_LEUKOCYTE_MIGRATION	0.0187793	0.253722
GOBP_POSITIVE_REGULATION_OF_B_CELL_ACTIVATION	0.0468541	0.856455			GOBP_POSITIVE_REGULATION_OF_TYROSINE_PHOSPHORYLATION_OF_STAT_PROTEIN	0.0505415	0.255292
GOBP_POSITIVE_REGULATION_OF_HEMOPOIESIS	0.0493047	1			GOBP_REGULATION_OF_HORMONE_SECRETION	0.0409836	0.255337
GOBP_POSITIVE_REGULATION_OF_TRANSCRIPTION_BY_RNA_POLYMERASE_II	0.0501114	0.889777			GOBP_REGULATION_OF_PEPTIDYL_TYROSINE_PHOSPHORYLATION	0.0205128	0.25634
GOBP_NEGATIVE_REGULATION_OF_CELL_ADHESION	0.0504414	0.971727			GOBP_LEUKOCYTE_CHEMOTAXIS	0.0235294	0.256537
GOBP_NEGATIVE_REGULATION_OF_LYMPHOCYTE_ACTIVATION	0.0536649	1			GOBP_POSITIVE_REGULATION_OF_CHEMOTAXIS	0.0407407	0.257014
GOBP_MULTI_ORGANISM_PROCESS	0.0566751	0.902612			GOBP_ANTIGEN_PROCESSING_AND_PRESENTATION	0.042471	0.257377
GOBP_DEFENSE_RESPONSE_TO_VIRUS	0.0625	0.989824			GOBP_REGULATION_OF_CHEMOTAXIS	0.0378151	0.257548
GOBP_POSITIVE_REGULATION_OF_B_CELL_PROLIFERATION	0.0659187	1			GOBP_CELL_CYCLE_PHASE_TRANSITION	0.0289256	0.257766
GOBP_T_CELL_DIFFERENTIATION	0.0661157	0.864476			GOBP_CARBOHYDRATE_CATABOLIC_PROCESS	0.0401606	0.258094
GOBP_SENSORY_PERCEPTION	0.0668524	1			GOBP_SUPRAMOLECULAR_FIBER_ORGANIZATION	0.0474308	0.258363
GOBP_DEFENSE_RESPONSE	0.0726895	0.916981			GOBP_MAINTENANCE_OF_LOCATION_IN_CELL	0.03861	0.258922
GOBP_VIRAL_GENOME_REPLICATION	0.0727763	0.97194			GOBP_REGULATION_OF_PEPTIDE_SECRETION	0.0176991	0.259081
GOBP_T_CELL_ACTIVATION	0.0758929	0.882508			GOBP_MITOTIC_CELL_CYCLE	0.0198676	0.259467
GOBP_LYMPHOCYTE_ACTIVATION	0.0791757	0.95377			GOBP_OXIDATIVE_PHOSPHORYLATION	0.0321429	0.259719
GOBP_REPRODUCTION	0.0800478	0.848879			GOBP_REGULATION_OF_PROTEIN_CONTAINING_COMPLEX_ASSEMBLY	0.0401606	0.259953
GOBP_HOMEOSTASIS_OF_NUMBER_OF_CELLS	0.0822281	0.920861			GOBP_RESPONSE_TO_INTERFERON_GAMMA	0.0240964	0.26019
GOBP_CANONICAL_WNT_SIGNALING_PATHWAY	0.0849582	0.932925			GOBP_RESPIRATORY_ELECTRON_TRANSPORT_CHAIN	0.0657439	0.260331
GOBP_GAMETE_GENERATION	0.0861111	0.915992			GOBP_POSITIVE_REGULATION_OF_LEUKOCYTE_MEDIATED_IMMUNITY	0.0291262	0.260391
GOBP_NEGATIVE_REGULATION_OF_LEUKOCYTE_CELL_CELL_ADHESION	0.0877193	0.923252			GOBP_CELL_DIVISION	0.0176211	0.261201
GOBP_PRI_MIRNA_TRANSCRIPTION_BY_RNA_POLYMERASE_II	0.0896359	0.913508			GOBP_CELLULAR_RESPONSE_TO_MOLECULE_OF_BACTERIAL_ORIGIN	0.0168067	0.261718
GOBP_CELLULAR_RESPONSE_TO_CHEMICAL_STRESS	0.0931436	0.847918			GOBP_CELL_CYCLE_PROCESS	0.00645161	0.261795
GOBP_CELL_CELL_SIGNALING_BY_WNT	0.0934699	0.836387			GOBP_SEQUESTERING_OF_CALCIUM_ION	0.0666667	0.263221
GOBP_REGULATION_OF_PROTEIN_CATABOLIC_PROCESS	0.0954907	0.901714			GOBP_RESPONSE_TO_CHEMOKINE	0.00884956	0.263455
GOBP_REGULATION_OF_SMALL_GTPASE_MEDIATED_SIGNAL_TRANSDUCTION	0.0959666	0.942043			GOBP_REGULATION_OF_CELL_CYCLE_PHASE_TRANSITION	0.0283401	0.264474
GOBP_RESPONSE_TO_STEROID_HORMONE	0.0974633	0.870893			GOBP_RESPONSE_TO_NUTRIENT	0.0627063	0.264544
GOBP_REGULATION_OF_WNT_SIGNALING_PATHWAY	0.0984743	0.922233			GOBP_TYROSINE_PHOSPHORYLATION_OF_STAT_PROTEIN	0.0657439	0.265327
GOBP_FC_EPSILON_RECEPTOR_SIGNALING_PATHWAY	0.0990371	0.887679			GOBP_ATP_METABOLIC_PROCESS	0	0.26533
GOBP_NEGATIVE_REGULATION_OF_CATABOLIC_PROCESS	0.104139	0.884196			GOBP_REGULATION_OF_T_CELL_MEDIATED_IMMUNITY	0.0454545	0.265647
GOBP_SMALL_GTPASE_MEDIATED_SIGNAL_TRANSDUCTION	0.105479	0.820732			GOBP_ERK1_AND_ERK2_CASCADE	0.00520833	0.266369
GOBP_PATTERN_RECOGNITION_RECEPTOR_SIGNALING_PATHWAY	0.109948	0.830376			GOBP_MONOCYTE_CHEMOTAXIS	0.0428571	0.266655
GOBP_REGULATION_OF_VIRAL_GENOME_REPLICATION	0.113699	0.830984			GOBP_HUMORAL_IMMUNE_RESPONSE	0.0122449	0.267073
GOBP_IMMUNE_SYSTEM_DEVELOPMENT	0.114316	0.890476			GOBP_POSITIVE_REGULATION_OF_T_CELL_MEDIATED_IMMUNITY	0.0671141	0.26801
GOBP_ADAPTIVE_IMMUNE_RESPONSE_BASED_ON_SOMATIC_RECOMBINATION_OF_IMMUNE_RECEPTORS_BUILT_FROM_IMMUNOGLOBULIN_SUPERFAMILY_DOMAINS	0.115752	0.943971			GOBP_POSITIVE_REGULATION_OF_LEUKOCYTE_MIGRATION	0.0474308	0.268181
GOBP_MULTI_MULTICELLULAR_ORGANISM_PROCESS	0.116798	0.83972			GOBP_PEPTIDE_METABOLIC_PROCESS	0.0586081	0.2699
GOBP_REGULATION_OF_IMMUNOGLOBULIN_PRODUCTION	0.118825	0.846092			GOBP_ATP_SYNTHESIS_COUPLED_ELECTRON_TRANSPORT	0.0763889	0.27127
GOBP_TYPE_I_INTERFERON_PRODUCTION	0.120787	0.870662			GOBP_NUCLEOSIDE_PHOSPHATE_BIOSYNTHETIC_PROCESS	0.0323887	0.271827
GOBP_SEXUAL_REPRODUCTION	0.121379	0.853086			GOBP_NEGATIVE_REGULATION_OF_ION_TRANSPORT	0.0483271	0.272888
GOBP_NEGATIVE_REGULATION_OF_LEUKOCYTE_PROLIFERATION	0.121387	0.950964			GOBP_ELECTRON_TRANSPORT_CHAIN	0.0343511	0.274055
GOBP_CHEMOKINE_PRODUCTION	0.122191	0.848807			GOBP_MICROTUBULE_BASED_PROCESS	0.0702875	0.276279
GOBP_PEPTIDYL_LYSINE_MODIFICATION	0.122973	0.852632			GOBP_CYTOSKELETON_ORGANIZATION	0.0560748	0.288334
GOBP_REGULATION_OF_LYMPHOCYTE_ACTIVATION	0.124146	0.939451			GOBP_CHROMOSOME_SEGREGATION	0.0037037	0.298588
GOBP_NEGATIVE_REGULATION_OF_BIOSYNTHETIC_PROCESS	0.124281	0.929334			GOBP_REGULATION_OF_CELL_CYCLE_PROCESS	0.0526316	0.318644
GOBP_DNA_METABOLIC_PROCESS	0.125301	0.910607			GOBP_POSITIVE_REGULATION_OF_ALPHA_BETA_T_CELL_ACTIVATION	0.0933852	0.321828
GOBP_NEGATIVE_REGULATION_OF_CELL_ACTIVATION	0.126452	0.890667			GOBP_POSITIVE_REGULATION_OF_MAPK_CASCADE	0.0160428	0.322813
GOBP_POSITIVE_REGULATION_OF_MYELOID_CELL_DIFFERENTIATION	0.127572	0.880594			GOBP_PEPTIDYL_TYROSINE_MODIFICATION	0.0397727	0.324657
GOBP_ENZYME_LINKED_RECEPTOR_PROTEIN_SIGNALING_PATHWAY	0.13	0.93417			GOBP_ORGANOPHOSPHATE_METABOLIC_PROCESS	0.0489511	0.327306
GOBP_NEGATIVE_REGULATION_OF_IMMUNE_SYSTEM_PROCESS	0.130227	0.918821			GOBP_CELLULAR_PROTEIN_CONTAINING_COMPLEX_ASSEMBLY	0.0555556	0.328395
GOBP_ANTIGEN_RECEPTOR_MEDIATED_SIGNALING_PATHWAY	0.130381	0.936077			GOBP_POSITIVE_REGULATION_OF_PROTEIN_CONTAINING_COMPLEX_ASSEMBLY	0.0821918	0.329462
GOBP_VASCULATURE_DEVELOPMENT	0.13101	0.908416			GOBP_PYRUVATE_METABOLIC_PROCESS	0.0988142	0.330166
GOBP_POSITIVE_REGULATION_OF_LYMPHOCYTE_DIFFERENTIATION	0.131752	0.873626			GOBP_RESPONSE_TO_BACTERIUM	0.0258621	0.331009
GOBP_BIOLOGICAL_PROCESS_INVOLVED_IN_SYMBIOTIC_INTERACTION	0.136511	0.901038			GOBP_REGULATION_OF_PROTEIN_STABILITY	0.0801394	0.331322
GOBP_LEUKOCYTE_CELL_CELL_ADHESION	0.136819	0.920457			GOBP_PEPTIDE_BIOSYNTHETIC_PROCESS	0.0876623	0.333423
GOBP_NEGATIVE_REGULATION_OF_CELL_CELL_ADHESION	0.138853	0.944334			GOBP_POSITIVE_REGULATION_OF_ORGANELLE_ORGANIZATION	0.121053	0.336414
GOBP_CALCIUM_MEDIATED_SIGNALING	0.143577	0.955195			GOBP_PEPTIDE_SECRETION	0.0740741	0.340545
GOBP_DEVELOPMENTAL_PROCESS_INVOLVED_IN_REPRODUCTION	0.14787	0.917492			GOBP_INTERLEUKIN_10_PRODUCTION	0.110368	0.341051
GOBP_RESPONSE_TO_GROWTH_FACTOR	0.148418	0.937008			GOBP_POSITIVE_REGULATION_OF_CELL_KILLING	0.118943	0.344865
GOBP_NEGATIVE_REGULATION_OF_T_CELL_PROLIFERATION	0.149786	0.916141			GOBP_REGULATION_OF_CELLULAR_AMIDE_METABOLIC_PROCESS	0.0829876	0.345811
GOBP_CELL_ACTIVATION	0.150156	0.913758			GOBP_POSITIVE_REGULATION_OF_ADAPTIVE_IMMUNE_RESPONSE	0.0845771	0.350994
GOBP_REGULATION_OF_MULTICELLULAR_ORGANISMAL_DEVELOPMENT	0.150376	0.912128			GOBP_NUCLEOBASE_CONTAINING_SMALL_MOLECULE_METABOLIC_PROCESS	0.0542169	0.351765
GOBP_NEGATIVE_REGULATION_OF_IMMUNE_EFFECTOR_PROCESS	0.153533	0.954092			GOBP_NEGATIVE_REGULATION_OF_CELL_CYCLE_PROCESS	0.0896861	0.354908
GOBP_POSITIVE_REGULATION_OF_IMMUNE_SYSTEM_PROCESS	0.168969	0.923122			GOBP_CELL_CYCLE_G1_S_PHASE_TRANSITION	0.144444	0.357945
GOBP_REGULATION_OF_LEUKOCYTE_PROLIFERATION	0.172131	0.898056			GOBP_PURINE_CONTAINING_COMPOUND_METABOLIC_PROCESS	0.108108	0.365185
GOBP_GLIAL_CELL_DIFFERENTIATION	0.173554	0.920254			GOBP_NEGATIVE_REGULATION_OF_CELL_CYCLE	0.0670732	0.365773
GOBP_SPROUTING_ANGIOGENESIS	0.176128	0.896226			GOBP_POSITIVE_REGULATION_OF_GTPASE_ACTIVITY	0.128889	0.366462
GOBP_REGULATION_OF_CELL_DIFFERENTIATION	0.178218	0.956729			GOBP_INTERLEUKIN_2_PRODUCTION	0.120567	0.368159
GOBP_BLOOD_VESSEL_MORPHOGENESIS	0.180505	0.909245			GOBP_STEM_CELL_DIFFERENTIATION	0.128713	0.370583
GOBP_REGULATION_OF_PEPTIDASE_ACTIVITY	0.183136	0.945279			GOBP_RESPONSE_TO_INTERLEUKIN_1	0.0852018	0.371511
GOBP_REGULATION_OF_T_CELL_ACTIVATION	0.184063	0.917958			GOBP_REGULATION_OF_PEPTIDE_HORMONE_SECRETION	0.13308	0.371581
GOBP_MYELOID_CELL_HOMEOSTASIS	0.186141	0.928959			GOBP_MAINTENANCE_OF_LOCATION	0.131579	0.372072
GOBP_ERYTHROCYTE_HOMEOSTASIS	0.189959	0.923495			GOBP_REGULATION_OF_CELLULAR_COMPONENT_BIOGENESIS	0.105528	0.372241
GOBP_CONNECTIVE_TISSUE_DEVELOPMENT	0.190283	0.928675			GOBP_REGULATION_OF_ORGANELLE_ORGANIZATION	0.0544218	0.37283
GOBP_SECOND_MESSENGER_MEDIATED_SIGNALING	0.191157	0.926034			GOBP_CELL_CYCLE	0.0660377	0.372995
GOBP_ORGANIC_ACID_TRANSPORT	0.191235	0.908976			GOBP_INFLAMMATORY_RESPONSE	0.0108696	0.373001
GOBP_REGULATION_OF_MYELOID_LEUKOCYTE_DIFFERENTIATION	0.191744	0.889201			GOBP_POSITIVE_REGULATION_OF_CYTOKINE_PRODUCTION	0.0703125	0.373191
GOBP_TOLL_LIKE_RECEPTOR_SIGNALING_PATHWAY	0.192623	0.93107			GOBP_POSITIVE_REGULATION_OF_CELL_CYCLE	0.121324	0.373339
GOBP_REGULATION_OF_CELL_ACTIVATION	0.192785	0.931408			GOBP_POSITIVE_REGULATION_OF_CELLULAR_COMPONENT_ORGANIZATION	0.0963855	0.373397
GOBP_RESPONSE_TO_CYTOKINE	0.197531	0.931318			GOBP_REGULATION_OF_TRANSFERASE_ACTIVITY	0.0707965	0.373524
GOBP_TISSUE_REMODELING	0.197875	0.930264			GOBP_REGULATION_OF_SECRETION	0.0802139	0.373761
GOBP_NEGATIVE_REGULATION_OF_HEMOPOIESIS	0.198358	0.896215			GOBP_REGULATION_OF_MAPK_CASCADE	0.0779221	0.375314
GOBP_OSTEOBLAST_DIFFERENTIATION	0.198582	0.908725			GOBP_T_CELL_MEDIATED_CYTOTOXICITY	0.149007	0.375439
GOBP_ACTIVATION_OF_IMMUNE_RESPONSE	0.205251	0.913432			GOBP_CALCIUM_ION_TRANSMEMBRANE_TRANSPORT	0.138686	0.375536
GOBP_MESENCHYMAL_CELL_DIFFERENTIATION	0.207977	0.915521			GOBP_REGULATION_OF_ION_TRANSPORT	0.0526316	0.377255
GOBP_NEGATIVE_REGULATION_OF_MOLECULAR_FUNCTION	0.212441	0.932489			GOBP_CELL_PROJECTION_ASSEMBLY	0.192182	0.378316
GOBP_CELL_SURFACE_RECEPTOR_SIGNALING_PATHWAY_INVOLVED_IN_CELL_CELL_SIGNALING	0.212846	0.896912			GOBP_HORMONE_TRANSPORT	0.0973451	0.379276
GOBP_RAS_PROTEIN_SIGNAL_TRANSDUCTION	0.213205	0.925141			GOBP_T_CELL_MEDIATED_IMMUNITY	0.107477	0.379642
GOBP_POSITIVE_REGULATION_OF_MYELOID_LEUKOCYTE_DIFFERENTIATION	0.22191	0.890921			GOBP_G_PROTEIN_COUPLED_RECEPTOR_SIGNALING_PATHWAY	0.0869565	0.385443
GOBP_B_CELL_ACTIVATION_INVOLVED_IN_IMMUNE_RESPONSE	0.226891	0.917595			GOBP_POSITIVE_REGULATION_OF_TRANSFERASE_ACTIVITY	0.0606061	0.386202
GOBP_COVALENT_CHROMATIN_MODIFICATION	0.227397	0.920286			GOBP_POSITIVE_REGULATION_OF_TRANSPORT	0.083871	0.386309
GOBP_REGULATION_OF_TRANS_SYNAPTIC_SIGNALING	0.230548	0.882707			GOBP_POSITIVE_REGULATION_OF_NEUROGENESIS	0.199275	0.386909
GOBP_RESPONSE_TO_OXIDATIVE_STRESS	0.231061	0.91557			GOBP_CHROMOSOME_ORGANIZATION	0.12973	0.387177
GOBP_T_HELPER_1_TYPE_IMMUNE_RESPONSE	0.234735	0.898907			GOBP_INTERFERON_GAMMA_PRODUCTION	0.153153	0.387622
GOBP_NEGATIVE_REGULATION_OF_TRANSCRIPTION_BY_RNA_POLYMERASE_II	0.23753	0.944033			GOBP_POSITIVE_REGULATION_OF_INTERFERON_GAMMA_PRODUCTION	0.184783	0.387792
GOBP_EMBRYONIC_MORPHOGENESIS	0.238462	0.957685			GOBP_FATTY_ACID_BIOSYNTHETIC_PROCESS	0.185304	0.388145
GOBP_IMMUNOGLOBULIN_PRODUCTION	0.241199	0.930993			GOBP_RESPONSE_TO_LIPID	0.0759494	0.388954
GOBP_ALPHA_BETA_T_CELL_PROLIFERATION	0.25036	0.930482			GOBP_SIGNAL_TRANSDUCTION_BY_P53_CLASS_MEDIATOR	0.173633	0.389118
GOBP_RESPONSE_TO_ENDOGENOUS_STIMULUS	0.253261	0.940239			GOBP_AMIDE_BIOSYNTHETIC_PROCESS	0.150628	0.389348
GOBP_NEGATIVE_REGULATION_OF_BINDING	0.253857	0.944493			GOBP_REGULATION_OF_TRANSPORT	0.0731707	0.389622
GOBP_INTEGRIN_MEDIATED_SIGNALING_PATHWAY	0.257384	0.950765			GOBP_SECRETION	0.0733945	0.3903
GOBP_INOSITOL_LIPID_MEDIATED_SIGNALING	0.259722	0.958904			GOBP_POSITIVE_REGULATION_OF_PROTEIN_PHOSPHORYLATION	0.0747663	0.391266
GOBP_REGULATION_OF_RECEPTOR_SIGNALING_PATHWAY_VIA_STAT	0.260218	0.919997			GOBP_POSITIVE_REGULATION_OF_NERVOUS_SYSTEM_DEVELOPMENT	0.177359	0.391595
GOBP_NEGATIVE_REGULATION_OF_IMMUNE_RESPONSE	0.260274	0.931263			GOBP_LEUKOCYTE_MIGRATION	0.0992366	0.391994
GOBP_REPRODUCTIVE_SYSTEM_DEVELOPMENT	0.262735	0.94964			GOBP_NEGATIVE_REGULATION_OF_CELL_CYCLE_PHASE_TRANSITION	0.181185	0.396589
GOBP_CELLULAR_RESPONSE_TO_EXTERNAL_STIMULUS	0.264706	0.936297			GOBP_POSITIVE_REGULATION_OF_RESPONSE_TO_EXTERNAL_STIMULUS	0.0961538	0.398694
GOBP_APOPTOTIC_PROCESS	0.267087	0.934034			GOBP_REGULATION_OF_METAL_ION_TRANSPORT	0.169643	0.399605
GOBP_TRANSFORMING_GROWTH_FACTOR_BETA_RECEPTOR_SIGNALING_PATHWAY	0.26755	0.938393			GOBP_EMBRYONIC_ORGAN_MORPHOGENESIS	0.17608	0.405263
GOBP_OSSIFICATION	0.268293	0.930468			GOBP_POSITIVE_REGULATION_OF_CELLULAR_COMPONENT_BIOGENESIS	0.179688	0.432187
GOBP_CYTOKINE_PRODUCTION	0.268427	0.927463			GOBP_INORGANIC_ION_TRANSMEMBRANE_TRANSPORT	0.198113	0.440472
GOBP_REGULATION_OF_ADAPTIVE_IMMUNE_RESPONSE	0.269512	0.942958			GOBP_RESPONSE_TO_TUMOR_NECROSIS_FACTOR	0.148148	0.441879
GOBP_CELLULAR_RESPONSE_TO_EXTRACELLULAR_STIMULUS	0.269799	0.924343			GOBP_REGULATION_OF_LEUKOCYTE_MEDIATED_CYTOTOXICITY	0.203065	0.442619
GOBP_REGULATION_OF_PROTEOLYSIS	0.270732	0.927867			GOBP_CELL_CHEMOTAXIS	0.150327	0.445617
GOBP_POSITIVE_REGULATION_OF_CELL_DIFFERENTIATION	0.27105	0.941521			GOBP_REGULATION_OF_CD4_POSITIVE_ALPHA_BETA_T_CELL_DIFFERENTIATION	0.237226	0.445631
GOBP_PHOSPHATIDYLINOSITOL_3_KINASE_SIGNALING	0.274769	0.938465			GOBP_REGULATION_OF_SUPRAMOLECULAR_FIBER_ORGANIZATION	0.184028	0.447689
GOBP_NEGATIVE_REGULATION_OF_MULTICELLULAR_ORGANISMAL_PROCESS	0.275862	0.934982			GOBP_REGULATION_OF_INFLAMMATORY_RESPONSE	0.162791	0.44925
GOBP_ANATOMICAL_STRUCTURE_FORMATION_INVOLVED_IN_MORPHOGENESIS	0.277904	0.931519			GOBP_RIBOSE_PHOSPHATE_BIOSYNTHETIC_PROCESS	0.185328	0.449581
GOBP_NEGATIVE_REGULATION_OF_CATALYTIC_ACTIVITY	0.279503	0.941497			GOBP_POSITIVE_REGULATION_OF_IMMUNE_EFFECTOR_PROCESS	0.158228	0.451567
GOBP_REGULATION_OF_MYELOID_CELL_DIFFERENTIATION	0.279557	0.927858			GOBP_CATION_TRANSMEMBRANE_TRANSPORT	0.206186	0.452297
GOBP_CIRCULATORY_SYSTEM_DEVELOPMENT	0.279817	0.927512			GOBP_ACTIN_FILAMENT_ORGANIZATION	0.226337	0.45285
GOBP_LEUKOCYTE_APOPTOTIC_PROCESS	0.283124	0.941803			GOBP_SIGNAL_RELEASE	0.209402	0.45396
GOBP_LYMPHOCYTE_COSTIMULATION	0.284953	0.927981			GOBP_REGULATION_OF_CD4_POSITIVE_ALPHA_BETA_T_CELL_ACTIVATION	0.217021	0.455012
GOBP_SENSORY_ORGAN_DEVELOPMENT	0.287049	0.938283			GOBP_REGULATION_OF_PROTEIN_SERINE_THREONINE_KINASE_ACTIVITY	0.205607	0.455216
GOBP_NATURAL_KILLER_CELL_MEDIATED_IMMUNITY	0.288	0.944615			GOBP_RESPONSE_TO_OXYGEN_CONTAINING_COMPOUND	0.12069	0.457631
GOBP_POSITIVE_REGULATION_OF_IMMUNE_RESPONSE	0.291807	0.9415			GOBP_CELL_CYCLE_ARREST	0.176991	0.458144
GOBP_CELL_CELL_ADHESION	0.293085	0.93747			GOBP_CYTOSOLIC_CALCIUM_ION_TRANSPORT	0.21374	0.458238
GOBP_MESENCHYME_DEVELOPMENT	0.294618	0.925797			GOBP_PROTEIN_PHOSPHORYLATION	0.0864198	0.458737
GOBP_REGULATION_OF_EXOCYTOSIS	0.296748	0.93676			GOBP_ORGANOPHOSPHATE_BIOSYNTHETIC_PROCESS	0.196262	0.459137
GOBP_REGULATION_OF_CELL_ADHESION	0.29923	0.932376			GOBP_RESPONSE_TO_CARBOHYDRATE	0.219512	0.459782
GOBP_RESPONSE_TO_LIGHT_STIMULUS	0.299611	0.921469			GOBP_POSITIVE_REGULATION_OF_BINDING	0.271375	0.461147
GOBP_NEGATIVE_REGULATION_OF_CYTOKINE_PRODUCTION	0.300493	0.935505			GOBP_INTERFERON_GAMMA_MEDIATED_SIGNALING_PATHWAY	0.210084	0.462306
GOBP_REGULATION_OF_PRODUCTION_OF_MOLECULAR_MEDIATOR_OF_IMMUNE_RESPONSE	0.301034	0.931239			GOBP_POSITIVE_REGULATION_OF_ION_TRANSPORT	0.152174	0.462404
GOBP_RECEPTOR_SIGNALING_PATHWAY_VIA_STAT	0.303299	0.933623			GOBP_POSITIVE_REGULATION_OF_CATALYTIC_ACTIVITY	0.130435	0.462853
GOBP_RESPONSE_TO_ORGANIC_CYCLIC_COMPOUND	0.310345	0.935443			GOBP_PROTEIN_POLYUBIQUITINATION	0.246324	0.467705
GOBP_BIOLOGICAL_ADHESION	0.310419	0.929727			GOBP_METAL_ION_TRANSPORT	0.180995	0.474268
GOBP_REGULATION_OF_RESPONSE_TO_CYTOKINE_STIMULUS	0.312418	0.930562			GOBP_REGULATION_OF_GTPASE_ACTIVITY	0.211207	0.474931
GOBP_MULTICELLULAR_ORGANISM_REPRODUCTION	0.312665	0.932104			GOBP_CELLULAR_RESPONSE_TO_LIPID	0.228916	0.475377
GOBP_AGING	0.313413	0.92866			GOBP_CELLULAR_AMIDE_METABOLIC_PROCESS	0.196809	0.476396
GOBP_FATTY_ACID_TRANSPORT	0.314084	0.922304			GOBP_ACTIVATION_OF_PROTEIN_KINASE_ACTIVITY	0.221739	0.476429
GOBP_FC_RECEPTOR_MEDIATED_STIMULATORY_SIGNALING_PATHWAY	0.316438	0.929887			GOBP_REGULATION_OF_PEPTIDE_TRANSPORT	0.176471	0.47648
GOBP_RESPONSE_TO_KETONE	0.319149	0.93761			GOBP_NEGATIVE_REGULATION_OF_TRANSPORT	0.238095	0.476493
GOBP_LYMPHOCYTE_MEDIATED_IMMUNITY	0.32093	0.940302			GOBP_CALCIUM_ION_TRANSPORT_INTO_CYTOSOL	0.283737	0.477003
GOBP_REGULATION_OF_CELL_CELL_ADHESION	0.323059	0.934096			GOBP_POSITIVE_REGULATION_OF_TUMOR_NECROSIS_FACTOR_SUPERFAMILY_CYTOKINE_PRODUCTION	0.272727	0.477282
GOBP_IN_UTERO_EMBRYONIC_DEVELOPMENT	0.326087	0.935263			GOBP_POSITIVE_REGULATION_OF_ALPHA_BETA_T_CELL_DIFFERENTIATION	0.258993	0.477632
GOBP_GLYCEROLIPID_METABOLIC_PROCESS	0.32871	0.931049			GOBP_ORGANELLE_ASSEMBLY	0.291829	0.479841
GOBP_RESPONSE_TO_MECHANICAL_STIMULUS	0.329235	0.936704			GOBP_MAPK_CASCADE	0.216495	0.489242
GOBP_RESPONSE_TO_HORMONE	0.332211	0.938696			GOBP_INTRINSIC_APOPTOTIC_SIGNALING_PATHWAY	0.263158	0.499042
GOBP_POSITIVE_REGULATION_OF_CELL_ACTIVATION	0.334086	0.940636			GOBP_CELLULAR_GLUCOSE_HOMEOSTASIS	0.293907	0.504078
GOBP_LYMPHOCYTE_ACTIVATION_INVOLVED_IN_IMMUNE_RESPONSE	0.334545	0.935661			GOBP_EPITHELIAL_CELL_DIFFERENTIATION	0.253886	0.504964
GOBP_POSITIVE_REGULATION_OF_DEVELOPMENTAL_PROCESS	0.340611	0.938964			GOBP_POSITIVE_REGULATION_OF_CELL_DEVELOPMENT	0.26971	0.5085
GOBP_POSITIVE_REGULATION_OF_CELL_CELL_ADHESION	0.344548	0.934031			GOBP_MACROPHAGE_ACTIVATION	0.301205	0.511846
GOBP_REGULATION_OF_CYSTEINE_TYPE_ENDOPEPTIDASE_ACTIVITY	0.346614	0.925113			GOBP_POSITIVE_REGULATION_OF_T_CELL_PROLIFERATION	0.268293	0.512794
GOBP_REGULATION_OF_PROTEIN_BINDING	0.347297	0.940892			GOBP_CALCIUM_ION_TRANSPORT	0.272321	0.513926
GOBP_CELLULAR_LIPID_METABOLIC_PROCESS	0.354045	0.93854			GOBP_CELLULAR_RESPONSE_TO_OXYGEN_CONTAINING_COMPOUND	0.212121	0.514401
GOBP_CELL_POPULATION_PROLIFERATION	0.354974	0.934943			GOBP_POSITIVE_REGULATION_OF_MOLECULAR_FUNCTION	0.227848	0.514793
GOBP_RESPONSE_TO_RADIATION	0.356423	0.935867			GOBP_REGULATION_OF_NEUROGENESIS	0.311284	0.518317
GOBP_NEGATIVE_REGULATION_OF_NUCLEOBASE_CONTAINING_COMPOUND_METABOLIC_PROCESS	0.359033	0.930038			GOBP_REGULATION_OF_PROTEIN_PHOSPHORYLATION	0.244681	0.518582
GOBP_RESPONSE_TO_ALCOHOL	0.359296	0.93865			GOBP_INTERLEUKIN_12_PRODUCTION	0.300699	0.519098
GOBP_T_CELL_ACTIVATION_INVOLVED_IN_IMMUNE_RESPONSE	0.360303	0.937453			GOBP_PROTEIN_LOCALIZATION_TO_MITOCHONDRION	0.33813	0.529548
GOBP_TRANSMEMBRANE_RECEPTOR_PROTEIN_TYROSINE_KINASE_SIGNALING_PATHWAY	0.361882	0.941473			GOBP_PURINE_CONTAINING_COMPOUND_BIOSYNTHETIC_PROCESS	0.313008	0.535988
GOBP_CELLULAR_RESPONSE_TO_HORMONE_STIMULUS	0.36211	0.943388			GOBP_DEFENSE_RESPONSE_TO_BACTERIUM	0.289963	0.542596
GOBP_CELLULAR_RESPONSE_TO_STARVATION	0.362892	0.932395			GOBP_REGULATION_OF_CYTOSKELETON_ORGANIZATION	0.31982	0.542621
GOBP_SYNAPTIC_SIGNALING	0.37633	0.956337			GOBP_POSITIVE_REGULATION_OF_PROTEIN_KINASE_ACTIVITY	0.297619	0.545043
GOBP_DEPHOSPHORYLATION	0.377135	0.945074			GOBP_REGULATION_OF_CELL_KILLING	0.293532	0.545944
GOBP_CELL_GROWTH	0.378238	0.953879			GOBP_POSITIVE_REGULATION_OF_LIPID_METABOLIC_PROCESS	0.344828	0.548351
GOBP_ALPHA_BETA_T_CELL_ACTIVATION	0.383189	0.955308			GOBP_POSITIVE_REGULATION_OF_DEFENSE_RESPONSE	0.319277	0.549655
GOBP_RESPONSE_TO_STARVATION	0.384412	0.953877			GOBP_CATION_TRANSPORT	0.306748	0.550168
GOBP_CELL_ACTIVATION_INVOLVED_IN_IMMUNE_RESPONSE	0.387921	0.956919			GOBP_INTERLEUKIN_1_MEDIATED_SIGNALING_PATHWAY	0.327338	0.550281
GOBP_POSITIVE_REGULATION_OF_SMOOTH_MUSCLE_CELL_PROLIFERATION	0.394444	0.939715			GOBP_REGULATION_OF_ANION_TRANSPORT	0.285714	0.550367
GOBP_CELL_MORPHOGENESIS	0.39599	0.969414			GOBP_REGULATION_OF_PROTEIN_LOCALIZATION	0.307143	0.572015
GOBP_RESPONSE_TO_TRANSFORMING_GROWTH_FACTOR_BETA	0.397208	0.964947			GOBP_REGULATION_OF_LYMPHOCYTE_MEDIATED_IMMUNITY	0.345455	0.583666
GOBP_PROTEIN_CATABOLIC_PROCESS	0.407731	0.96699			GOBP_REGULATION_OF_TRANSMEMBRANE_TRANSPORT	0.393701	0.597715
GOBP_REGULATION_OF_CELLULAR_RESPONSE_TO_STRESS	0.41118	0.98075			GOBP_REGULATION_OF_PROTEIN_KINASE_ACTIVITY	0.349693	0.598759
GOBP_POSITIVE_REGULATION_OF_PEPTIDASE_ACTIVITY	0.411189	0.965912			GOBP_INSULIN_SECRETION	0.397541	0.601903
GOBP_REGULATION_OF_NATURAL_KILLER_CELL_MEDIATED_IMMUNITY	0.411268	0.967561			GOBP_POSITIVE_REGULATION_OF_PROTEIN_MODIFICATION_PROCESS	0.433962	0.603087
GOBP_REGULATION_OF_DNA_BINDING	0.412329	0.9617			GOBP_NEGATIVE_REGULATION_OF_CELLULAR_COMPONENT_ORGANIZATION	0.400966	0.60364
GOBP_POSITIVE_REGULATION_OF_CELL_ADHESION	0.413793	0.981794			GOBP_RESPONSE_TO_OXYGEN_LEVELS	0.394737	0.604782
GOBP_NEGATIVE_REGULATION_OF_GENE_EXPRESSION	0.418919	0.980157			GOBP_REGULATION_OF_APOPTOTIC_SIGNALING_PATHWAY	0.381818	0.605778
GOBP_ALPHA_BETA_T_CELL_DIFFERENTIATION	0.423664	0.973501			GOBP_DICARBOXYLIC_ACID_METABOLIC_PROCESS	0.367781	0.60598
GOBP_POSITIVE_REGULATION_OF_LEUKOCYTE_CELL_CELL_ADHESION	0.435446	0.99742			GOBP_RESPONSE_TO_MONOSACCHARIDE	0.392727	0.606433
GOBP_CYTOKINE_MEDIATED_SIGNALING_PATHWAY	0.436137	0.989928			GOBP_MITOCHONDRIAL_MEMBRANE_ORGANIZATION	0.387097	0.606508
GOBP_T_CELL_PROLIFERATION	0.437722	0.978326			GOBP_RESPONSE_TO_UV	0.367491	0.606656
GOBP_RESPONSE_TO_DRUG	0.439181	0.983061			GOBP_POSITIVE_REGULATION_OF_DNA_BINDING_TRANSCRIPTION_FACTOR_ACTIVITY	0.347418	0.607637
GOBP_PATTERN_SPECIFICATION_PROCESS	0.441892	0.989411			GOBP_POSITIVE_REGULATION_OF_PHOSPHORUS_METABOLIC_PROCESS	0.416	0.60851
GOBP_EMBRYO_DEVELOPMENT	0.443099	0.992704			GOBP_REGULATION_OF_ALPHA_BETA_T_CELL_DIFFERENTIATION	0.378571	0.609753
GOBP_POSITIVE_REGULATION_OF_NEURON_DEATH	0.443548	0.983902			GOBP_RESPONSE_TO_TEMPERATURE_STIMULUS	0.384615	0.610062
GOBP_CELL_JUNCTION_ORGANIZATION	0.44359	0.984007			GOBP_PEPTIDE_HORMONE_SECRETION	0.420849	0.610919
GOBP_CELLULAR_RESPONSE_TO_ORGANIC_CYCLIC_COMPOUND	0.444444	0.987796			GOBP_POSITIVE_REGULATION_OF_HYDROLASE_ACTIVITY	0.439759	0.612429
GOBP_LIPID_CATABOLIC_PROCESS	0.445215	0.977882			GOBP_MONOCARBOXYLIC_ACID_BIOSYNTHETIC_PROCESS	0.439024	0.612503
GOBP_RESPONSE_TO_INORGANIC_SUBSTANCE	0.44557	0.984964			GOBP_ORGANIC_ACID_METABOLIC_PROCESS	0.380952	0.612555
GOBP_CELL_MORPHOGENESIS_INVOLVED_IN_DIFFERENTIATION	0.447619	0.980143			GOBP_NEGATIVE_REGULATION_OF_INFLAMMATORY_RESPONSE	0.397993	0.61273
GOBP_T_CELL_DIFFERENTIATION_INVOLVED_IN_IMMUNE_RESPONSE	0.451569	0.981478			GOBP_POSITIVE_REGULATION_OF_CELL_PROJECTION_ORGANIZATION	0.42053	0.617532
GOBP_PRODUCTION_OF_MOLECULAR_MEDIATOR_OF_IMMUNE_RESPONSE	0.455	0.979826			GOBP_POSTTRANSCRIPTIONAL_REGULATION_OF_GENE_EXPRESSION	0.420814	0.620634
GOBP_ORGANONITROGEN_COMPOUND_CATABOLIC_PROCESS	0.459811	0.984245			GOBP_REGULATION_OF_CELL_CYCLE	0.490196	0.634802
GOBP_CYTOKINE_PRODUCTION_INVOLVED_IN_IMMUNE_RESPONSE	0.459864	0.981553			GOBP_HEART_MORPHOGENESIS	0.45625	0.634952
GOBP_RESPONSE_TO_VIRUS	0.461272	1			GOBP_POSITIVE_REGULATION_OF_NF_KAPPAB_TRANSCRIPTION_FACTOR_ACTIVITY	0.432	0.651535
GOBP_POSITIVE_REGULATION_OF_CELL_DEATH	0.461883	0.982041			GOBP_NEGATIVE_REGULATION_OF_APOPTOTIC_SIGNALING_PATHWAY	0.415385	0.653194
GOBP_DEFENSE_RESPONSE_TO_OTHER_ORGANISM	0.463441	0.983451			GOBP_REGULATION_OF_CELL_PROJECTION_ORGANIZATION	0.435115	0.654499
GOBP_CELL_MATRIX_ADHESION	0.468531	0.981917			GOBP_REGULATION_OF_NERVOUS_SYSTEM_DEVELOPMENT	0.476987	0.671375
GOBP_REGULATION_OF_REACTIVE_OXYGEN_SPECIES_BIOSYNTHETIC_PROCESS	0.469242	0.97816			GOBP_POSITIVE_REGULATION_OF_DNA_METABOLIC_PROCESS	0.455556	0.674222
GOBP_B_CELL_MEDIATED_IMMUNITY	0.473475	0.980247			GOBP_REGULATION_OF_CELL_DEVELOPMENT	0.465116	0.675839
GOBP_MAMMARY_GLAND_DEVELOPMENT	0.475234	0.977644			GOBP_JNK_CASCADE	0.475472	0.689734
GOBP_COAGULATION	0.476636	0.985548			GOBP_NATURAL_KILLER_CELL_ACTIVATION	0.51505	0.692009
GOBP_NEGATIVE_REGULATION_OF_CELL_DEATH	0.478163	0.981556			GOBP_POSITIVE_REGULATION_OF_INFLAMMATORY_RESPONSE	0.513109	0.693146
GOBP_MYELOID_CELL_DIFFERENTIATION	0.47958	0.981027			GOBP_PROTEIN_IMPORT	0.493507	0.694799
GOBP_GLIOGENESIS	0.480641	0.983095			GOBP_MITOCHONDRIAL_TRANSPORT	0.485477	0.697523
GOBP_EMBRYO_DEVELOPMENT_ENDING_IN_BIRTH_OR_EGG_HATCHING	0.481527	0.989608			GOBP_CELL_PROJECTION_ORGANIZATION	0.52381	0.724625
GOBP_TUBE_MORPHOGENESIS	0.485023	0.987602			GOBP_POSITIVE_REGULATION_OF_REACTIVE_OXYGEN_SPECIES_METABOLIC_PROCESS	0.543651	0.746961
GOBP_RESPONSE_TO_CORTICOSTEROID	0.486264	0.986771			GOBP_NEGATIVE_REGULATION_OF_ORGANELLE_ORGANIZATION	0.535461	0.74869
GOBP_IMMUNOGLOBULIN_PRODUCTION_INVOLVED_IN_IMMUNOGLOBULIN_MEDIATED_IMMUNE_RESPONSE	0.48951	0.983776			GOBP_CELLULAR_HOMEOSTASIS	0.613139	0.749045
GOBP_PROTEIN_DEPHOSPHORYLATION	0.490331	0.988055			GOBP_LEUKOCYTE_MEDIATED_CYTOTOXICITY	0.572687	0.749546
GOBP_INTERLEUKIN_6_PRODUCTION	0.491713	0.983918			GOBP_REGULATION_OF_CELLULAR_LOCALIZATION	0.594937	0.749629
GOBP_VIRAL_LIFE_CYCLE	0.492005	0.993847			GOBP_REGULATION_OF_ACTIN_FILAMENT_BASED_PROCESS	0.569892	0.764795
GOBP_CELL_SUBSTRATE_ADHESION	0.492476	0.990552			GOBP_ACTIN_FILAMENT_BASED_PROCESS	0.562771	0.766584
GOBP_LEUKOCYTE_MEDIATED_IMMUNITY	0.494518	0.978069			GOBP_REGULATION_OF_LEUKOCYTE_MEDIATED_IMMUNITY	0.608939	0.769251
GOBP_REGULATION_OF_VIRAL_LIFE_CYCLE	0.495376	0.989434			GOBP_EPITHELIUM_DEVELOPMENT	0.664	0.770124
GOBP_CELLULAR_RESPONSE_TO_RADIATION	0.49931	0.979221			GOBP_POSITIVE_REGULATION_OF_RESPONSE_TO_BIOTIC_STIMULUS	0.570776	0.770606
GOBP_CHROMATIN_ORGANIZATION	0.503193	0.993329			GOBP_NEURON_DEVELOPMENT	0.595855	0.783331
GOBP_LOCOMOTION	0.504854	0.987223			GOBP_CELL_FATE_COMMITMENT	0.645933	0.786362
GOBP_FAT_CELL_DIFFERENTIATION	0.508174	0.973862			GOBP_POSITIVE_REGULATION_OF_MAP_KINASE_ACTIVITY	0.594796	0.790946
GOBP_MONOCARBOXYLIC_ACID_CATABOLIC_PROCESS	0.511628	0.993484			GOBP_T_CELL_DIFFERENTIATION_IN_THYMUS	0.596154	0.790987
GOBP_FATTY_ACID_CATABOLIC_PROCESS	0.515069	0.979279			GOBP_POSITIVE_T_CELL_SELECTION	0.618705	0.792882
GOBP_REGULATION_OF_CYTOSOLIC_CALCIUM_ION_CONCENTRATION	0.519851	0.980395			GOBP_REGULATION_OF_DNA_BINDING_TRANSCRIPTION_FACTOR_ACTIVITY	0.672131	0.793894
GOBP_REGULATION_OF_VASCULATURE_DEVELOPMENT	0.519894	0.98131			GOBP_IMPORT_INTO_NUCLEUS	0.576389	0.794162
GOBP_NEGATIVE_REGULATION_OF_GROWTH	0.520107	0.975767			GOBP_REGULATION_OF_PHOSPHORUS_METABOLIC_PROCESS	0.75	0.794612
GOBP_MACROMOLECULE_CATABOLIC_PROCESS	0.523753	0.981656			GOBP_CELLULAR_RESPONSE_TO_PEPTIDE	0.649533	0.795714
GOBP_RESPONSE_TO_METAL_ION	0.526954	0.976931			GOBP_INFLAMMATORY_RESPONSE_TO_ANTIGENIC_STIMULUS	0.586466	0.795918
GOBP_REGULATION_OF_BIOLOGICAL_PROCESS_INVOLVED_IN_SYMBIOTIC_INTERACTION	0.529801	0.980873			GOBP_CELLULAR_RESPONSE_TO_OXYGEN_LEVELS	0.604839	0.797103
GOBP_MUSCLE_STRUCTURE_DEVELOPMENT	0.532051	0.973338			GOBP_MYELOID_LEUKOCYTE_ACTIVATION	0.652893	0.799952
GOBP_INTRACELLULAR_RECEPTOR_SIGNALING_PATHWAY	0.532623	0.97914			GOBP_ORGANONITROGEN_COMPOUND_BIOSYNTHETIC_PROCESS	0.783784	0.818507
GOBP_POSITIVE_REGULATION_OF_SIGNALING	0.534984	0.981372			GOBP_REGULATION_OF_CELLULAR_RESPONSE_TO_GROWTH_FACTOR_STIMULUS	0.63745	0.818994
GOBP_REACTIVE_OXYGEN_SPECIES_BIOSYNTHETIC_PROCESS	0.543478	0.974962			GOBP_PROTEASOMAL_PROTEIN_CATABOLIC_PROCESS	0.635417	0.828086
GOBP_CELLULAR_LIPID_CATABOLIC_PROCESS	0.545455	1			GOBP_ORGANIC_ACID_BIOSYNTHETIC_PROCESS	0.708134	0.831213
GOBP_NEGATIVE_REGULATION_OF_VIRAL_PROCESS	0.546832	0.999369			GOBP_RESPONSE_TO_EXTRACELLULAR_STIMULUS	0.717514	0.846486
GOBP_NEGATIVE_REGULATION_OF_DEVELOPMENTAL_PROCESS	0.548571	0.975976			GOBP_PROTEIN_POLYMERIZATION	0.637821	0.864628
GOBP_INNATE_IMMUNE_RESPONSE	0.548596	0.981434			GOBP_PROTEIN_CONTAINING_COMPLEX_SUBUNIT_ORGANIZATION	0.835052	0.864781
GOBP_CELL_MIGRATION	0.550647	0.984806			GOBP_NEGATIVE_REGULATION_OF_EXTRINSIC_APOPTOTIC_SIGNALING_PATHWAY	0.701493	0.879521
GOBP_NEGATIVE_REGULATION_OF_NEURON_DEATH	0.556348	0.993708			GOBP_NUCLEAR_TRANSPORT	0.706667	0.879814
GOBP_RESPONSE_TO_WOUNDING	0.557437	0.970538			GOBP_CELLULAR_RESPONSE_TO_INSULIN_STIMULUS	0.708955	0.885785
GOBP_POSITIVE_REGULATION_OF_GROWTH	0.558233	1			GOBP_POSITIVE_REGULATION_OF_EPITHELIAL_CELL_PROLIFERATION	0.684615	0.891657
GOBP_REGULATION_OF_CELL_DEATH	0.55873	0.976812			GOBP_CARBOHYDRATE_DERIVATIVE_METABOLIC_PROCESS	0.849315	0.904925
GOBP_EXTRINSIC_APOPTOTIC_SIGNALING_PATHWAY	0.565046	0.981129			GOBP_POSITIVE_REGULATION_OF_I_KAPPAB_KINASE_NF_KAPPAB_SIGNALING	0.757202	0.918958
GOBP_REGULATION_OF_GROWTH	0.565657	0.969919			GOBP_REGULATION_OF_LIPID_METABOLIC_PROCESS	0.800948	0.919114
GOBP_ANION_TRANSMEMBRANE_TRANSPORT	0.568919	1			GOBP_ANATOMICAL_STRUCTURE_HOMEOSTASIS	0.80083	0.933067
GOBP_PROTEOLYSIS	0.578588	0.99587			GOBP_APOPTOTIC_MITOCHONDRIAL_CHANGES	0.730627	0.935972
GOBP_REGULATION_OF_STRESS_ACTIVATED_PROTEIN_KINASE_SIGNALING_CASCADE	0.579787	0.999869			GOBP_TRANSMEMBRANE_TRANSPORT	0.877698	0.936352
GOBP_REGULATION_OF_SIGNALING_RECEPTOR_ACTIVITY	0.57989	1			GOBP_MACROAUTOPHAGY	0.8	0.938008
GOBP_POSITIVE_REGULATION_OF_IMMUNOGLOBULIN_PRODUCTION	0.57989	1			GOBP_EPIDERMIS_DEVELOPMENT	0.739583	0.941418
GOBP_POSITIVE_REGULATION_OF_MULTICELLULAR_ORGANISMAL_PROCESS	0.585209	0.972821			GOBP_POSITIVE_REGULATION_OF_PROTEIN_SERINE_THREONINE_KINASE_ACTIVITY	0.827586	0.94385
GOBP_NEGATIVE_REGULATION_OF_PROTEIN_METABOLIC_PROCESS	0.585629	1			GOBP_RESPONSE_TO_INSULIN	0.813636	0.945718
GOBP_REGULATION_OF_RESPONSE_TO_STRESS	0.586096	0.974822			GOBP_REGULATION_OF_LIPID_KINASE_ACTIVITY	0.785016	0.947325
GOBP_CD4_POSITIVE_ALPHA_BETA_T_CELL_ACTIVATION	0.59085	1			GOBP_PROTEIN_MODIFICATION_BY_SMALL_PROTEIN_REMOVAL	0.82	0.948618
GOBP_REGULATION_OF_SYSTEM_PROCESS	0.595918	0.997583			GOBP_NEURON_DIFFERENTIATION	0.881356	0.968333
GOBP_REGULATION_OF_DNA_METABOLIC_PROCESS	0.59761	0.998828			GOBP_MONOCARBOXYLIC_ACID_METABOLIC_PROCESS	0.917808	0.973627
GOBP_NEURON_APOPTOTIC_PROCESS	0.598131	1			GOBP_REGULATION_OF_PHOSPHATIDYLINOSITOL_3_KINASE_ACTIVITY	0.803448	0.978585
GOBP_REGULATION_OF_MITOTIC_CELL_CYCLE	0.598226	1			GOBP_DEVELOPMENTAL_GROWTH	0.890052	0.97892
GOBP_REGULATION_OF_CATABOLIC_PROCESS	0.60095	0.992154			GOBP_NEGATIVE_REGULATION_OF_TRANSFERASE_ACTIVITY	0.825095	0.982232
GOBP_ESTABLISHMENT_OF_PROTEIN_LOCALIZATION_TO_MEMBRANE	0.603352	0.993118			GOBP_ENTRY_INTO_HOST	0.864253	0.989869
GOBP_REGULATION_OF_CELL_SUBSTRATE_ADHESION	0.603878	1			GOBP_REGULATION_OF_MAP_KINASE_ACTIVITY	0.863071	0.996803
GOBP_TAXIS	0.604953	0.99551			GOBP_ESTABLISHMENT_OF_PROTEIN_LOCALIZATION	0.990196	0.997168
GOBP_CD4_POSITIVE_ALPHA_BETA_T_CELL_DIFFERENTIATION	0.605578	1			GOBP_CELLULAR_RESPONSE_TO_PEPTIDE_HORMONE_STIMULUS	1	0.99734
GOBP_NEGATIVE_REGULATION_OF_CELL_POPULATION_PROLIFERATION	0.608894	1			GOBP_POSITIVE_REGULATION_OF_EPITHELIAL_CELL_MIGRATION	0.853659	0.998982
GOBP_NEGATIVE_REGULATION_OF_LOCOMOTION	0.614267	1			GOBP_SULFUR_COMPOUND_METABOLIC_PROCESS	0.875	1
GOBP_REGULATION_OF_DEFENSE_RESPONSE	0.614417	1			GOBP_PROTEIN_LOCALIZATION_TO_NUCLEUS	0.882591	1
GOBP_SMOOTH_MUSCLE_CELL_PROLIFERATION	0.624668	1			GOBP_REGULATION_OF_PROTEIN_MODIFICATION_BY_SMALL_PROTEIN_CONJUGATION_OR_REMOVAL	0.886861	1
GOBP_NEURON_DEATH	0.624691	0.999782			GOBP_ALPHA_AMINO_ACID_BIOSYNTHETIC_PROCESS	0.910394	1
GOBP_REGULATION_OF_ALPHA_BETA_T_CELL_ACTIVATION	0.625483	1			GOBP_INSULIN_RECEPTOR_SIGNALING_PATHWAY	0.919298	1
GOBP_HEAD_DEVELOPMENT	0.628495	1			GOBP_POSITIVE_REGULATION_OF_PROTEIN_LOCALIZATION_TO_NUCLEUS	0.921147	1
GOBP_NEGATIVE_REGULATION_OF_LEUKOCYTE_MEDIATED_IMMUNITY	0.633286	1			GOBP_HEART_DEVELOPMENT	0.927602	1
GOBP_INTERLEUKIN_1_PRODUCTION	0.635461	1			GOBP_CARBOHYDRATE_HOMEOSTASIS	0.937063	1
GOBP_OSTEOCLAST_DIFFERENTIATION	0.636232	1			GOBP_REGULATION_OF_PROTEIN_LOCALIZATION_TO_NUCLEUS	0.940789	1
GOBP_VITAMIN_METABOLIC_PROCESS	0.636628	1			GOBP_TEMPERATURE_HOMEOSTASIS	0.941423	1
GOBP_REACTIVE_NITROGEN_SPECIES_METABOLIC_PROCESS	0.6375	1			GOBP_MOVEMENT_IN_HOST_ENVIRONMENT	0.950207	1
GOBP_POSITIVE_REGULATION_OF_NUCLEOBASE_CONTAINING_COMPOUND_METABOLIC_PROCESS	0.639785	1			GOBP_NEGATIVE_REGULATION_OF_KINASE_ACTIVITY	0.95114	1
GOBP_REGULATION_OF_CELLULAR_COMPONENT_MOVEMENT	0.642295	0.999205			GOBP_REGULATION_OF_CELL_MORPHOGENESIS	0.951219	1
GOBP_REGULATION_OF_B_CELL_MEDIATED_IMMUNITY	0.644628	1			GOBP_PROTEIN_CONTAINING_COMPLEX_DISASSEMBLY	0.951299	1
GOBP_POSITIVE_REGULATION_OF_CELL_POPULATION_PROLIFERATION	0.657519	1			GOBP_CELLULAR_COMPONENT_DISASSEMBLY	0.956522	1
GOBP_EMBRYONIC_ORGAN_DEVELOPMENT	0.659181	1			GOBP_REGULATION_OF_ENDOTHELIAL_CELL_MIGRATION	0.962963	1
GOBP_TUMOR_NECROSIS_FACTOR_SUPERFAMILY_CYTOKINE_PRODUCTION	0.662667	1			GOBP_HEMATOPOIETIC_PROGENITOR_CELL_DIFFERENTIATION	0.966038	1
GOBP_RESPONSE_TO_PEPTIDE	0.663886	1			GOBP_TISSUE_MIGRATION	0.972763	1
GOBP_RESPONSE_TO_NITROGEN_COMPOUND	0.665577	0.999909			GOBP_CELLULAR_RESPONSE_TO_NITROGEN_COMPOUND	0.974026	1
GOBP_POSITIVE_REGULATION_OF_CYSTEINE_TYPE_ENDOPEPTIDASE_ACTIVITY	0.66811	1			GOBP_MONOSACCHARIDE_METABOLIC_PROCESS	0.979695	1
GOBP_ENDOCYTOSIS	0.670241	1			GOBP_CARBOHYDRATE_METABOLIC_PROCESS	0.981818	1
GOBP_NEGATIVE_REGULATION_OF_RESPONSE_TO_EXTERNAL_STIMULUS	0.671233	1			GOBP_NEGATIVE_REGULATION_OF_PHOSPHORUS_METABOLIC_PROCESS	0.986667	1
GOBP_POSITIVE_REGULATION_OF_PROTEIN_LOCALIZATION_TO_MEMBRANE	0.672199	1			GOBP_REGULATION_OF_EPITHELIAL_CELL_MIGRATION	0.992126	1
GOBP_LIPID_LOCALIZATION	0.673629	1			GOBP_ENDOTHELIAL_CELL_MIGRATION	0.992593	1
GOBP_REGULATION_OF_RESPONSE_TO_EXTERNAL_STIMULUS	0.676275	1			GOBP_PROTEIN_MODIFICATION_BY_SMALL_PROTEIN_CONJUGATION	0.994253	1
GOBP_POSITIVE_REGULATION_OF_VASCULATURE_DEVELOPMENT	0.6794	1			GOBP_ESTABLISHMENT_OF_PROTEIN_LOCALIZATION_TO_ORGANELLE	0.99505	1
GOBP_POSITIVE_REGULATION_OF_LEUKOCYTE_PROLIFERATION	0.680952	1			GOBP_SMALL_MOLECULE_METABOLIC_PROCESS	1	1
GOBP_MUSCLE_CELL_PROLIFERATION	0.682111	1			GOBP_PROTEIN_LOCALIZATION_TO_ORGANELLE	1	1
GOBP_APOPTOTIC_SIGNALING_PATHWAY	0.686997	1			GOBP_INTRACELLULAR_PROTEIN_TRANSPORT	1	1
GOBP_T_CELL_RECEPTOR_SIGNALING_PATHWAY	0.690815	1			GOBP_CELLULAR_MACROMOLECULE_CATABOLIC_PROCESS	1	1
GOBP_REGULATION_OF_CHROMOSOME_ORGANIZATION	0.69086	1			GOBP_MODIFICATION_DEPENDENT_MACROMOLECULE_CATABOLIC_PROCESS	1	1
GOBP_DIVALENT_INORGANIC_CATION_HOMEOSTASIS	0.693267	1			GOBP_REGULATION_OF_CELLULAR_COMPONENT_SIZE	1	1
GOBP_REGULATION_OF_HYDROLASE_ACTIVITY	0.695163	1
GOBP_LIPID_METABOLIC_PROCESS	0.706013	1
GOBP_POSITIVE_REGULATION_OF_PROTEOLYSIS	0.707097	1
GOBP_BEHAVIOR	0.70725	1
GOBP_REGULATION_OF_BINDING	0.709391	1
GOBP_POSITIVE_REGULATION_OF_BIOSYNTHETIC_PROCESS	0.715835	1
GOBP_WOUND_HEALING	0.717073	1
GOBP_NEGATIVE_REGULATION_OF_MITOTIC_CELL_CYCLE	0.717185	1
GOBP_RESPONSE_TO_BIOTIC_STIMULUS	0.720665	1
GOBP_SENSORY_SYSTEM_DEVELOPMENT	0.721379	1
GOBP_CELLULAR_KETONE_METABOLIC_PROCESS	0.721636	1
GOBP_ALPHA_AMINO_ACID_METABOLIC_PROCESS	0.721997	1
GOBP_MYELOID_LEUKOCYTE_DIFFERENTIATION	0.72561	1
GOBP_STRESS_ACTIVATED_PROTEIN_KINASE_SIGNALING_CASCADE	0.730323	1
GOBP_ORGANIC_ACID_CATABOLIC_PROCESS	0.738836	1
GOBP_REGULATION_OF_ANATOMICAL_STRUCTURE_SIZE	0.739191	1
GOBP_T_CELL_LINEAGE_COMMITMENT	0.739803	1
GOBP_POSITIVE_REGULATION_OF_PROTEIN_KINASE_B_SIGNALING	0.744652	1
GOBP_TUBE_DEVELOPMENT	0.74605	1
GOBP_RESPONSE_TO_PEPTIDE_HORMONE	0.748768	1
GOBP_REGULATION_OF_ANATOMICAL_STRUCTURE_MORPHOGENESIS	0.748798	1
GOBP_PHAGOCYTOSIS	0.748982	1
GOBP_CARBOHYDRATE_BIOSYNTHETIC_PROCESS	0.749652	1
GOBP_CELLULAR_RESPONSE_TO_ABIOTIC_STIMULUS	0.755906	1
GOBP_GLAND_DEVELOPMENT	0.762255	1
GOBP_UROGENITAL_SYSTEM_DEVELOPMENT	0.763926	1
GOBP_POSITIVE_REGULATION_OF_GENE_EXPRESSION	0.767033	1
GOBP_REGULATION_OF_INNATE_IMMUNE_RESPONSE	0.771887	1
GOBP_EPITHELIAL_TUBE_MORPHOGENESIS	0.799233	1
GOBP_CELLULAR_RESPONSE_TO_DNA_DAMAGE_STIMULUS	0.800478	1
GOBP_CIRCADIAN_RHYTHM	0.801913	1
GOBP_REGULATION_OF_HORMONE_LEVELS	0.810191	1
GOBP_CELL_CELL_SIGNALING	0.817978	1
GOBP_POSITIVE_REGULATION_OF_INTRACELLULAR_TRANSPORT	0.818302	1
GOBP_MYELOID_LEUKOCYTE_MEDIATED_IMMUNITY	0.820449	1
GOBP_TUMOR_NECROSIS_FACTOR_MEDIATED_SIGNALING_PATHWAY	0.82702	1
GOBP_NEGATIVE_REGULATION_OF_DEFENSE_RESPONSE	0.827357	1
GOBP_CELL_MORPHOGENESIS_INVOLVED_IN_NEURON_DIFFERENTIATION	0.831944	1
GOBP_REGULATION_OF_INTRACELLULAR_SIGNAL_TRANSDUCTION	0.835282	1
GOBP_REGULATION_OF_DEPHOSPHORYLATION	0.835655	1
GOBP_RESPONSE_TO_ABIOTIC_STIMULUS	0.835754	1
GOBP_REGULATION_OF_PROTEIN_LOCALIZATION_TO_MEMBRANE	0.839385	1
GOBP_POSITIVE_REGULATION_OF_INTRACELLULAR_PROTEIN_TRANSPORT	0.839779	1
GOBP_REGULATION_OF_RESPONSE_TO_BIOTIC_STIMULUS	0.840802	1
GOBP_METAL_ION_HOMEOSTASIS	0.841718	1
GOBP_REGULATION_OF_IMMUNE_EFFECTOR_PROCESS	0.841743	1
GOBP_CELL_KILLING	0.843112	1
GOBP_REGULATION_OF_AUTOPHAGY	0.843188	1
GOBP_NEGATIVE_REGULATION_OF_INTRACELLULAR_SIGNAL_TRANSDUCTION	0.844673	1
GOBP_MORPHOGENESIS_OF_AN_EPITHELIUM	0.84908	1
GOBP_SKELETAL_SYSTEM_DEVELOPMENT	0.855499	1
GOBP_REACTIVE_OXYGEN_SPECIES_METABOLIC_PROCESS	0.856962	1
GOBP_PROTEIN_AUTOPHOSPHORYLATION	0.857947	1
GOBP_ORGANIC_CYCLIC_COMPOUND_CATABOLIC_PROCESS	0.859155	1
GOBP_PROTEIN_KINASE_B_SIGNALING	0.859694	1
GOBP_T_CELL_SELECTION	0.862797	1
GOBP_NEGATIVE_REGULATION_OF_CELL_DIFFERENTIATION	0.866748	1
GOBP_NEGATIVE_REGULATION_OF_RESPONSE_TO_STIMULUS	0.867696	1
GOBP_REGULATION_OF_BODY_FLUID_LEVELS	0.868586	1
GOBP_REGULATION_OF_LIPID_BIOSYNTHETIC_PROCESS	0.876344	1
GOBP_LIPID_BIOSYNTHETIC_PROCESS	0.878307	1
GOBP_NOTCH_SIGNALING_PATHWAY	0.881285	1
GOBP_ION_HOMEOSTASIS	0.88222	1
GOBP_REGULATION_OF_CARBOHYDRATE_METABOLIC_PROCESS	0.882353	1
GOBP_REGULATION_OF_MEMBRANE_POTENTIAL	0.885315	1
GOBP_RHYTHMIC_PROCESS	0.885566	1
GOBP_PLATELET_ACTIVATION	0.887656	1
GOBP_POSITIVE_REGULATION_OF_ESTABLISHMENT_OF_PROTEIN_LOCALIZATION	0.888041	1
GOBP_REGULATION_OF_CELLULAR_CATABOLIC_PROCESS	0.88806	1
GOBP_CELL_PART_MORPHOGENESIS	0.888149	1
GOBP_CENTRAL_NERVOUS_SYSTEM_DEVELOPMENT	0.889429	1
GOBP_POSITIVE_REGULATION_OF_LOCOMOTION	0.88993	1
GOBP_CELLULAR_ION_HOMEOSTASIS	0.890097	1
GOBP_TISSUE_MORPHOGENESIS	0.89011	1
GOBP_HOMEOSTATIC_PROCESS	0.891026	1
GOBP_REGULATION_OF_TRANSMEMBRANE_RECEPTOR_PROTEIN_SERINE_THREONINE_KINASE_SIGNALING_PATHWAY	0.896962	1
GOBP_GROWTH	0.898148	1
GOBP_REGULATION_OF_MITOCHONDRION_ORGANIZATION	0.9	1
GOBP_PROTEIN_TARGETING	0.902873	1
GOBP_CIRCULATORY_SYSTEM_PROCESS	0.904762	1
GOBP_POSITIVE_REGULATION_OF_PRODUCTION_OF_MOLECULAR_MEDIATOR_OF_IMMUNE_RESPONSE	0.906791	1
GOBP_RESPONSE_TO_ENDOPLASMIC_RETICULUM_STRESS	0.908708	1
GOBP_I_KAPPAB_KINASE_NF_KAPPAB_SIGNALING	0.908974	1
GOBP_REGULATION_OF_INTRACELLULAR_PROTEIN_TRANSPORT	0.909582	1
GOBP_REGULATION_OF_CELLULAR_KETONE_METABOLIC_PROCESS	0.91363	1
GOBP_MUSCLE_CELL_DIFFERENTIATION	0.91475	1
GOBP_PHOSPHOLIPID_METABOLIC_PROCESS	0.915966	1
GOBP_ORGANIC_HYDROXY_COMPOUND_METABOLIC_PROCESS	0.924262	1
GOBP_ORGANELLE_LOCALIZATION	0.927345	1
GOBP_CAMERA_TYPE_EYE_DEVELOPMENT	0.92766	1
GOBP_PROTEIN_LOCALIZATION_TO_MEMBRANE	0.929521	1
GOBP_EXOCYTOSIS	0.930233	1
GOBP_ADAPTIVE_THERMOGENESIS	0.930748	1
GOBP_POSITIVE_REGULATION_OF_ANION_TRANSPORT	0.930779	1
GOBP_CELLULAR_AMINO_ACID_METABOLIC_PROCESS	0.939198	1
GOBP_CELLULAR_CARBOHYDRATE_METABOLIC_PROCESS	0.94	1
GOBP_NEUROGENESIS	0.940571	1
GOBP_EPITHELIAL_CELL_PROLIFERATION	0.94171	1
GOBP_POSITIVE_REGULATION_OF_PROTEIN_METABOLIC_PROCESS	0.942888	1
GOBP_AMEBOIDAL_TYPE_CELL_MIGRATION	0.943548	1
GOBP_POST_TRANSLATIONAL_PROTEIN_MODIFICATION	0.945225	1
GOBP_REGULATION_OF_PEPTIDYL_SERINE_PHOSPHORYLATION	0.945637	1
GOBP_REGULATION_OF_INTRACELLULAR_TRANSPORT	0.946053	1
GOBP_AXON_DEVELOPMENT	0.947945	1
GOBP_CELLULAR_COMPONENT_MORPHOGENESIS	0.948617	1
GOBP_NIK_NF_KAPPAB_SIGNALING	0.952141	1
GOBP_CHEMICAL_HOMEOSTASIS	0.952328	1
GOBP_CARBOHYDRATE_DERIVATIVE_BIOSYNTHETIC_PROCESS	0.954545	1
GOBP_POSITIVE_REGULATION_OF_INTRACELLULAR_SIGNAL_TRANSDUCTION	0.954746	1
GOBP_REGULATION_OF_REACTIVE_OXYGEN_SPECIES_METABOLIC_PROCESS	0.956975	1
GOBP_CELLULAR_MODIFIED_AMINO_ACID_METABOLIC_PROCESS	0.957082	1
GOBP_ANIMAL_ORGAN_MORPHOGENESIS	0.957346	1
GOBP_PROCESS_UTILIZING_AUTOPHAGIC_MECHANISM	0.961586	1
GOBP_TISSUE_HOMEOSTASIS	0.965318	1
GOBP_REGULATION_OF_SMALL_MOLECULE_METABOLIC_PROCESS	0.965736	1
GOBP_REGULATION_OF_DEVELOPMENTAL_GROWTH	0.966667	1
GOBP_NEGATIVE_REGULATION_OF_SIGNALING	0.969663	1
GOBP_CELLULAR_AMINO_ACID_BIOSYNTHETIC_PROCESS	0.97047	1
GOBP_REGULATION_OF_EXTRINSIC_APOPTOTIC_SIGNALING_PATHWAY	0.972	1
GOBP_MITOCHONDRION_ORGANIZATION	0.972256	1
GOBP_POSITIVE_REGULATION_OF_CELLULAR_PROTEIN_LOCALIZATION	0.972405	1
GOBP_REGULATION_OF_PROTEIN_MODIFICATION_PROCESS	0.973002	1
GOBP_REGULATION_OF_CELLULAR_PROTEIN_LOCALIZATION	0.974843	1
GOBP_SMALL_MOLECULE_BIOSYNTHETIC_PROCESS	0.977191	1
GOBP_CELL_JUNCTION_ASSEMBLY	0.97832	1
GOBP_LIPID_MODIFICATION	0.978408	1
GOBP_FATTY_ACID_METABOLIC_PROCESS	0.978697	1
GOBP_MULTICELLULAR_ORGANISMAL_HOMEOSTASIS	0.979319	1
GOBP_POSITIVE_REGULATION_OF_SECRETION	0.98008	1
GOBP_GLUCOSE_METABOLIC_PROCESS	0.981795	1
GOBP_POSITIVE_REGULATION_OF_CATABOLIC_PROCESS	0.982895	1
GOBP_BIOLOGICAL_PROCESS_INVOLVED_IN_INTERACTION_WITH_HOST	0.984416	1
GOBP_ALCOHOL_METABOLIC_PROCESS	0.985155	1
GOBP_DNA_TEMPLATED_TRANSCRIPTION_INITIATION	0.985155	1
GOBP_REGULATION_OF_VESICLE_MEDIATED_TRANSPORT	0.987179	1
GOBP_NEGATIVE_REGULATION_OF_PROTEIN_MODIFICATION_PROCESS	0.987261	1
GOBP_PEPTIDYL_AMINO_ACID_MODIFICATION	0.990022	1
GOBP_MUSCLE_SYSTEM_PROCESS	0.991903	1
GOBP_MITOCHONDRIAL_TRANSMEMBRANE_TRANSPORT	0.993036	1
GOBP_SMALL_MOLECULE_CATABOLIC_PROCESS	0.993606	1
GOBP_MEMBRANE_ORGANIZATION	0.996324	1
GOBP_POSITIVE_REGULATION_OF_COLD_INDUCED_THERMOGENESIS	0.997147	1
GOBP_NEGATIVE_REGULATION_OF_PHOSPHORYLATION	0.997312	1
GOBP_PEPTIDYL_SERINE_MODIFICATION	0.997426	1
GOBP_PROTEIN_MODIFICATION_BY_SMALL_PROTEIN_CONJUGATION_OR_REMOVAL	0.998826	1
GOBP_CELLULAR_MACROMOLECULE_LOCALIZATION	0.998874	1
GOBP_CELLULAR_PROTEIN_CATABOLIC_PROCESS	1	1
GOBP_INTRACELLULAR_TRANSPORT	1	0.99982

## Sheet: ExpTregx2 vs ExpTregx5 Hallmark
PATHWAY	Hallmark					< 0.01	< 0.25
Total Pathways	50
Pathways in analysis	22
UP in Expaned (2 cycles) Tregs	NOM p-val	FDR q-val			UP in Expaned (6 cycles) Tregs	NOM p-val	FDR q-val
HALLMARK_INTERFERON_ALPHA_RESPONSE	0.00524934	0.0551915			HALLMARK_OXIDATIVE_PHOSPHORYLATION	0	0
HALLMARK_APOPTOSIS	0.0078329	0.0474203			HALLMARK_G2M_CHECKPOINT	0	0.0091435
HALLMARK_INFLAMMATORY_RESPONSE	0.250585	1			HALLMARK_KRAS_SIGNALING_UP	0.032967	0.0582581
HALLMARK_ALLOGRAFT_REJECTION	0.243056	0.88043			HALLMARK_FATTY_ACID_METABOLISM	0.0487013	0.080007
HALLMARK_TNFA_SIGNALING_VIA_NFKB	0.468523	1			HALLMARK_MTORC1_SIGNALING	0.0137615	0.0743388
HALLMARK_IL2_STAT5_SIGNALING	0.456938	1			HALLMARK_GLYCOLYSIS	0.109155	0.108304
HALLMARK_INTERFERON_GAMMA_RESPONSE	0.63349	1			HALLMARK_APICAL_JUNCTION	0.376812	0.462756
HALLMARK_IL6_JAK_STAT3_SIGNALING	0.622785	0.989219			HALLMARK_ADIPOGENESIS	0.482143	0.553517
HALLMARK_COMPLEMENT	0.65508	0.955532			HALLMARK_P53_PATHWAY	0.644366	0.663117
HALLMARK_ESTROGEN_RESPONSE_LATE	0.735695	0.983943
HALLMARK_PI3K_AKT_MTOR_SIGNALING	0.783149	0.9392
HALLMARK_UV_RESPONSE_UP	0.793716	0.891571
HALLMARK_HYPOXIA	0.822667	0.828618

## Sheet: ExpTregx2 vs ExpTregx5 Reactome
PATHWAY	Reactome					< 0.01	< 0.25
Total Pathways	1604
Pathways in analysis	99
UP in Expaned (2 cycles) Tregs	NOM p-val	FDR q-val			UP in Expaned (6 cycles) Tregs	NOM p-val	FDR q-val
REACTOME_INTERFERON_ALPHA_BETA_SIGNALING	0.00260756	0.205854			REACTOME_CELL_CYCLE_MITOTIC	0	0
REACTOME_BETA_CATENIN_INDEPENDENT_WNT_SIGNALING	0.0585831	1			REACTOME_CELL_CYCLE	0	0
REACTOME_TCF_DEPENDENT_SIGNALING_IN_RESPONSE_TO_WNT	0.0535714	0.742015			REACTOME_M_PHASE	0	0.00238571
REACTOME_FC_EPSILON_RECEPTOR_FCERI_SIGNALING	0.0441767	0.598048			REACTOME_INTERLEUKIN_10_SIGNALING	0.004	0.0629713
REACTOME_LEISHMANIA_INFECTION	0.0500677	0.492426			REACTOME_METABOLISM_OF_CARBOHYDRATES	0.00727273	0.0738223
REACTOME_IMMUNOREGULATORY_INTERACTIONS_BETWEEN_A_LYMPHOID_AND_A_NON_LYMPHOID_CELL	0.0817369	0.74284			REACTOME_PEPTIDE_LIGAND_BINDING_RECEPTORS	0.0083682	0.0712356
REACTOME_SIGNALING_BY_NUCLEAR_RECEPTORS	0.0845771	0.759583			REACTOME_CHEMOKINE_RECEPTORS_BIND_CHEMOKINES	0.00896861	0.0909331
REACTOME_SIGNALING_BY_WNT	0.119048	0.739532			REACTOME_RESPIRATORY_ELECTRON_TRANSPORT_ATP_SYNTHESIS_BY_CHEMIOSMOTIC_COUPLING_AND_HEAT_PRODUCTION_BY_UNCOUPLING_PROTEINS	0.0189394	0.0751152
REACTOME_ANTIVIRAL_MECHANISM_BY_IFN_STIMULATED_GENES	0.164804	0.839314			REACTOME_RHO_GTPASE_EFFECTORS	0.019544	0.0783029
REACTOME_CELL_SURFACE_INTERACTIONS_AT_THE_VASCULAR_WALL	0.156038	0.796805			REACTOME_GLUCOSE_METABOLISM	0.0215054	0.0563704
REACTOME_ESR_MEDIATED_SIGNALING	0.197597	0.894877			REACTOME_TRANSCRIPTIONAL_REGULATION_BY_RUNX2	0.0230769	0.104468
REACTOME_DEVELOPMENTAL_BIOLOGY	0.204353	1			REACTOME_THE_CITRIC_ACID_TCA_CYCLE_AND_RESPIRATORY_ELECTRON_TRANSPORT	0.034632	0.146106
REACTOME_INTERFERON_SIGNALING	0.208383	0.962317			REACTOME_CLASS_A_1_RHODOPSIN_LIKE_RECEPTORS	0.0456432	0.193925
REACTOME_SIGNALING_BY_NTRKS	0.256662	0.941428			REACTOME_RESPIRATORY_ELECTRON_TRANSPORT	0.0648855	0.143152
REACTOME_MYD88_INDEPENDENT_TLR4_CASCADE	0.285156	0.935713			REACTOME_INTERLEUKIN_1_SIGNALING	0.0659722	0.187185
REACTOME_INFECTIOUS_DISEASE	0.233825	0.912745			REACTOME_CYTOPROTECTION_BY_HMOX1	0.0699301	0.188707
REACTOME_TRANSCRIPTIONAL_REGULATION_BY_RUNX3	0.288732	0.8597			REACTOME_GPCR_LIGAND_BINDING	0.0707547	0.199586
REACTOME_INNATE_IMMUNE_SYSTEM	0.228346	0.81218			REACTOME_CELLULAR_RESPONSE_TO_CHEMICAL_STRESS	0.0723404	0.19459
REACTOME_ADAPTIVE_IMMUNE_SYSTEM	0.264804	0.85538			REACTOME_SIGNALING_BY_GPCR	0.0855263	0.277727
REACTOME_NEGATIVE_REGULATION_OF_THE_PI3K_AKT_NETWORK	0.326027	0.841435			REACTOME_CELLULAR_RESPONSES_TO_EXTERNAL_STIMULI	0.160256	0.419684
REACTOME_HEMOSTASIS	0.295261	0.840067			REACTOME_APOPTOSIS	0.166667	0.393856
REACTOME_HOST_INTERACTIONS_OF_HIV_FACTORS	0.361823	0.816343			REACTOME_INTERFERON_GAMMA_SIGNALING	0.227723	0.538575
REACTOME_TOLL_LIKE_RECEPTOR_CASCADES	0.361299	0.808686			REACTOME_ORGANELLE_BIOGENESIS_AND_MAINTENANCE	0.235088	0.43203
REACTOME_TOLL_LIKE_RECEPTOR_9_TLR9_CASCADE	0.403385	0.913445			REACTOME_SIGNALING_BY_INTERLEUKINS	0.256757	0.641277
REACTOME_EXTRA_NUCLEAR_ESTROGEN_SIGNALING	0.426761	0.924222			REACTOME_SIGNALING_BY_RHO_GTPASES_MIRO_GTPASES_AND_RHOBTB3	0.345	0.620346
REACTOME_HIV_INFECTION	0.457931	0.937431			REACTOME_TRANSCRIPTIONAL_REGULATION_BY_RUNX1	0.379699	0.654941
REACTOME_SIGNALING_BY_RECEPTOR_TYROSINE_KINASES	0.530663	1			REACTOME_INTERLEUKIN_12_FAMILY_SIGNALING	0.392086	0.661394
REACTOME_MAPK_FAMILY_SIGNALING_CASCADES	0.57161	1			REACTOME_G_ALPHA_I_SIGNALLING_EVENTS	0.398104	0.666274
REACTOME_PLATELET_ACTIVATION_SIGNALING_AND_AGGREGATION	0.577279	1			REACTOME_CLEC7A_DECTIN_1_SIGNALING	0.445693	0.634278
REACTOME_SARS_COV_INFECTIONS	0.556686	1			REACTOME_SIGNALING_BY_TGF_BETA_RECEPTOR_COMPLEX	0.466418	0.739785
REACTOME_CYTOKINE_SIGNALING_IN_IMMUNE_SYSTEM	0.641588	1			REACTOME_PROGRAMMED_CELL_DEATH	0.470588	0.721013
REACTOME_SIGNALING_BY_VEGF	0.64219	1			REACTOME_MEMBRANE_TRAFFICKING	0.591078	0.854753
REACTOME_RNA_POLYMERASE_II_TRANSCRIPTION	0.700913	1			REACTOME_DEUBIQUITINATION	0.636719	0.848283
REACTOME_TNFR2_NON_CANONICAL_NF_KB_PATHWAY	0.650969	1			REACTOME_VESICLE_MEDIATED_TRANSPORT	0.649306	0.8734
REACTOME_NERVOUS_SYSTEM_DEVELOPMENT	0.671001	1			REACTOME_C_TYPE_LECTIN_RECEPTORS_CLRS	0.688406	0.893187
REACTOME_INTRACELLULAR_SIGNALING_BY_SECOND_MESSENGERS	0.713208	1			REACTOME_INTERLEUKIN_2_FAMILY_SIGNALING	0.722222	0.904729
REACTOME_INTERLEUKIN_4_AND_INTERLEUKIN_13_SIGNALING	0.7491	1			REACTOME_TP53_REGULATES_METABOLIC_GENES	0.723776	0.885531
REACTOME_TRANSCRIPTIONAL_REGULATION_BY_TP53	0.721863	1			REACTOME_SIGNALING_BY_TGFB_FAMILY_MEMBERS	0.737255	0.873573
REACTOME_CD28_CO_STIMULATION	0.714286	1			REACTOME_UB_SPECIFIC_PROCESSING_PROTEASES	0.746667	0.895815
REACTOME_PI3K_AKT_SIGNALING_IN_CANCER	0.791209	1			REACTOME_SIGNALING_BY_NOTCH	0.756098	0.913926
REACTOME_SIGNALING_BY_THE_B_CELL_RECEPTOR_BCR	0.833107	1			REACTOME_INTERLEUKIN_3_INTERLEUKIN_5_AND_GM_CSF_SIGNALING	0.797945	0.915544
REACTOME_COSTIMULATION_BY_THE_CD28_FAMILY	0.869509	1			REACTOME_METABOLISM_OF_WATER_SOLUBLE_VITAMINS_AND_COFACTORS	0.837133	0.923257
REACTOME_TRANSPORT_OF_SMALL_MOLECULES	0.887978	1			REACTOME_SUMOYLATION	0.863813	0.906953
REACTOME_PTEN_REGULATION	0.882188	1			REACTOME_METABOLISM_OF_VITAMINS_AND_COFACTORS	0.875445	0.9312
REACTOME_INTERLEUKIN_1_FAMILY_SIGNALING	0.899866	1			REACTOME_METABOLISM_OF_AMINO_ACIDS_AND_DERIVATIVES	0.938525	0.916744
REACTOME_NEUTROPHIL_DEGRANULATION	0.915617	1
REACTOME_AUTOPHAGY	0.928068	1
REACTOME_FATTY_ACID_METABOLISM	0.981506	1
REACTOME_TCR_SIGNALING	0.985507	1
REACTOME_DISEASES_OF_SIGNAL_TRANSDUCTION_BY_GROWTH_FACTOR_RECEPTORS_AND_SECOND_MESSENGERS	0.998791	1
REACTOME_METABOLISM_OF_LIPIDS	0.993812	1
REACTOME_POST_TRANSLATIONAL_PROTEIN_MODIFICATION	0.998789	1
REACTOME_CLASS_I_MHC_MEDIATED_ANTIGEN_PROCESSING_PRESENTATION	0.998617	1
REACTOME_RHO_GTPASE_CYCLE	1	0.999186
