# Supplementary material for: Therapeutically expanded human regulatory T-cells are super-suppressive due to HIF1A induced expression of CD73
Source: Commun Biol. 2021 Oct 14;4:1186. doi: 10.1038/s42003-021-02721-x (PMC8516976; doi:10.1038/s42003-021-02721-x)
Supplement: Supplementary file 5 — Supplementary Data 3 [file 42003_2021_2721_MOESM5_ESM.xlsx]

## Sheet: Fig 1b Methylation
Fig. 1b
	Run 1	Run 1	Run 1	Run 1	Run 2	Run 2	Run 2	Run 2	Run 2	Run 2
FOXP3 TSDR	Teff 1	Teff 2	Ex vivo Treg 1	Ex vivo Treg 2	Ex vivo Treg 1	Ex vivo Treg 2	Ex vivo Treg 3	Expand Treg 1	Expand Treg 2	Expand Treg 3
CpG-1	17.7323	17.5872	113.727	114.326	129.119	125.013	87.7845	111.121	120.58	92.7067
CpG-2	7.11545	7.14068	100.292	104.261	112.646	110.613	84.4543	94.5767	96.9813	88.2425
CpG-3	14.2189	11.9124	106.877	110.15	119.468	117.735	86.9392	108.202	103.518	90.6006
CpG-4	7.88489	8.37676	100.883	103.742	113.909	111.387	83.8388	92.5649	94.9896	86.4381
CpG-5	8.25038	7.93713	101.872	105.823	113.972	112.366	84.8123	95.4399	98.0247	88.6054
CpG-6	6.42221	8.68293	100.007	105.092	112.542	111.707	84.5512	92.7314	131.135	87.4344
CpG-7	6.00179	6.76633	100.638	104.961	113.023	111.952	84.837	96.0521	98.1607	90.153
CpG-8	6.38136	7.03771	101.585	105.457	113.064	111.943	85.3012	96.9854	98.0687	89.5877
CpG-9	8.21019	15.1571	102.173	111.365	114.775	117.885	85.7631	95.8588	133.728	89.5431

## Sheet: Figure 1d Suppression
Fig. 1d
Teff: Treg ratio	% suppression Expanded Treg				% suppression Ex vivo Treg
	donor 1	donor 2	donor 3	donor 4	donor 1	donor 2	donor 3	donor 4
1	94.4695	95.8163	91.5674	95.3187	32.3052	44.5378	52.8	45.1372
2	91.7781	69.4388	86.5737	90.9011	19.237	36.9748	17.5	33.1671
4	80.3701	64.2857	82.5689	91.3846	16.7208	23.1092	13.4	16.7082
8	51.6681	43.269	61.389	46.8132	13.7175	21.4286	10.6	10.2244
16	20.5227	15.1638	27	20.2198	3.57143	0	0.97	0

## Sheet: Figure 1e Skin allograft
Fig. 1e
	Allograft	1	2	3	4	5	6	7	8
Graft Loss Days	PBMC alone	32	32	38	38	41	41	49	49
	PBMC with ex vivo unexpanded Tregs at 5:1	27	33	33	36
	PBMC with expanded Tregs at 5:1	66	>100	>100	>100	>100

## Sheet: Figure 2a Phenotyping
Fig. 2a
% positive	Expanded Treg				Ex vivo mTreg
FoxP3	93.5	99.6	98	100	93.2	84.4	99.1	97.6
Helios	84.9	92.3	93.6	78.5	83.1	69.7	87.7	88.4
CD226	70.8	67.4	61.1	69.4	69.7	60.8	61.2	63.5
TIGIT	55.4	78.4	86.8	77	78.3	60.3	74.7	82
IC CTLA4	93.1	93.1	94.4	95.6	92.5	86.8	99.3	97.6
CD39	65.5	80.1	80.7	73.6	86.3	81.7	84.8	84.6
CD73	6.88	6.29	3.39	2.49	46.4	43.2	29.7	31.1
CD39CD73 DP	8.4	4.43	5.69	5.75	46.9	50.7	24.5	29.5

## Sheet: Figure 2b Expansion CD3973
Fig. 2b
% CD39CD73++ double positives over time
donor	ex vivo	ex vivo stim	Day 14	Day 21	Day 28
1	5.2	0.34	27.3	37.5	46
2	3.8	4.27	36.6	41.6	52
3	5.9	0.46	27.4	46.2	56
4	2.74	0.27	33.6	43.4	51.8
5	0.1	1.71
6	3.67	1.48
7	0
8	0.16
9	3.27
10	1.84

## Sheet: Figure 2d Mouse v Human 
Fig. 2d
% positive within CD4+CD25hiFOXP3+ Treg gate	Human										Mouse
CD39+CD73-	12.1	78.4	6.22	42.8	69.1	23.8	75.68	56	41.56	41.82	7.26	4.83	5.09
CD39-CD73-	82.1	13.6	88	32.2	23.5	71	17.39	31	48.76	41.99	5.92	4.87	5.41
CD39-CD73+	4.35	1.07	5.45	13.9	1.47	3.63	0.07	2.69	1.32	2.11	24.8	21.6	24.9
CD39+CD73+	0.71	6.12	0.37	5.55	5.01	0.72	0.21	2.9	0.68	1.45	62	68.7	63.6

## Sheet: Figure 2g CD39 Genotype
Fig. 2g
Sorted DN Tregs from CD39+/- donors expanded
	% expTregs that were CD39+CD73+ double positives:
Days post expansion:	CD39GG/Ga donors				CD39a/a donors
0	0	0	0	0	0	0
14	27.3	36.6	33.2	33.6	0.42	2.05
28	47	46.9	48.3	54.2	9.12	26.3
50	75.4	75.2	67	80	64.7	78.2

## Sheet: Figure 3c Mass Spec AMP_ADO
Fig. 3c
		AMP relative T B Cells
Donor	B cells	No cells	CD4 Teff	CD8 Teff	monocytes	naive Treg	memory Treg	exp Treg
1	1	0.10139	0.14992	0.19972	1.09337	0.21827	0.9817	1.3774
2	1	0.09979	0.14571	0.16279	1.38476	0.21062	1.45702	0.481699
3	1	0.040169	0.098468	0.065262	1.76303	0.087088	1.66499	1.38316
		ADO relative to B Cells
Donor	B cells	No cells	CD4 Teff	CD8 Teff	monocytes	naive Treg	memory Treg	exp Treg
1	1	0.194966	0.042401	0.074021	0.033597	0.04265	0.039274	13.0099
2	1	0.207171	0.034588	0.07554	0.023867	0.045884	0.05244	9.23448
3	1	0.002171	0.009734	0.035093	0.00362	0.006315	0.072159	26.3737

## Sheet: Figure 3d ADR2A Block
Fig. 3d
	% suppression at 8:1 Teff:Treg ratio
Donor	ex vivo Treg	expTreg	expTreg + AdR2A block
1	21.4286	43.7677	28.1081
2	10.6	60.9	10.41
3	10.2244	48.57	14.73

## Sheet: Figure 4a Nano Volcanos
Fig. 4a Ex vivo vs expTreg x2												Fig. 4a Ex vivo vs expTreg x5-6
Gene	ex vivo Treg	ex vivo Treg	ex vivo Treg	expTreg x2	expTreg x2	expTreg x2	Log2 FC	Pval	p.adjust BH			Gene	ex vivo Treg	ex vivo Treg	ex vivo Treg	expTreg x6	expTreg x6	expTreg x5	Log2 FC	Pval	p.adjust BH
ACADVL	10.9216	10.8082	10.816	12.265	12.2353	12.1799	-1.37811	6.34934e-06	0.00363182			KLRG1	7.76272	7.8979	8.07902	5.04439	5.14519	5.04439	2.83522	8.35698e-06	0.00282898
NFKB2	12.3361	12.1162	12.28	10.4635	10.5305	10.4744	1.75466	1.43315e-05	0.00409881			ACADVL	10.9216	10.8082	10.816	12.6127	12.5084	12.4282	-1.66787	1.34859e-05	0.00282898
CD4	8.93922	9.03656	8.57652	11.5569	11.81	11.8076	-2.87406	6.11103e-05	0.0116517			CKAP5	7.68142	7.54075	7.45099	9.68992	9.55757	9.72371	-2.09935	1.52643e-05	0.00282898
EBI3	5.04439	5.04439	5.04439	8.11328	7.83521	8.49253	-3.10261	8.31727e-05	0.0118937			TCF7	10.1236	9.41816	9.78163	5.04439	5.04439	5.13209	4.70085	2.1751e-05	0.00302339
CCR6	9.41839	9.45303	9.41782	5.72351	5.9003	5.04439	3.87368	0.000120253	0.0133824			GZMK	7.55018	8.0308	8.05045	5.04439	5.04439	5.04439	2.83275	6.52608e-05	0.0056868
SLC25A20	7.93045	8.04229	7.76414	9.82816	9.67703	9.49072	-1.75301	0.000158173	0.0133824			LEF1	10.8232	11.058	10.0286	5.25981	5.04439	5.04439	5.5204	6.59331e-05	0.0056868
IL12RB2	8.68142	8.66493	8.94575	10.0927	10.2859	10.1695	-1.41866	0.0001864	0.0133824			SIK1	11.1484	10.7498	11.7838	5.04439	5.62758	5.04439	5.98854	7.51672e-05	0.0056868
TKT	9.3738	9.25484	9.42896	10.2022	10.112	10.2302	-0.828971	0.000187167	0.0133824			CCL20	9.92604	9.21476	10.1814	5.04439	5.04439	5.04439	4.72967	8.18245e-05	0.0056868
GNAI2	11.8971	11.8521	11.6734	12.691	12.8154	12.7992	-0.961033	0.00025805	0.0164005			SMC2	7.87668	8.10941	8.36079	10.5959	10.424	10.7243	-2.46577	0.00011577	0.0064858
SRR	5.04439	5.04439	5.04439	6.21655	6.25024	6.56292	-1.29884	0.00029727	0.0170038			IL7R	10.5701	10.1917	9.5865	5.04439	5.04439	5.52695	4.91085	0.000116651	0.0064858
HLA-DRA	9.51541	8.78611	9.92229	13.3492	13.2144	13.5832	-3.97434	0.000340596	0.017711			PKM	10.4184	10.1917	9.71037	13.2214	13.0553	13.2121	-3.05612	0.000143772	0.00663317
RDH10	7.32778	7.29383	8.33733	11.464	11.2123	11.4634	-3.7269	0.00045243	0.0215658			LAMP2	8.96521	8.94766	9.00651	11.5027	11.009	11.0571	-2.2165	0.000150338	0.00663317
TGFBR1	8.62818	8.54883	8.89845	11.2395	10.6404	11.3395	-2.38134	0.000603639	0.0246758			TRIM25	8.36731	8.29383	8.38387	8.83687	8.85051	8.9183	-0.52022	0.000155092	0.00663317
FH	8.09646	8.27447	8.51512	9.54417	9.51328	9.72212	-1.29784	0.000705689	0.0246758			IRF3	7.98229	8.07624	7.79891	6.85263	6.75121	6.73475	1.17295	0.00019476	0.00773475
CCL20	9.92604	9.21476	10.1814	5.39489	6.20516	5.04439	4.22591	0.00071161	0.0246758			PLCG1	11.3025	11.3608	11.5915	9.83687	10.0436	9.78128	1.53102	0.000210137	0.00778514
GZMK	7.55018	8.0308	8.05045	5.04439	5.71973	5.04439	2.60763	0.000722363	0.0246758			ALDOA	11.3311	11.1982	11.0684	12.6215	12.377	12.4838	-1.29488	0.00023706	0.00778514
NSD2	9.46771	9.34114	9.5865	10.4635	10.5854	10.3112	-0.988244	0.000746419	0.0246758			HSPA9	10.1541	10.0163	10.0861	9.5189	9.43168	9.51419	0.597235	0.000256627	0.00778514
PARP1	8.67093	8.57281	8.18795	9.96581	10.4128	10.2718	-1.73955	0.000922127	0.0246758			FH	8.09646	8.27447	8.51512	10.2017	9.98698	9.94516	-1.74928	0.00027093	0.00778514
CTSD	8.08069	8.28418	8.28924	10.1498	10.1423	10.8613	-2.16641	0.000948112	0.0246758			MX1	9.26638	9.52444	10.201	5.89893	6.16625	5.60602	3.77355	0.000304081	0.00778514
CISH	7.03233	6.94766	7.61605	9.81725	9.24469	9.82738	-2.4311	0.00103652	0.0246758			LDHA	10.937	10.6575	11.0576	12.2557	12.2432	12.2788	-1.37521	0.000320008	0.00778514
CASP3	9.45554	9.18913	9.41782	11.207	11.0239	11.7442	-1.9709	0.00104632	0.0246758			CCR3	7.18761	6.92299	7.57652	5.04439	5.04439	5.04439	2.18465	0.000325223	0.00778514
CD80	7.52709	7.60417	7.99156	11.2843	10.3852	10.2802	-2.94231	0.00109074	0.0246758			NAA20	7.98229	7.85943	8.07902	9.31634	9.1518	9.03004	-1.19248	0.000336315	0.00778514
HMGCR	7.8583	7.63487	8.21395	9.35449	9.60292	9.41091	-1.55373	0.00109125	0.0246758			COX6B1	10.2559	10.4137	10.2075	12.0022	11.7034	11.6198	-1.48273	0.000354741	0.00778514
TP53	9.0405	9.08182	8.65452	10.0758	10.3087	10.1829	-1.26355	0.00113815	0.0246758			PGAM1	11.1709	10.7963	10.6593	12.7218	12.6601	12.5824	-1.77924	0.000355643	0.00778514
IL2RA	11.7652	11.4818	10.6354	14.3363	14.0169	14.4443	-2.97171	0.00121036	0.0246758			GNAI2	11.8971	11.8521	11.6734	13.1536	12.8993	12.9202	-1.18353	0.000371076	0.00778514
TNFRSF11A	5.04439	6.31294	5.04439	9.28151	9.85359	10.4204	-4.3846	0.00121301	0.0246758			NDUFA4	10.0846	9.90106	10.3432	12.4009	12.1127	11.944	-2.04285	0.000382769	0.00778514
PIK3R1	11.1784	11.3504	12.0341	8.70672	8.69548	9.28121	2.6265	0.00127553	0.0246758			IL18BP	7.27334	7.27447	7.72852	5.37347	5.04439	5.44329	2.13839	0.000394193	0.00778514
PKM	10.4184	10.1917	9.71037	11.9743	12.3918	12.5901	-2.21192	0.00132635	0.0246758			CISH	7.03233	6.94766	7.61605	9.95021	9.76163	10.2976	-2.80445	0.000433311	0.00778514
ACSL5	8.73277	8.84637	8.51512	9.97285	9.79012	9.63494	-1.10122	0.00132827	0.0246758			IL33	7.45554	7.58857	8.28924	5.04439	5.04439	5.04439	2.73339	0.000453251	0.00778514
IL7R	10.5701	10.1917	9.5865	5.04439	5.04439	6.54911	4.57013	0.00138057	0.0246758			IL12RB2	8.68142	8.66493	8.94575	10.2193	10.4186	10.0505	-1.46544	0.000470448	0.00778514
COX6B1	10.2559	10.4137	10.2075	11.3854	11.4935	11.8883	-1.29669	0.00141741	0.0246758			EBI3	5.04439	5.04439	5.04439	9.74798	8.67059	10.0932	-4.45952	0.000481036	0.00778514
GLS	12.0466	11.8447	12.2268	11.186	11.1527	11.1751	0.868113	0.001432	0.0246758			NCAPG2	7.72264	7.73744	8.18795	9.58764	9.55158	9.78659	-1.75926	0.000484086	0.00778514
ADD1	9.8721	9.76892	9.41782	10.7475	10.8581	10.9598	-1.16888	0.00148297	0.0246758			NDUFA1	10.8279	10.6668	10.5359	12.3495	11.9814	12.0624	-1.45425	0.000485285	0.00778514
NFATC1	9.61182	9.04801	9.31348	7.72351	7.08586	7.456	1.90264	0.00151355	0.0246758			TNFRSF11A	5.04439	6.31294	5.04439	10.3227	9.84644	10.0802	-4.61589	0.000486151	0.00778514
PYCR2	9.07274	9.01921	8.53588	10.5592	10.2363	10.6044	-1.5907	0.00152428	0.0246758			CCR6	9.41839	9.45303	9.41782	5.04439	6.26718	5.25984	3.90594	0.000490072	0.00778514
DDIT4	9.85367	9.96286	10.7195	6.85127	7.58543	7.61022	2.82969	0.00155302	0.0246758			ATP6V1F	9.58412	9.45733	9.49406	10.5669	10.4976	10.2863	-0.938422	0.000529111	0.00817183
LAMP2	8.96521	8.94766	9.00651	10.7426	10.6996	11.5233	-2.01536	0.00168027	0.0257342			PYCR1	5.04439	5.04439	5.04439	6.47882	6.29613	6.04963	-1.23046	0.00058546	0.00863809
ICOSLG	8.79207	8.62725	8.97645	7.46847	7.55879	7.0186	1.44997	0.00175156	0.0257342			UQCRQ	8.59526	8.44005	7.76414	11.4654	11.0766	10.978	-2.90687	0.000597666	0.00863809
CCR3	7.18761	6.92299	7.57652	5.49219	5.65414	5.13407	1.80224	0.00179656	0.0257342			SLC25A20	7.93045	8.04229	7.76414	9.75638	9.99436	9.42159	-1.81182	0.000605909	0.00863809
CKAP5	7.68142	7.54075	7.45099	8.60162	9.07023	9.18183	-1.39351	0.00183874	0.0257342			NEDD8	9.19495	9.21476	8.59642	11.2363	11.0942	10.9327	-2.08573	0.000703276	0.00977554
STAT1	10.715	10.8447	10.1481	14.3124	13.6293	13.0502	-3.0947	0.00185498	0.0257342			MTHFD1	8.30082	8.43133	8.05045	10.7464	10.3672	10.0567	-2.12922	0.000739566	0.0100292
MAF	10.0925	9.96286	10.0719	11.6016	12.499	11.8828	-1.95204	0.00188957	0.0257342			COX5B	10.3706	10.1865	10.0719	11.7803	11.4295	11.4274	-1.33605	0.000791843	0.0101468
VAV3	8.46771	8.85291	9.47268	6.34367	6.4567	5.65603	2.77897	0.00195509	0.0260073			JAK1	11.8373	11.8257	12.2816	10.5959	10.4814	10.6096	1.41927	0.000798735	0.0101468
NME1	7.21675	7.3318	7.65452	8.88749	9.64994	9.58507	-1.97314	0.00205336	0.0266937			NDUFAB1	9.55589	8.98982	8.97645	11.2727	11.1385	10.9452	-1.94474	0.000802982	0.0101468
IL18BP	7.27334	7.27447	7.72852	6.09791	5.78247	5.49253	1.63447	0.00211754	0.0269163			PYCR2	9.07274	9.01921	8.53588	10.8779	10.57	10.5756	-1.79856	0.000826008	0.0102058
CHMP4A	10.4677	10.2122	10.1413	11.0055	11.1325	10.9837	-0.766834	0.00218418	0.027084			PDK1	9.20952	9.34114	9.31348	7.7926	8.26474	7.99925	1.26919	0.000875987	0.010588
CD45RA	10.3076	9.50796	11.2331	6.92282	6.85723	6.82595	3.4809	0.00222543	0.027084			VAV3	8.46771	8.85291	9.47268	5.04439	5.90321	5.04439	3.60044	0.000922487	0.0109128
JAK1	11.8373	11.8257	12.2816	10.9286	10.9056	10.6918	1.13954	0.00246219	0.0284396			NME1	7.21675	7.3318	7.65452	10.18	10.3604	9.47391	-2.60375	0.000976776	0.0110507
IL33	7.45554	7.58857	8.28924	5.64105	6.03523	5.5211	2.04532	0.00246933	0.0284396			JUNB	12.822	12.9549	13.8894	9.52506	9.33385	10.1246	3.56095	0.000983121	0.0110507
SOCS2	7.45554	8.20456	8.53588	12.2442	10.8389	11.9401	-3.60907	0.00248598	0.0284396			CD4	8.93922	9.03656	8.57652	11.6772	11.7094	10.9013	-2.57855	0.000993765	0.0110507
CMIP	7.45554	7.40486	7.65452	6.85127	6.53166	6.73131	0.800227	0.0026597	0.0297951			PSMA3	9.7378	9.4357	9.17478	10.994	10.8395	10.8645	-1.4499	0.0010271	0.0111974
MAML2	9.93484	9.64997	9.84122	7.98543	7.00924	7.93082	2.16685	0.00270864	0.0297951			BUB1	6.96521	7.4744	7.72852	9.90367	9.75816	9.39679	-2.29683	0.00105192	0.0112475
FOXO1	11.1446	11.0957	11.4673	10.0441	10.0352	9.51045	1.37261	0.00290455	0.0313472			USP15	11.8571	11.8772	12.1018	9.57937	9.76508	10.3437	2.04933	0.00108525	0.0113849
CCL11	6.96521	7.3318	8.10703	5.05609	5.35716	5.27494	2.23862	0.00301513	0.031938			FOXO1	11.1446	11.0957	11.4673	9.3556	9.56651	8.87106	1.97149	0.00113329	0.0116686
PRDM1	10.0527	10.0163	10.3666	10.9067	11.0843	10.8759	-0.810452	0.00325683	0.0332463			JAK2	8.06475	8.35041	8.42896	9.90177	10.035	9.53202	-1.54156	0.00117539	0.011794
FYN	12.2213	11.7392	11.742	10.7434	10.1965	10.5387	1.40794	0.00338652	0.0332463			GART	8.78235	8.3779	8.53588	10.068	9.86347	9.69461	-1.30999	0.00120347	0.011794
MTHFD1	8.30082	8.43133	8.05045	9.13353	9.62662	9.54041	-1.17266	0.00341225	0.0332463			ADD1	9.8721	9.76892	9.41782	11.0927	10.9207	11.2852	-1.41327	0.00122698	0.011794
SMC2	7.87668	8.10941	8.36079	9.20464	9.51328	9.82021	-1.39709	0.00348449	0.0332463			NSD2	9.46771	9.34114	9.5865	10.7731	10.4918	10.9766	-1.28206	0.00123614	0.011794
HADHB	9.22395	8.9292	8.65452	10.0075	10.1029	10.3849	-1.22922	0.00353273	0.0332463			HMGCR	7.8583	7.63487	8.21395	9.79973	9.45967	9.44059	-1.66429	0.00125271	0.011794
NME2	11.7811	11.3677	10.9144	12.8322	13.1726	13.3045	-1.74872	0.00367519	0.0332463			SRR	5.04439	5.04439	5.04439	6.69539	6.13454	6.64399	-1.44691	0.00127273	0.011794
MS4A4A	6.93045	7.10941	7.99156	5.04439	5.04439	5.46338	2.15975	0.00374627	0.0332463			CBR4	7.70218	7.92299	7.69199	9.16985	8.73191	8.96216	-1.18225	0.00130506	0.0118953
CD14	6.8583	6.52444	7.61605	5.04439	5.04439	5.04439	1.9552	0.00375618	0.0332463			RDH10	7.32778	7.29383	8.33733	10.9593	11.6032	12.2014	-3.93498	0.00136424	0.0120783
GFM1	8.23111	8.35963	8.51512	9.09533	8.92484	9.21281	-0.709041	0.00376365	0.0332463			CTSD	8.08069	8.28418	8.28924	9.69539	9.73896	10.3285	-1.70291	0.00138491	0.0120783
ATP5PD	9.15033	8.85291	8.86602	9.64811	9.7416	9.97667	-0.83237	0.00377997	0.0332463			ATP5MF	9.17281	8.94153	8.26457	11.2981	10.9714	11.0111	-2.30055	0.00139031	0.0120783
IL17F	6.93045	7.72322	8.18795	5.04439	5.4758	5.3081	2.33777	0.00382275	0.0332463			IL2RA	11.7652	11.4818	10.6354	14.061	14.7132	14.9177	-3.26984	0.0015559	0.0132831
LAG3	7.27334	6.15248	5.04439	10.3812	12.519	11.8483	-5.42612	0.00383611	0.0332463			GFM1	8.23111	8.35963	8.51512	9.09394	9.14783	9.32264	-0.819521	0.00157677	0.0132831
PTGER4	10.6918	10.6215	11.9764	8.48038	8.31003	8.56977	2.64321	0.00409298	0.034943			PSMA6	9.23111	8.96588	8.84954	10.6098	10.383	10.1296	-1.35864	0.00161126	0.0133711
NAA20	7.98229	7.85943	8.07902	8.7467	8.96597	9.3122	-1.03471	0.00422183	0.0355126			IL7	6.66036	6.87237	7.53588	5.04439	5.04439	5.04439	1.97847	0.00168864	0.0138071
CSF3R	6.8583	7.15248	8.18795	5.04439	5.04439	5.04439	2.35518	0.00428387	0.0355126			FCGR3A/B	7.27334	7.75151	8.57652	5.04439	5.04439	5.04963	2.82098	0.00176824	0.0142485
NDUFAB1	9.55589	8.98982	8.97645	10.3566	10.6362	10.9799	-1.48352	0.00483448	0.038967			PIK3R1	11.1784	11.3504	12.0341	8.48894	8.30565	9.24602	2.84077	0.0018654	0.014475
TFDP1	7.66036	7.85943	8.13451	8.88451	9.3623	9.57659	-1.3897	0.00486889	0.038967			HLA-DRA	9.51541	8.78611	9.92229	16.4346	14.4171	14.2791	-5.63568	0.00187105	0.014475
BUB1	6.96521	7.4744	7.72852	8.7335	9.15566	8.74046	-1.48716	0.00490494	0.038967			FYN	12.2213	11.7392	11.742	8.75952	9.24384	9.86504	2.61135	0.00187447	0.014475
NDUFA1	10.8279	10.6668	10.5359	11.761	11.9541	12.5578	-1.41409	0.00512773	0.0401789			CCL11	6.96521	7.3318	8.10703	5.04439	5.04439	5.04439	2.42362	0.00197133	0.0145151
ATP5MF	9.17281	8.94153	8.26457	10.3727	10.8444	11.2215	-2.01992	0.00530477	0.0410045			NRF1	7.52709	7.66493	7.96118	6.65999	6.46711	6.74352	1.09419	0.00197272	0.0145151
TLR2	6.93045	6.70887	7.99156	5.04439	5.04439	5.04439	2.1659	0.00542812	0.0411509			COX7A2	10.3278	10.0846	9.75532	12.0221	11.6848	11.463	-1.66741	0.00199335	0.0145151
CD45RC	5.04439	5.04439	5.04439	5.96863	5.62019	5.57659	-0.67741	0.0054676	0.0411509			APC	7.74282	7.85943	8.0213	7.12349	7.01192	7.24139	0.74892	0.00200279	0.0145151
GART	8.78235	8.3779	8.53588	9.86949	9.77862	9.33249	-1.09483	0.00576229	0.04183			VSIR	9.18023	9.01921	9.18795	5.04439	6.04641	6.57687	3.2399	0.0020167	0.0145151
SIK1	11.1484	10.7498	11.7838	7.50778	7.37762	5.04439	4.58407	0.00584262	0.04183			SERINC1	12.3328	12.0929	12.4673	11.3445	11.1375	11.4311	0.99328	0.00207873	0.0145151
MTHFD2	9.39308	9.02501	9.54614	10.3107	10.4152	10.8409	-1.20087	0.00584869	0.04183			COX6C	10.7048	10.2769	10.4009	12.6565	12.2595	11.8917	-1.80836	0.00208154	0.0145151
COX5B	10.3706	10.1865	10.0719	10.9672	11.3403	11.604	-1.09416	0.00585035	0.04183			IL36A	6.61729	6.76545	7.49406	5.04439	5.04439	5.04439	1.91454	0.00211655	0.0145151
CCL28	7.70218	8.12029	8.10703	9.01847	8.77091	8.74349	-0.867788	0.00595225	0.0420331			PARP1	8.67093	8.57281	8.18795	11.0037	10.7564	10.1111	-2.1465	0.00212684	0.0145151
MAGED1	8.27334	8.0308	8.26457	8.76304	8.84993	9.13176	-0.725341	0.00606613	0.0423149			LAMP1	10.7048	10.5846	10.5307	11.4587	11.2733	11.1708	-0.694206	0.00215376	0.0145151
CXCL11	6.74282	7.27447	8.07902	5.04439	5.27227	5.40326	2.12546	0.00615658	0.0424285			MS4A4A	6.93045	7.10941	7.99156	5.04439	5.04439	5.04439	2.29941	0.00217923	0.0145151
BATF	9.62275	9.55687	9.32546	10.1285	10.519	10.6226	-0.921704	0.00627495	0.0427294			IL17F	6.93045	7.72322	8.18795	5.04439	5.04439	5.04439	2.56948	0.00219293	0.0145151
TGFB1	11.0727	10.923	11.7375	9.87852	9.79963	10.0123	1.34759	0.00640365	0.042858			NFATC1	9.61182	9.04801	9.31348	6.07054	6.04641	7.21009	2.88209	0.00230005	0.015045
SGK3	8.20225	7.69437	7.89845	6.21655	5.92832	6.84867	1.60051	0.00662812	0.042858			ARAF	7.83968	7.87237	8.0213	6.5189	6.69435	7.05668	1.15448	0.0023446	0.0151581
MAPK3	8.28714	8.20456	7.49406	9.22365	9.43733	9.34852	-1.34125	0.0066354	0.042858			CD80	7.52709	7.60417	7.99156	10.4731	10.6309	11.9299	-3.30368	0.00239777	0.0153237
JUNB	12.822	12.9549	13.8894	9.65513	10.9643	9.13176	3.30505	0.00668442	0.042858			NMT1	9.47376	9.28418	9.45099	10.3389	10.1292	10.5602	-0.93979	0.00243291	0.0153716
HSPA9	10.1541	10.0163	10.0861	9.10818	9.10746	9.57148	0.823117	0.00670883	0.042858			COX7B	10.835	10.5448	10.3896	11.918	11.6756	11.5642	-1.12951	0.00250199	0.0155325
UQCRQ	8.59526	8.44005	7.76414	10.0667	10.3259	11.2618	-2.28496	0.00674339	0.042858			SGK3	8.20225	7.69437	7.89845	6.05699	5.04439	5.82014	2.29118	0.00251425	0.0155325
MAP3K7	9.41839	9.17875	9.31348	9.91991	9.67703	9.87243	-0.519579	0.0069285	0.0435505			CD45RA	10.3076	9.50796	11.2331	6.05699	6.67977	6.96966	3.78076	0.00262031	0.0160098
COX6C	10.7048	10.2769	10.4009	11.5039	11.7257	12.3234	-1.39014	0.00727568	0.0452145			TFDP1	7.66036	7.85943	8.13451	10.5728	10.5335	9.57932	-2.34377	0.00266208	0.0160882
CD9	5.04439	5.04439	5.04439	7.7888	7.8645	9.90531	-3.47514	0.00742205	0.0452145			ADAR	11.0282	10.7357	10.6354	11.7694	11.6159	11.5891	-0.85837	0.00276891	0.0165539
GPI	9.18023	9.34578	9.55634	10.0144	10.3047	10.5282	-0.921627	0.00748624	0.0452145			CASP3	9.45554	9.18913	9.41782	12.5649	12.3967	11.2678	-2.72234	0.00280969	0.016619
NDUFB9	9.28714	9.13647	9.37238	9.97003	9.93524	10.4119	-0.840381	0.0075094	0.0452145			PSMA2	10.4828	10.1257	9.72852	12.09	11.8145	11.5735	-1.71365	0.00290652	0.0169266
APC	7.74282	7.85943	8.0213	7.38648	7.09824	7.34052	0.599436	0.00762051	0.045303			MAGED1	8.27334	8.0308	8.26457	9.15085	9.06054	8.82014	-0.82094	0.00292257	0.0169266
IL32	12.9833	12.9129	11.2458	15.163	15.6453	16.4629	-3.37641	0.00779304	0.045303			RELA	10.1275	9.7339	9.84122	8.85655	9.0307	9.11191	0.901148	0.00296074	0.0169709
TGIF2	10.5757	10.2866	10.2458	9.50778	9.70564	9.82881	0.688626	0.00788382	0.045303			BATF3	5.04439	6.52444	5.04439	10.2517	9.33501	11.227	-4.73348	0.00300702	0.0170602
SMURF1	8.96521	8.56486	8.96118	7.29055	7.32591	7.98822	1.29552	0.00788436	0.045303			ZAP70	11.311	11.5377	11.4646	10.8023	10.8902	10.6192	0.667202	0.00304433	0.0170975
NMT1	9.47376	9.28418	9.45099	9.99238	9.84443	10.2237	-0.617195	0.00794343	0.045303			NCAPH	8.93922	9.15248	9.55634	10.3884	10.4037	10.6269	-1.25699	0.00307742	0.0171104
PCK2	7.45554	7.44005	7.69199	8.67253	8.43733	8.12013	-0.880803	0.00802162	0.045303			SOCS2	7.45554	8.20456	8.53588	10.9539	12.4048	12.6994	-3.95403	0.00323303	0.0174885
DAP3	10.2594	10.0366	9.93797	10.7768	10.6996	10.5264	-0.589601	0.00808335	0.045303			IL32	12.9833	12.9129	11.2458	16.1944	16.1145	15.8007	-3.65589	0.00324601	0.0174885
TRAF6	8.94794	8.95983	9.00651	8.59433	8.4177	8.69416	0.402691	0.00825177	0.045303			TGFB1	11.0727	10.923	11.7375	9.62599	9.69797	9.41062	1.66622	0.00325791	0.0174885
FCGR3A/B	7.27334	7.75151	8.57652	5.21655	6.11052	5.54911	2.24173	0.00828997	0.045303			STAT1	10.715	10.8447	10.1481	14.2219	13.7827	12.7682	-3.02168	0.00327122	0.0174885
MX1	9.26638	9.52444	10.201	7.78241	6.9003	6.07749	2.74388	0.00833548	0.045303			TGFBR1	8.62818	8.54883	8.89845	10.8942	11.3101	12.3705	-2.8331	0.00330797	0.0174919
NCAPD2	8.35426	8.85943	8.78163	9.54038	9.84075	9.456	-0.94727	0.00839531	0.045303			TP53	9.0405	9.08182	8.65452	11.3089	10.8362	10.3616	-1.90995	0.00333479	0.0174919
CD3E	11.4168	11.3993	10.6687	12.3548	12.3266	12.3607	-1.18573	0.00861178	0.0460368			WAS	9.38025	9.44005	9.33733	10.1063	9.90243	9.82014	-0.557088	0.00348083	0.0180873
NOTCH2	8.55018	8.16304	7.49406	9.51166	9.7651	10.2496	-1.77301	0.00927485	0.0490747			IRF7	9.0886	8.73744	9.23948	6.71278	6.68708	7.59637	2.0231	0.00374404	0.0190316
RUNX3	11.9802	11.7955	12.4303	9.74177	10.1762	10.8876	1.80013	0.00935164	0.0490747			CD14	6.8583	6.52444	7.61605	5.04439	5.04439	5.04439	1.9552	0.00375618	0.0190316
CBR4	7.70218	7.92299	7.69199	9.19744	9.0576	8.44486	-1.12758	0.00974381	0.0503558			IFNA1	7.35426	8.16304	9.17478	5.04439	5.04439	5.04439	3.1863	0.00376524	0.0190316
SERPINB9	11.0925	10.4226	10.6966	8.68972	8.77477	9.65924	1.69599	0.00977185	0.0503558			ZBTB16	7.55018	7.45733	8.33733	5.04439	5.92809	5.04439	2.44265	0.00383776	0.0192234
KLRB1	10.9348	9.63487	9.66398	6.39489	6.88609	8.02858	2.97471	0.0100169	0.0511578			CXCL11	6.74282	7.27447	8.07902	5.05699	5.04439	5.04439	2.31684	0.00396724	0.0194692
CXCR4	13.8892	13.7261	14.7092	12.8513	12.4684	12.5129	1.49733	0.0102274	0.0517704			CTNNA1	7.80172	8.35963	8.47268	10.1839	10.4908	11.3839	-2.47486	0.00398391	0.0194692
IDH3A	9.15033	8.58857	8.61605	9.5778	9.61805	9.80432	-0.881742	0.0107772	0.054075			CCL5	6.66036	7.06501	5.04439	12.0403	10.7941	13.4256	-5.83009	0.00399188	0.0194692
IL36A	6.61729	6.76545	7.49406	5.64105	5.65414	5.04439	1.5124	0.0109722	0.0544718			RORA	11.8029	11.2287	11.8075	9.68001	9.95102	8.94516	2.08762	0.0042517	0.0204747
IL1RN	5.04439	5.04439	5.04439	5.80152	5.84259	6.49253	-1.00115	0.0110467	0.0544718			CSF3R	6.8583	7.15248	8.18795	5.04439	5.04439	5.04439	2.35518	0.00428387	0.0204747
WDR45	8.08069	7.98388	8.13451	8.94304	8.49934	8.61354	-0.618948	0.0115374	0.056101			IFITM3	8.5729	8.88519	9.89845	5.4376	5.73015	6.6626	3.1754	0.00430852	0.0204747
SMAD3	9.91275	9.57677	9.48341	9.04811	8.91087	9.11546	0.632827	0.0116277	0.056101			GPI	9.18023	9.34578	9.55634	11.0068	10.8819	10.3168	-1.37437	0.00450267	0.0212159
TRIM26	8.60632	8.87879	9.23948	8.08237	8.14674	8.0385	0.818997	0.0116714	0.056101			MKI67	6.82082	6.58857	5.04439	9.19016	9.37287	9.44463	-3.18462	0.00480143	0.0224336
VSIR	9.18023	9.01921	9.18795	7.77598	7.4567	6.3244	1.94344	0.0118852	0.0566528			TIMM23	9.01584	8.8332	9.12084	10.0364	9.79666	9.6156	-0.826273	0.00505261	0.0231665
PYCR1	5.04439	5.04439	5.04439	6.44436	6.62019	5.70665	-1.21267	0.0123177	0.0575815			PHGDH	5.04439	5.04439	5.04439	8.31491	7.04641	6.99191	-2.40668	0.00509549	0.0231665
CD3D	11.8812	11.4776	10.8117	12.6368	12.8699	13.1503	-1.49551	0.0123447	0.0575815			TPSAB1/B2	6.66036	7.44005	8.13451	5.04439	5.04439	5.04439	2.36725	0.0051244	0.0231665
CD69	11.5051	11.2986	12.6294	9.76791	9.51097	8.34852	2.60191	0.012382	0.0575815			IL1A	5.04439	6.8199	5.04439	10.8521	9.08425	10.7972	-4.60829	0.00512497	0.0231665
PFKP	9.28026	9.0308	9.57652	10.0772	9.91613	10.2194	-0.775022	0.0126888	0.0576541			ENTPD1	9.08069	9.70164	7.96118	11.9086	11.8251	12.7548	-3.24834	0.00529266	0.0237316
MTHFD1L	7.52709	7.38694	7.57652	9.14355	9.2194	8.23669	-1.3697	0.0129477	0.0576541			TLR2	6.93045	6.70887	7.99156	5.04439	5.04439	5.04439	2.1659	0.00542812	0.0241443
STAM	11.5213	11.193	11.44	10.1272	9.00595	10.1096	1.63717	0.0129907	0.0576541			CCR2	7.03233	7.23494	7.61605	5.04439	5.04439	5.99191	1.9342	0.005751	0.025312
CTNND1	6.96521	7.10941	7.61605	6.30848	5.78247	5.40326	1.39882	0.0130555	0.0576541			NME2	11.7811	11.3677	10.9144	14.1103	13.4519	13.019	-2.17268	0.00578169	0.025312
HAVCR2	7.09646	7.21476	5.04439	9.52705	9.5942	10.904	-3.55653	0.0130629	0.0576541			ATP5PD	9.15033	8.85291	8.86602	10.2494	9.87471	9.71816	-0.991009	0.00586842	0.025491
IFI35	5.04439	6.52444	5.04439	8.11837	8.07963	7.38783	-2.3242	0.0132064	0.0576541			PCK2	7.45554	7.44005	7.69199	8.40856	8.21254	8.05668	-0.69673	0.00591616	0.0254991
ADAR	11.0282	10.7357	10.6354	11.465	11.294	11.6637	-0.674432	0.0132587	0.0576541			UBE2I	9.73277	9.64621	9.26457	10.3782	10.3157	10.2781	-0.77615	0.00613487	0.0262384
GADD45B	11.706	11.7366	13.4248	9.26095	9.99771	8.47072	3.046	0.0132987	0.0576541			SMAD2	9.47979	9.10941	8.65452	10.4915	10.2512	10.6527	-1.38391	0.00647207	0.0270284
IL1A	5.04439	6.8199	5.04439	8.18779	9.45188	10.4514	-3.72745	0.0134486	0.0576541			FKBP1A	5.04439	6.10941	5.04439	7.38435	7.12381	7.40511	-1.90503	0.00651666	0.0270284
PHGDH	5.04439	5.04439	5.04439	6.80152	8.55431	6.92549	-2.38271	0.0134868	0.0576541			SP100	10.3444	10.0452	10.4178	9.70628	9.65111	9.57319	0.625592	0.00652156	0.0270284
PSMA6	9.23111	8.96588	8.84954	9.57596	9.97103	10.1985	-0.899655	0.0136672	0.0576541			IKZF4	7.76272	7.8332	7.57652	8.577	8.58128	9.13542	-1.04042	0.00657855	0.0270284
IFNA1	7.35426	8.16304	9.17478	5.46048	6.13477	5.97795	2.37296	0.0136685	0.0576541			PDK3	8.24532	7.66493	7.93015	9.29052	8.82756	9.05668	-1.11145	0.00659712	0.0270284
TNFRSF6B	7.52709	7.77926	8.38387	6.85127	6.63727	6.20622	1.33182	0.013708	0.0576541			CASP8	12.7781	12.7343	13.0702	12.0789	12.0024	11.5775	0.97457	0.0066199	0.0270284
TPSAB1/B2	6.66036	7.44005	8.13451	5.72351	5.62019	5.27494	1.87209	0.0138135	0.0576738			LAG3	7.27334	6.15248	5.04439	11.8179	12.3707	9.83561	-5.18469	0.00665987	0.0270284
RORA	11.8029	11.2287	11.8075	10.4494	10.2265	9.3525	1.60356	0.0142076	0.0588893			NOTCH2	8.55018	8.16304	7.49406	10.026	9.77111	10.6753	-2.08838	0.00697671	0.0278349
MAP2K7	9.11979	9.05937	9.67338	8.36094	8.56327	8.3525	0.858609	0.0143246	0.0589472			GADD45B	11.706	11.7366	13.4248	7.48389	7.94951	9.32264	4.03712	0.00699296	0.0278349
FLCN	8.11206	8.39593	8.65452	9.68459	9.32591	9.07508	-0.974359	0.0145648	0.0591288			HADHB	9.22395	8.9292	8.65452	10.8687	10.4845	10.0093	-1.51828	0.00700878	0.0278349
PRF1	7.70218	8.60417	7.61605	10.649	9.84075	9.40326	-1.9902	0.0145755	0.0591288			NDUFB9	9.28714	9.13647	9.37238	10.4977	10.3689	9.89684	-0.989163	0.00714875	0.0281894
TCF7	10.1236	9.41816	9.78163	7.85737	5.84259	5.04439	3.52636	0.0149289	0.0601156			SH2D1A	8.96521	8.67972	8.67338	10.697	10.1947	9.76306	-1.4455	0.00725623	0.0284117
DECR1	9.03233	8.94153	7.76414	10.3791	10.4782	10.0883	-1.73584	0.0150289	0.0601156			NCAPD2	8.35426	8.85943	8.78163	10.7278	10.6604	9.77808	-1.72367	0.00742755	0.0288791
PSMA2	10.4828	10.1257	9.72852	11.0824	11.131	11.6863	-1.18755	0.0151761	0.0602828			CCNC	8.68142	8.49128	8.0213	10.1785	9.9601	9.44463	-1.46307	0.00752048	0.0290374
CEACAM1	5.04439	6.79293	5.04439	9.11583	8.70766	7.73741	-2.89306	0.015301	0.0603599			PFKP	9.28026	9.0308	9.57652	10.475	10.3245	10.0523	-0.988072	0.0078775	0.0299902
ALDOA	11.3311	11.1982	11.0684	11.7788	12.2502	12.6034	-1.01158	0.0156472	0.0613028			MYC	9.39308	8.77926	9.49406	10.6689	10.5202	10.2476	-1.25677	0.00789838	0.0299902
NDUFA4	10.0846	9.90106	10.3432	11.2701	11.2743	12.3505	-1.522	0.0162896	0.0618229			MAX	12.0807	11.7312	11.4009	10.7829	10.7468	10.7813	0.967298	0.00792906	0.0299902
IL15	6.78235	6.94766	7.53588	5.61248	6.11052	6.13407	1.13627	0.016302	0.0618229			MAPK3	8.28714	8.20456	7.49406	9.98907	9.41967	9.33865	-1.58721	0.00808767	0.0303834
CCNC	8.68142	8.49128	8.0213	9.38437	9.38016	10.0871	-1.2192	0.0163564	0.0618229			CIITA	5.04439	6.45733	5.04439	9.64648	8.12112	8.42705	-3.21618	0.00831133	0.0308427
SH2D1A	8.96521	8.67972	8.67338	9.53848	10.0027	10.591	-1.27127	0.016395	0.0618229			PPAT	8.30082	8.65747	8.63541	9.499	9.11977	9.28859	-0.77122	0.0083744	0.0308427
ATP6V1F	9.58412	9.45733	9.49406	10.0508	10.4202	10.8466	-0.927331	0.0163978	0.0618229			KIR3DL1/2	8.55018	9.41374	10.6013	5.04439	6.14519	6.54712	3.60952	0.00837636	0.0308427
PPARA	7.5729	7.44005	7.65452	7.87552	8.29934	8.15245	-0.55328	0.0164285	0.0618229			MIF	9.70732	9.53262	8.93015	11.6518	11.1925	10.6678	-1.78067	0.0084955	0.0310757
IL2RG	12.294	12.0409	11.1447	13.2111	13.1687	13.2147	-1.37166	0.0170945	0.0639089			IL23A	8.35426	8.41374	9.28924	6.0015	7.13987	6.47523	2.14688	0.00867104	0.0315105
NFKBIA	13.5623	13.2265	14.5481	11.3029	12.4282	11.6411	1.98823	0.0184956	0.068698			CHMP4A	10.4677	10.2122	10.1413	10.9131	10.7767	11.1153	-0.661279	0.00906714	0.0325314
TNFRSF18	8.93045	8.94766	8.74644	9.88898	10.2764	11.3076	-1.61613	0.0195347	0.0720894			TKT	9.3738	9.25484	9.42896	10.9779	10.3987	10.1708	-1.16326	0.00906902	0.0325314
LEF1	10.8232	11.058	10.0286	9.18537	7.2613	6.99842	2.82157	0.0202964	0.0740512			ACACA	5.04439	5.04439	5.04439	6.35144	5.74422	6.58665	-1.18304	0.00921284	0.0326384
PGAM1	11.1709	10.7963	10.6593	11.6816	12.1385	12.7969	-1.33014	0.0205561	0.0740512			SCD	7.55018	7.42256	8.47268	11.4871	9.89614	10.2848	-2.74087	0.0092449	0.0326384
UBA5	8.01584	8.16304	8.69199	9.12091	9.18498	9.745	-1.06	0.0205736	0.0740512			PSPH	5.04439	5.04439	5.04439	6.0015	5.54958	6.15856	-0.858817	0.00927493	0.0326384
TRAC	13.2154	12.9613	12.0648	14.1798	13.8995	14.1952	-1.34431	0.0205842	0.0740512			TOMM6	8.59526	8.3779	7.83286	9.79668	9.49339	9.29606	-1.26004	0.00947674	0.0331388
KLRC1/2	6.61729	7.60417	7.89845	5.49219	6.15861	5.57659	1.63084	0.0207865	0.0743118			DAP3	10.2594	10.0366	9.93797	10.66	10.5329	10.833	-0.59735	0.00976246	0.0339246
BCL2L1	7.15786	7.70887	5.04439	9.72851	9.49466	9.69573	-3.00259	0.0211549	0.0751589			MAF	10.0925	9.96286	10.0719	11.2557	11.9777	10.9988	-1.36831	0.00983502	0.0339644
ACACA	5.04439	5.04439	5.04439	6.50778	6.9003	5.68156	-1.31882	0.021356	0.0752911			KLRB1	10.9348	9.63487	9.66398	5.82092	6.41527	7.84072	3.38559	0.0100668	0.0345379
IFITM3	8.5729	8.88519	9.89845	7.29954	7.82033	6.82595	1.80357	0.0215378	0.0752911			CD9	5.04439	5.04439	5.04439	7.28907	9.01482	10.1026	-3.75776	0.0101253	0.0345379
HLA-DRB1	10.2204	9.86267	11.1548	12.0541	11.6399	12.3749	-1.61038	0.021587	0.0752911			PGK1	11.6457	11.2745	11.0576	12.7877	12.6541	13.7369	-1.73367	0.0104775	0.0354974
CD226	8.77257	9.32711	8.38387	9.86496	11.036	11.3395	-1.91899	0.021847	0.0755438			COX19	8.63899	8.28418	7.89845	7.24793	6.83251	7.25984	1.16044	0.0105343	0.0354974
IL6ST	12.7409	11.8611	13.0148	11.4428	10.7337	11.0217	1.47286	0.0219235	0.0755438			BCL6	9.38668	8.86591	9.98402	5.04439	5.41527	7.35448	3.47415	0.0114971	0.0385082
TNFRSF9	9.39945	9.24492	8.96118	9.74835	10.5156	10.6061	-1.08815	0.0224139	0.076771			SMURF1	8.96521	8.56486	8.96118	7.98371	7.34774	7.93562	1.07473	0.0116137	0.038666
BCL6	9.38668	8.86591	9.98402	7.85127	8.07337	6.75556	1.85214	0.0235286	0.0801093			KLF2	12.9359	13.1907	13.6569	10.0442	11.3666	8.98268	3.13003	0.0122494	0.0405397
PPIA	13.4402	13.2869	13.1053	13.6628	14.1303	14.2869	-0.749206	0.0237776	0.0804779			IFI35	5.04439	6.52444	5.04439	7.70845	7.83251	7.56208	-2.16327	0.0123415	0.0406028
COX7A2	10.3278	10.0846	9.75532	10.874	11.0489	11.8317	-1.19561	0.0240596	0.0809535			IRF5	5.04439	6.79293	5.04439	8.48642	7.925	9.02286	-2.85085	0.0126757	0.0410992
ZBTB16	7.55018	7.45733	8.33733	5.69655	6.70361	5.04439	1.96676	0.0242823	0.0812249			SLC3A2	10.7478	10.184	10.616	9.31491	9.7451	9.69235	0.93182	0.0128251	0.0410992
NEDD8	9.19495	9.21476	8.59642	10.1962	10.3915	11.6496	-1.74374	0.0249501	0.0829735			BCL2L1	7.15786	7.70887	5.04439	9.97473	10.1116	10.9164	-3.69721	0.012833	0.0410992
ALDH3A2	9.01584	8.76545	9.10703	10.0454	9.38775	9.70976	-0.751541	0.0252147	0.0833689			IRF1	9.97378	9.9719	11.4967	6.73846	7.28172	8.39401	3.0094	0.0128929	0.0410992
PSMA3	9.7378	9.4357	9.17478	10.0772	10.2222	10.7367	-0.895918	0.0254845	0.0837696			HLA-DRB1	10.2204	9.86267	11.1548	14.2924	12.4376	13.0544	-2.84887	0.0129819	0.0410992
RELA	10.1275	9.7339	9.84122	8.65162	9.11357	9.38977	0.849214	0.0257656	0.0837696			LILRB3	7.15786	7.6196	8.38387	5.04439	5.04439	6.23518	2.27912	0.0129859	0.0410992
IL23A	8.35426	8.41374	9.28924	7.73018	7.31534	6.79119	1.40684	0.0257753	0.0837696			GLS	12.0466	11.8447	12.2268	10.5555	10.9717	11.3462	1.08155	0.0130098	0.0410992
CD3G	9.66565	9.56884	9.03595	10.6812	10.4189	10.0173	-0.948997	0.026012	0.0840612			CD226	8.77257	9.32711	8.38387	10.5711	10.7503	9.90858	-1.58214	0.0134573	0.0422728
CD86	5.04439	6.67972	5.04439	7.22601	8.28857	7.71904	-2.15504	0.0261815	0.0841339			ALDH3A2	9.01584	8.76545	9.10703	9.37347	9.73191	9.64164	-0.619566	0.0139651	0.0436212
PSMB10	9.67618	9.64244	9.26457	10.2563	10.2804	9.90124	-0.618274	0.0264619	0.0843071			IRF9	10.6918	10.8724	11.5099	9.90272	9.90164	10.0846	1.06172	0.0141909	0.044079
FOSB	12.653	12.6186	14.3082	8.91114	10.632	6.53517	4.50055	0.0265302	0.0843071			CS	10.3278	9.9719	10.1548	11.3354	10.9335	10.7314	-0.848615	0.0144033	0.0444903
KLRG1	7.76272	7.8979	8.07902	6.74999	6.68731	5.27494	1.6758	0.0268171	0.0843329			MAP2K7	9.11979	9.05937	9.67338	8.03988	8.10757	8.56208	1.04767	0.014761	0.0453433
KIR3DL1/2	8.55018	9.41374	10.6013	6.71009	7.36743	7.70042	2.26244	0.0268332	0.0843329			PTPRC	13.8926	13.7476	14.318	12.8232	12.9698	13.3458	0.939799	0.0153191	0.0467989
PSPH	5.04439	5.04439	5.04439	6.96863	6.70361	5.63003	-1.3897	0.0273839	0.0855935			MTHFD2	9.39308	9.02501	9.54614	10.2956	10.5233	11.3028	-1.3858	0.0154369	0.0469012
IFI6	5.04439	6.35041	5.04439	7.23541	6.76704	7.06784	-1.5437	0.0277246	0.0861873			LTA	8.84902	8.75151	10.2583	13.5591	12.6967	11.3516	-3.24952	0.0157091	0.0474689
ENTPD1	9.08069	9.70164	7.96118	10.4615	11.0272	11.8948	-2.2133	0.0282185	0.0872486			PPIA	13.4402	13.2869	13.1053	15.3229	14.8777	14.0894	-1.48586	0.0164152	0.0493342
LAMP1	10.7048	10.5846	10.5307	11.1646	11.0433	11.6973	-0.695017	0.0285165	0.087696			CCL4/L1	5.04439	5.04439	5.04439	8.54582	11.4015	14.0246	-6.27957	0.0165494	0.0494703
NCAPG2	7.72264	7.73744	8.18795	8.30402	8.82033	8.83166	-0.769327	0.0292977	0.0892295			IDH3A	9.15033	8.58857	8.61605	10.4112	10.1035	9.54336	-1.23437	0.0169065	0.0502675
MKI67	6.82082	6.58857	5.04439	7.74999	8.74751	8.21062	-2.08477	0.0293272	0.0892295			RBX1	10.4278	9.97491	9.31348	11.4718	11.1449	11.1102	-1.33691	0.0176491	0.0521076
CXCR6	8.04863	8.21476	8.63541	8.87552	9.91962	9.8159	-1.23741	0.029992	0.0907694			CD3D	11.8812	11.4776	10.8117	13.5466	13.0393	12.5441	-1.65315	0.01775	0.0521076
LILRB3	7.15786	7.6196	8.38387	6.37802	6.71973	6.34052	1.24102	0.0302378	0.0910317			DECR1	9.03233	8.94153	7.76414	10.7241	10.6734	9.93944	-1.86629	0.0178065	0.0521076
GRPEL1	8.2594	7.40486	8.45099	6.37802	6.96934	7.0186	1.24976	0.0306899	0.0919091			HDAC7	8.76272	8.93538	8.97645	8.25685	8.57539	8.10852	0.577929	0.0192743	0.0561073
CTNNB1	11.4723	11.0818	11.2363	11.7414	11.5694	11.8634	-0.461249	0.0314169	0.0935962			CCL3/L1	7.35426	7.66493	9.05045	10.4889	12.3562	13.9503	-4.24195	0.0197638	0.0570102
CPT1A	7.43088	7.25484	5.04439	9.06929	9.06393	8.99842	-2.46718	0.0325353	0.0953962			ICOS	11.9227	11.2536	10.8619	9.75534	10.3298	9.5039	1.48308	0.0197895	0.0570102
MID1IP1	7.63899	7.6196	8.47268	8.77276	8.82779	9.32845	-1.06591	0.032612	0.0953962			CPT1B	8.18761	8.35041	8.63541	6.37347	7.09664	7.55711	1.38207	0.0199381	0.0571422
MIF	9.70732	9.53262	8.93015	10.002	10.6383	10.8209	-1.09707	0.032678	0.0953962			SOCS4	8.99075	8.85291	8.45099	9.46093	9.47874	9.29158	-0.645533	0.0201003	0.0573117
COX4I1	11.7677	11.3082	11.5307	11.9495	12.038	12.3505	-0.57716	0.0326882	0.0953962			TNFRSF6B	7.52709	7.77926	8.38387	5.86823	5.53346	6.92409	1.78815	0.0218033	0.0618501
DVL2	8.01584	8.0308	7.53588	8.35233	8.54076	8.35647	-0.555681	0.0331084	0.0959388			ACVR2A	6.61729	7.10941	7.89845	5.04439	5.43276	6.03541	1.70419	0.0224742	0.0630913
ALDOC	8.83028	8.77926	9.41782	8.4961	8.02229	7.93082	0.859382	0.0332785	0.0959388			RPTOR	6.96521	6.94766	5.04439	8.80481	8.78564	8.41062	-2.34794	0.0225297	0.0630913
FKBP1A	5.04439	6.10941	5.04439	6.47642	6.63727	7.36437	-1.42662	0.0333773	0.0959388			AURKA	6.82082	6.9719	7.49406	7.96207	7.74422	8.19098	-0.870163	0.0226374	0.0630913
NT5E	6.78235	7.49128	7.93015	8.48038	8.64994	9.53692	-1.48782	0.0335897	0.0960565			OAT	9.90381	9.57281	10.7903	8.80683	8.56353	8.85091	1.34855	0.0226947	0.0630913
LAT	9.42465	9.6834	9.07902	10.1133	9.84259	10.0895	-0.619424	0.0337983	0.0960565			PTK2B	10.6996	10.8031	10.6402	9.39381	9.68526	10.2637	0.933396	0.0229648	0.0635246
IRF5	5.04439	6.79293	5.04439	7.80783	7.14674	8.25381	-2.10889	0.033922	0.0960565			PDHA1	8.46771	7.8332	8.33733	8.95295	8.82756	8.98638	-0.70955	0.0236267	0.065032
GNG10	6.74282	6.87237	5.04439	8.04544	8.32591	7.91476	-1.87551	0.0355545	0.100183			STAM	11.5213	11.193	11.44	8.30921	9.25985	10.3321	2.08437	0.0245083	0.0671263
HK2	7.63899	7.9719	8.55634	7.24475	7.2613	6.82595	0.945076	0.0357721	0.100302			MPC2	8.97378	8.84637	9.51512	10.5343	10.1204	9.78871	-1.03605	0.025307	0.0689739
HSPE1	12.4332	12.3556	11.724	11.1373	11.5202	11.4844	0.790311	0.0365185	0.101896			FOSB	12.653	12.6186	14.3082	5.7885	5.92809	10.5503	5.77102	0.0254751	0.0690935
UBE2V1	11.0945	11.34	11.3462	11.461	11.6218	11.5876	-0.296583	0.0368661	0.102263			RAC2	9.70218	9.93229	8.33733	11.5988	11.535	10.7176	-1.95985	0.0267603	0.0722269
JAK2	8.06475	8.35041	8.42896	10.5971	9.87713	8.93348	-1.52119	0.0370076	0.102263			SGO2	6.74282	7.23494	5.04439	8.46093	8.70698	8.69008	-2.27861	0.0270351	0.0726159
IL7	6.66036	6.87237	7.53588	5.25403	6.37762	5.43363	1.33444	0.0378953	0.104212			CCR4	11.282	11.1578	10.5715	12.4616	12.4338	11.6369	-1.1737	0.0279712	0.0745633
OAT	9.90381	9.57281	10.7903	8.00205	8.01578	9.24955	1.66651	0.0388998	0.106011			TIGIT	10.3543	10.3959	8.74644	11.5576	11.6276	11.9081	-1.86554	0.0280283	0.0745633
CCL5	6.66036	7.06501	5.04439	8.53468	10.2913	13.014	-4.35675	0.0391021	0.106011			GRK2	10.5587	10.5748	11.1311	11.9846	11.52	11.3902	-0.876704	0.0282317	0.0747469
TNFSF13B	5.04439	6.94766	5.04439	9.26095	7.70361	7.60356	-2.51056	0.0391056	0.106011			TGFBR2	9.56725	8.75151	9.42896	8.34309	7.593	8.29308	1.17285	0.0284162	0.0748787
CXCL3	6.61729	6.92299	8.18795	5.04439	6.06077	5.65603	1.65568	0.0426376	0.114806			CXCR3	8.45554	8.40486	7.76414	7.21171	7.35693	7.58665	0.823083	0.0293467	0.0769659
SOCS5	8.59526	8.53262	9.12084	8.17808	8.16452	8.24955	0.552192	0.0427512	0.114806			PLCB2	9.40579	10.0366	9.68272	8.74058	9.00609	9.17324	0.735049	0.0295366	0.0771003
SMARCA4	9.30761	9.24492	9.23948	9.98404	9.93351	9.42987	-0.518471	0.0437354	0.116551			IL2RG	12.294	12.0409	11.1447	12.9588	13.0388	12.9505	-1.15619	0.0297842	0.0773832
TOMM6	8.59526	8.3779	7.83286	8.90526	9.11357	9.74349	-0.985436	0.0438085	0.116551			DUSP1	13.6393	13.8037	14.947	6.41653	6.46711	11.7081	5.93275	0.0302023	0.0777709
IL2RB	10.5095	10.4071	9.49406	10.9672	11.3649	12.1055	-1.34229	0.0444718	0.11742			UBA5	8.01584	8.16304	8.69199	9.02604	9.09938	9.72261	-0.992382	0.0302132	0.0777709
SMAD2	9.47979	9.10941	8.65452	9.72851	10.0384	10.6934	-1.07221	0.0446542	0.11742			DDIT4	9.85367	9.96286	10.7195	5.59586	6.59688	8.78234	3.18697	0.031257	0.0800871
NRF1	7.52709	7.66493	7.96118	6.01302	6.49466	7.27494	1.12353	0.0447524	0.11742			CPT1A	7.43088	7.25484	5.04439	9.06378	9.01192	9.12707	-2.49089	0.0316446	0.0807081
CTNNA1	7.80172	8.35963	8.47268	9.1535	10.0874	11.4638	-2.02357	0.0449563	0.11742			OAS3	5.04439	6.99575	5.04439	7.7926	7.61231	8.45134	-2.25724	0.0319495	0.0811139
PDK3	8.24532	7.66493	7.93015	8.36523	8.77091	9.17285	-0.822863	0.0457022	0.118826			CMIP	7.45554	7.40486	7.65452	6.02951	5.96461	7.04963	1.15706	0.0323315	0.0817106
ICAM1	7.55018	8.08738	8.16148	8.63396	8.35716	8.83451	-0.675533	0.0464743	0.119585			PTGER4	10.6918	10.6215	11.9764	8.95295	8.46286	9.94325	1.97691	0.0331464	0.083391
EGR1	9.40579	9.56884	10.4619	7.63396	9.02229	7.04834	1.91063	0.0465323	0.119585			NKG7	7.09646	7.45733	7.86602	8.64874	9.3864	10.8196	-2.14498	0.0336026	0.0841578
CS	10.3278	9.9719	10.1548	10.4085	10.5028	10.7198	-0.392209	0.0467989	0.119585			TRAC	13.2154	12.9613	12.0648	14.0109	14.5135	13.6996	-1.32745	0.0346393	0.0863652
WAS	9.38025	9.44005	9.33733	10.6304	10.4115	9.6528	-0.845695	0.0468303	0.119585			CD69	11.5051	11.2986	12.6294	5.39516	7.06335	9.94135	4.34442	0.03539	0.0875199
TRIM25	8.36731	8.29383	8.38387	9.49415	9.38775	8.58338	-0.806753	0.0491521	0.124377			SMARCA4	9.30761	9.24492	9.23948	9.78234	9.61231	10.2781	-0.626903	0.0355095	0.0875199
CCR4	11.282	11.1578	10.5715	12.7952	12.5977	11.4885	-1.29005	0.0491762	0.124377			CTNNB1	11.4723	11.0818	11.2363	11.6703	11.6973	12.0989	-0.558717	0.0355746	0.0875199
RAC2	9.70218	9.93229	8.33733	10.5299	10.7436	11.036	-1.4459	0.0494949	0.124377			CD247	10.684	10.7946	10.8075	8.89893	9.38527	10.2621	1.2466	0.0358593	0.0878316
PDCD1LG2	5.04439	5.04439	5.04439	5.89936	5.54981	6.80287	-1.03962	0.0495767	0.124377			ITGAM	7.38025	7.17354	7.61605	7.86045	8.80424	8.29009	-0.928315	0.0368856	0.0899491
LPAR6	10.1004	10.0452	8.78163	11.3588	10.793	12.6971	-1.9739	0.0498241	0.124452			OPA1	9.40579	9.07624	9.88233	10.2094	10.2641	10.0811	-0.730099	0.0384134	0.0932657
SERINC1	12.3328	12.0929	12.4673	11.2459	11.1638	12.0267	0.818862	0.050504	0.125601			CD86	5.04439	6.67972	5.04439	9.61909	8.83416	6.97711	-2.88728	0.0389538	0.0941665
DIABLO	9.23111	9.09844	9.27696	8.65513	8.6914	9.07508	0.394963	0.0523862	0.12938			OASL	7.43088	7.77926	11.1036	5.577	5.04439	5.04439	3.5493	0.0400198	0.0963247
SH3BP2	7.35426	7.69437	7.86602	8.79835	8.30469	8.02858	-0.738991	0.0524757	0.12938			IFIT2	8.12749	7.8979	12.2043	5.35144	5.04439	5.35448	4.15978	0.0413119	0.0990061
SELPLG	6.70218	7.1311	5.04439	8.75653	8.06077	7.77348	-1.90437	0.0529545	0.13			IL6ST	12.7409	11.8611	13.0148	11.4551	11.0206	9.81703	1.77469	0.0418457	0.0998549
RPTOR	6.96521	6.94766	5.04439	7.55359	8.65414	8.92013	-2.05687	0.0542066	0.132505			ACTN1	7.87668	7.6196	5.04439	10.0997	9.1518	9.5781	-2.76299	0.0430703	0.102338
CD40	5.04439	5.04439	5.04439	5.87552	5.71973	7.1248	-1.19562	0.0547275	0.133209			SHMT1	6.61729	6.49128	5.04439	7.89893	7.41087	7.42159	-1.52614	0.0449489	0.106347
AFDN	7.66036	7.80648	8.97645	9.46048	9.12874	9.28746	-1.14447	0.0553436	0.134138			TGIF2	10.5757	10.2866	10.2458	9.84082	9.85619	9.09488	0.772071	0.0468713	0.110426
SLC25A6	11.8835	11.5028	11.3075	11.933	12.1501	12.495	-0.628109	0.0558683	0.134838			KLRC1/2	6.61729	7.60417	7.89845	5.04439	5.04439	6.57687	1.81808	0.0470701	0.110426
RBX1	10.4278	9.97491	9.31348	10.6803	10.7207	11.1712	-0.952011	0.0572051	0.137484			RUNX3	11.9802	11.7955	12.4303	10.6277	10.3626	11.6123	1.20111	0.0473207	0.110547
IFIT2	8.12749	7.8979	12.2043	5.82661	5.84259	5.49253	3.68931	0.0582578	0.139429			COX4I1	11.7677	11.3082	11.5307	12.4082	11.9319	11.9708	-0.568143	0.0483755	0.112539
TFAM	8.8583	8.64244	9.07902	8.41157	8.48054	8.60356	0.361362	0.0588568	0.140275			HAVCR2	7.09646	7.21476	5.04439	8.19016	9.54154	11.3655	-3.2472	0.0487041	0.112831
TIMP1	7.63899	7.6196	7.65452	8.35664	9.0765	10.5723	-1.69746	0.05999	0.142383			FUT7	8.2594	8.57281	8.18795	10.0321	10.4328	8.79294	-1.41255	0.0496556	0.114558
CIITA	5.04439	6.45733	5.04439	9.06138	8.3623	6.37223	-2.4166	0.0606992	0.143091			XAF1	7.87668	8.7585	8.16148	5.577	5.82591	7.62513	1.92287	0.050621	0.11611
HDAC8	7.52709	7.54075	5.04439	9.38859	9.12269	8.42232	-2.27379	0.0607888	0.143091			CD3E	11.4168	11.3993	10.6687	12.6251	12.3392	11.6562	-1.04526	0.0508237	0.11611
SOCS4	8.99075	8.85291	8.45099	9.16338	9.21087	9.17959	-0.41973	0.061149	0.143349			PSMB10	9.67618	9.64244	9.26457	10.7068	10.4322	9.83561	-0.79715	0.0509546	0.11611
OASL	7.43088	7.77926	11.1036	5.42806	6.06077	5.70665	3.03941	0.0622747	0.145392			EGR1	9.40579	9.56884	10.4619	5.04439	7.45004	8.35734	2.86158	0.0515052	0.116567
OAS2	8.27334	9.08738	8.99156	10.0334	9.96934	9.19519	-0.948542	0.0634104	0.147442			PTGS2	5.04439	6.73744	5.04439	8.39516	7.69072	11.5393	-3.59964	0.0515747	0.116567
CD52	12.5147	12.6206	11.3344	13.643	13.1551	13.0595	-1.12934	0.0661154	0.153109			IL2RB	10.5095	10.4071	9.49406	10.8289	11.4317	12.0106	-1.28685	0.051905	0.116839
COX7B	10.835	10.5448	10.3896	11.0686	11.1363	11.985	-0.806851	0.0666007	0.153611			MAP3K7	9.41839	9.17875	9.31348	9.5015	9.61135	9.884	-0.362077	0.0530654	0.118969
OAS3	5.04439	6.99575	5.04439	7.17808	7.4177	7.39557	-1.6356	0.0669543	0.153807			OMA1	6.93045	7.17354	5.04439	8.57937	8.02927	8.13542	-1.86523	0.054713	0.12217
PGK1	11.6457	11.2745	11.0576	11.8328	12.3849	13.3848	-1.20824	0.0676058	0.153841			ACSL5	8.73277	8.84637	8.51512	10.7353	9.50584	9.39122	-1.17936	0.0555686	0.123585
AHR	11.7872	11.7374	11.9124	10.226	10.7436	11.5552	0.970767	0.0676831	0.153841			NDUFA6	9.96521	9.60804	9.42896	10.4066	10.0605	10.082	-0.515614	0.055977	0.123997
OMA1	6.93045	7.17354	5.04439	8.15845	8.11052	7.92549	-1.68203	0.0677761	0.153841			MAP3K14	9.69702	9.67234	10.44	9.39112	8.48189	9.02286	0.971171	0.0563105	0.124241
UBE2I	9.73277	9.64621	9.26457	9.76629	10.2265	10.3475	-0.565574	0.0682541	0.154314			GRPEL1	8.2594	7.40486	8.45099	7.20559	7.27689	6.72593	0.968946	0.0567709	0.124761
IL12RB1	8.63899	8.87237	8.38387	10.156	9.5225	8.95196	-0.911736	0.0720069	0.162157			LRRC32	7.32778	7.21476	7.96118	5.7885	6.94037	5.04439	1.57682	0.0578888	0.126717
TET2	9.5897	9.08182	9.79891	9.99929	10.1806	9.93082	-0.546765	0.0724572	0.162532			NFKB2	12.3361	12.1162	12.28	10.7443	10.0689	11.8354	1.36126	0.0585655	0.127213
RPL3	12.2751	11.6788	12.6233	10.9609	10.8407	11.8101	0.988496	0.0740657	0.16528			OAS2	8.27334	9.08738	8.99156	9.96932	9.68069	9.27353	-0.857089	0.0585727	0.127213
OPA1	9.40579	9.07624	9.88233	9.90526	10.0401	10.2864	-0.622463	0.0742606	0.16528			TNFRSF18	8.93045	8.94766	8.74644	9.58999	10.3836	11.8305	-1.7265	0.0588128	0.127237
SCD	7.55018	7.42256	8.47268	9.91261	10.7046	8.31628	-1.82936	0.0779798	0.17263			UBE2V1	11.0945	11.34	11.3462	11.6959	11.5253	11.4355	-0.292052	0.0605936	0.130582
FUT7	8.2594	8.57281	8.18795	8.59798	10.6051	10.3465	-1.50981	0.0781663	0.17263			CXCR4	13.8892	13.7261	14.7092	13.4635	12.8141	11.9875	1.35314	0.0612878	0.131568
TGFBR2	9.56725	8.75151	9.42896	8.44841	8.54529	8.84019	0.637945	0.0835867	0.183555			ISG15	9.34768	9.69801	10.2139	8.45835	9.08009	7.34298	1.4594	0.0617334	0.132014
TRAF3	10.7478	10.3388	10.724	10.1234	10.2558	10.3839	0.349154	0.083755	0.183555			FOS	12.2231	12.3052	14.6678	5.04439	6.65018	11.4623	5.34638	0.0626198	0.133397
NCR3	5.04439	7.25484	5.04439	8.37377	8.00924	6.8599	-1.96643	0.0858092	0.187339			CTNND1	6.96521	7.10941	7.61605	5.04439	5.04439	6.82014	1.59391	0.0630005	0.133696
CD7	10.0446	9.46162	8.97645	10.0387	10.2913	10.9585	-0.935295	0.0862649	0.187618			GNG10	6.74282	6.87237	5.04439	7.57225	8.27447	7.62987	-1.60567	0.0635225	0.134291
TIGIT	10.3543	10.3959	8.74644	11.1609	10.7554	11.6508	-1.35681	0.0871165	0.188419			TRAF3	10.7478	10.3388	10.724	10.3755	10.113	10.1102	0.403967	0.0640262	0.134843
PTCD1	5.04439	6.6196	5.04439	6.92282	6.71973	6.65603	-1.19673	0.0873644	0.188419			TFRC	11.2768	11.1994	12.0046	12.4988	11.9344	12.4091	-0.787153	0.0643446	0.135002
PDHA1	8.46771	7.8332	8.33733	8.86647	8.70361	8.52815	-0.486664	0.0880897	0.188419			IL6R	8.92162	8.68706	8.21395	7.6555	6.98253	5.04439	2.04674	0.0648609	0.135574
CCR7	11.2204	10.6003	10.201	9.83436	9.83521	8.21936	1.37758	0.0885308	0.188419			MID1IP1	7.63899	7.6196	8.47268	8.5312	8.84072	9.67755	-1.10607	0.0670211	0.139565
MAX	12.0807	11.7312	11.4009	11.4188	11.2244	10.8835	0.562082	0.0886684	0.188419			IL15	6.78235	6.94766	7.53588	6.04332	5.04439	6.51675	1.22047	0.0676198	0.140286
ARAF	7.83968	7.87237	8.0213	7.24475	7.71169	6.61686	0.720018	0.08906	0.188419			PRDM1	10.0527	10.0163	10.3666	10.3646	10.5202	10.4372	-0.295478	0.0694391	0.143525
USP15	11.8571	11.8772	12.1018	11.5662	11.0718	9.94933	1.08294	0.0892054	0.188419			ACVR1B	7.09646	6.58857	7.99156	5.35144	5.04439	6.63459	1.54872	0.071793	0.147774
LDHA	10.937	10.6575	11.0576	11.0041	11.8945	11.8724	-0.706313	0.0892682	0.188419			BID	7.24532	7.1943	7.79891	6.82892	6.95859	6.15856	0.764154	0.0720265	0.147774
BATF3	5.04439	6.52444	5.04439	5.99099	9.08275	9.02609	-2.49553	0.0926244	0.194784			SOCS5	8.59526	8.53262	9.12084	8.23896	7.88427	8.38843	0.579019	0.0725804	0.148363
CCR2	7.03233	7.23494	7.61605	7.10818	5.78247	5.37223	1.20681	0.0937005	0.196325			SDHB	9.74782	9.36422	9.78163	10.2956	10.1191	9.84175	-0.454247	0.073117	0.148912
TNFSF9	7.15786	6.79293	7.93015	5.69655	6.54981	6.69416	0.980145	0.098806	0.206055			STAT6	10.1275	9.93229	9.62576	9.59703	9.2781	8.76522	0.68173	0.0735634	0.149275
MPC2	8.97378	8.84637	9.51512	9.47046	9.79203	10.6011	-0.842759	0.0991334	0.206055			IFI6	5.04439	6.35041	5.04439	7.22994	6.64268	6.27202	-1.23515	0.0752453	0.152132
COX19	8.63899	8.28418	7.89845	8.00205	7.53166	7.0385	0.749803	0.0994249	0.206055			AKT1	8.2594	8.46589	8.93015	9.08563	8.99141	8.99742	-0.473006	0.0779003	0.15693
ACVR2A	6.61729	7.10941	7.89845	5.92282	6.3978	6.60356	0.90032	0.101011	0.208586			GLUD1/2	11.1765	11.1053	11.3724	11.6496	11.859	11.3408	-0.398411	0.0795154	0.159605
TRIM34	7.15786	7.1311	5.04439	8.26325	8.19366	7.54911	-1.55755	0.101791	0.209207			DVL2	8.01584	8.0308	7.53588	8.72353	8.16101	8.32848	-0.543506	0.0799031	0.159806
UBE2F	8.68142	8.56486	8.21395	9.43215	8.64994	9.06542	-0.562427	0.102043	0.209207			PIK3C3	9.3738	9.12571	9.52553	8.56509	8.77368	9.19258	0.497895	0.0846371	0.168193
ICOS	11.9227	11.2536	10.8619	10.9445	10.4687	9.94539	0.893241	0.102453	0.209296			MAML2	9.93484	9.64997	9.84122	7.16828	5.86508	9.37014	2.34085	0.0847016	0.168193
SLC2A1	5.04439	6.35041	5.04439	6.21655	6.4758	6.57659	-0.943249	0.103209	0.210091			NFKBIA	13.5623	13.2265	14.5481	11.4441	11.3178	13.3443	1.74353	0.0851812	0.168256
SGO2	6.74282	7.23494	5.04439	7.50001	8.2391	7.68788	-1.46828	0.103812	0.210569			COX16	7.47979	7.9719	8.63541	9.52629	9.06194	8.52186	-1.00766	0.0853385	0.168256
HACD4	8.27334	8.44005	5.04439	9.64811	10.0497	9.15701	-2.36566	0.105486	0.213209			CCL17	5.04439	5.04439	5.04439	9.02778	5.30565	8.88301	-2.69442	0.0912759	0.179326
CD96	9.75777	9.79633	9.56646	10.676	9.8481	11.3693	-0.924268	0.106613	0.213852			SMAD3	9.91275	9.57677	9.48341	8.21477	7.7195	9.48049	1.18605	0.0931459	0.182356
DUSP1	13.6393	13.8037	14.947	11.1126	13.1497	7.456	3.55722	0.106821	0.213852			TRIM34	7.15786	7.1311	5.04439	8.36249	8.07174	7.66722	-1.58937	0.0945717	0.183973
PTK2B	10.6996	10.8031	10.6402	10.4209	10.37	9.52815	0.607972	0.106926	0.213852			STAT5B	10.8606	10.8031	10.3608	10.2701	10.3133	10.3849	0.352038	0.0946334	0.183973
SEC22B	8.94794	8.7585	9.05045	9.12597	9.11357	9.5543	-0.345655	0.109129	0.217498			AFDN	7.66036	7.80648	8.97645	9.07391	9.14651	10.8417	-1.53962	0.0966504	0.187239
ACTN1	7.87668	7.6196	5.04439	9.45647	8.11052	8.9572	-1.9945	0.113117	0.224663			TNFRSF9	9.39945	9.24492	8.96118	9.33329	11.0766	10.7408	-1.18172	0.0978009	0.18881
LTA	8.84902	8.75151	10.2583	11.4347	11.5396	9.63494	-1.58346	0.114482	0.226587			ICOSLG	8.79207	8.62725	8.97645	8.24793	7.4586	5.60602	1.6944	0.0983857	0.189282
IL21	6.70218	6.73744	5.04439	5.04439	5.04439	5.04439	1.11694	0.116161	0.22789			NOTCH1	8.62818	8.77926	8.53588	8.21782	8.03214	8.57442	0.372981	0.0989787	0.189456
CXCR5	6.78235	6.73744	5.04439	5.04439	5.04439	5.04439	1.14367	0.116185	0.22789			ATP5MG	9.62818	9.39144	9.5865	10.1372	9.72395	9.73365	-0.329569	0.0998391	0.189456
PFKFB4	5.04439	5.04439	5.04439	5.04439	5.35716	5.37223	-0.213535	0.116337	0.22789			MTHFS	7.91275	7.95983	8.05045	8.16196	8.22011	8.73695	-0.398666	0.100195	0.189456
TLR4	6.66036	6.79293	5.04439	5.04439	5.04439	5.04439	1.1215	0.116734	0.22789			SERPINB9	11.0925	10.4226	10.6966	6.12349	7.60075	10.3968	2.69689	0.100564	0.189456
CD1A	5.04439	7.21476	7.65452	5.04439	5.04439	5.04439	1.5935	0.119472	0.231612			CCL28	7.70218	8.12029	8.10703	9.0015	8.29374	8.3372	-0.567643	0.100641	0.189456
IGF1R	5.04439	5.04439	5.04439	5.66907	5.04439	5.80287	-0.461048	0.119826	0.231612			TNFRSF4	7.61729	7.66493	5.04439	8.20559	8.62947	9.6787	-2.06238	0.100667	0.189456
IL10	5.04439	5.04439	5.04439	5.04439	9.8645	9.01106	-2.92893	0.119855	0.231612			RPL3	12.2751	11.6788	12.6233	11.9044	11.0987	11.1692	0.801654	0.100861	0.189456
TNFRSF4	7.61729	7.66493	5.04439	8.14853	8.40779	9.20622	-1.81198	0.120922	0.232887			PPP2R5D	8.17281	8.0537	5.04439	9.39112	9.36378	9.05844	-2.18081	0.101433	0.189887
CD200	8.32778	8.14183	8.10703	5.89936	7.60292	7.66245	1.1373	0.122412	0.234229			SKP1	11.9027	11.4755	12.0702	12.3685	12.0366	12.3648	-0.440543	0.102093	0.190202
IRF7	9.0886	8.73744	9.23948	8.42806	8.49466	6.81446	1.10945	0.123022	0.234229			TYK2	9.4121	9.44005	9.47268	8.45319	8.45219	9.40511	0.67145	0.102285	0.190202
CCL4/L1	5.04439	5.04439	5.04439	5.04439	10.3928	12.0511	-4.11837	0.123233	0.234229			PPARA	7.5729	7.44005	7.65452	7.88366	7.69072	8.30498	-0.403962	0.102969	0.19055
MAP3K14	9.69702	9.67234	10.44	9.49806	9.5225	9.18852	0.533434	0.123257	0.234229			NCR3	5.04439	7.25484	5.04439	8.10715	8.78394	6.6156	-2.05436	0.103157	0.19055
SHMT1	6.61729	6.49128	5.04439	6.73681	7.21656	7.31628	-1.0389	0.124305	0.234254			DIABLO	9.23111	9.09844	9.27696	9.16354	8.74247	8.82221	0.292758	0.104326	0.191832
LAMTOR1	7.38025	7.4744	5.04439	8.16338	8.04806	8.34052	-1.55097	0.124323	0.234254			CXCL3	6.61729	6.92299	8.18795	6.72995	5.04439	5.62513	1.44292	0.104542	0.191832
COLEC12	5.04439	7.31294	7.76414	5.04439	5.04439	5.13407	1.63287	0.124499	0.234254			PTCD1	5.04439	6.6196	5.04439	6.651	6.71593	6.63459	-1.09771	0.105036	0.19202
COX16	7.47979	7.9719	8.63541	8.40325	8.90736	8.99842	-0.740643	0.124958	0.234347			HDAC8	7.52709	7.54075	5.04439	8.28036	8.21254	9.13209	-1.83758	0.105335	0.19202
ATP5MG	9.62818	9.39144	9.5865	9.61068	9.81659	10.0978	-0.30631	0.126177	0.23586			TAOK2	7.82082	8.12029	7.69199	7.38977	7.50481	7.73035	0.336065	0.106005	0.19261
IL2	5.04439	6.8199	7.53588	5.04439	5.04439	5.04439	1.42233	0.127193	0.236985			TRIM26	8.60632	8.87879	9.23948	8.68882	8.19983	7.63459	0.733786	0.107973	0.195547
IL3	5.04439	6.73744	7.45099	5.04439	5.04439	5.04439	1.36655	0.128024	0.23776			PRKCD	8.28714	8.24492	8.72852	9.06209	8.71057	8.68554	-0.399203	0.112278	0.202519
RORC	7.87668	6.99575	5.04439	5.04439	5.04439	5.04439	1.59455	0.129427	0.238994			IKBKE	9.5329	10.123	8.96118	8.72782	8.96311	8.84481	0.693785	0.112551	0.202519
ISG15	9.34768	9.69801	10.2139	8.61608	9.63939	8.4261	0.859355	0.13072	0.238994			IL21	6.70218	6.73744	5.04439	5.04439	5.04439	5.04439	1.11694	0.116161	0.207713
CD27	8.01584	7.93538	5.04439	10.1707	9.87354	7.86548	-2.30472	0.131012	0.238994			CXCR5	6.78235	6.73744	5.04439	5.04439	5.04439	5.04439	1.14367	0.116185	0.207713
IRF1	9.97378	9.9719	11.4967	9.16092	9.8315	7.36437	1.6952	0.131032	0.238994			TLR4	6.66036	6.79293	5.04439	5.04439	5.04439	5.04439	1.1215	0.116734	0.207754
IL20	5.04439	6.87237	7.76414	5.04439	5.04439	5.04439	1.51591	0.131181	0.238994			JUN	12.137	12.0678	13.5614	8.6555	8.69616	12.4257	2.66298	0.118099	0.207754
KLF2	12.9359	13.1907	13.6569	12.7782	12.5216	10.855	1.20958	0.131196	0.238994			ANGPT2	5.04439	7.10941	7.45099	5.04439	5.04439	5.04439	1.49054	0.118432	0.207754
MTHFS	7.91275	7.95983	8.05045	8.16338	8.18207	8.82021	-0.414215	0.132386	0.240298			ACVR1C	6.8583	7.45733	7.61605	8.69102	7.79243	7.73914	-0.763639	0.118657	0.207754
IL12B	5.04439	7.08738	8.0213	5.04439	5.04439	5.0966	1.6559	0.132752	0.240298			CEACAM1	5.04439	6.79293	5.04439	6.44801	7.39311	9.62868	-2.19603	0.118682	0.207754
CDC26	9.65505	9.30819	8.42896	9.63751	9.91788	9.97279	-0.711995	0.133782	0.241166			COLEC12	5.04439	7.31294	7.76414	5.04439	5.04439	5.04439	1.66277	0.119361	0.207754
CD274	5.04439	5.04439	5.04439	5.42806	5.43733	6.76753	-0.833247	0.134418	0.241166			CD1A	5.04439	7.21476	7.65452	5.04439	5.04439	5.04439	1.5935	0.119472	0.207754
ANGPT2	5.04439	7.10941	7.45099	5.04439	5.27227	5.04439	1.41458	0.134497	0.241166			IL26	5.04439	7.52444	7.86602	5.04439	5.04439	5.07764	1.75614	0.119477	0.207754
FCAR	5.04439	6.67972	7.61605	5.04439	5.04439	5.04439	1.40233	0.135434	0.242089			IL1RN	5.04439	5.04439	5.04439	5.04439	6.18701	5.99191	-0.696709	0.119571	0.207754
FOXP3_delta7	7.70218	6.79293	5.04439	8.29506	8.3978	7.46338	-1.53891	0.138796	0.247325			MT2A	7.80172	7.38694	8.42896	8.56029	8.32451	9.49744	-0.921541	0.120927	0.209456
PLCG1	11.3025	11.3608	11.5915	11.3917	10.4543	9.75856	0.88339	0.14036	0.249335			TIMM17A	9.5729	9.23994	9.52553	9.61563	9.69977	9.64866	-0.208566	0.122648	0.211067
TYROBP	5.04439	6.6196	7.69199	5.04439	5.04439	5.04439	1.4076	0.141109	0.249431			CPA3	5.04439	7.15248	7.79891	5.04439	5.04439	5.04439	1.62087	0.123098	0.211067
CPA3	5.04439	7.15248	7.79891	5.04439	5.31534	5.04439	1.53055	0.141286	0.249431			ATG14	8.50363	8.27447	8.63541	8.05017	7.61996	8.35448	0.462965	0.123329	0.211067
KYAT1	5.04439	6.49128	5.04439	7.41157	7.06077	5.82595	-1.23941	0.142903	0.251509			CD84	10.2095	10.6723	10.1345	10.1691	9.83662	9.8315	0.393065	0.123375	0.211067
GRK2	10.5587	10.5748	11.1311	11.0454	11.4923	11.0366	-0.43659	0.144183	0.252984			CDC42	12.0075	11.7758	11.8475	12.0665	12.0695	12.6066	-0.370606	0.126016	0.214644
FOXP3_delta2	10.9458	10.9538	10.2646	11.4951	11.6698	10.8416	-0.614142	0.145296	0.254157			MFN2	8.79207	8.74449	9.22677	9.20252	9.16755	9.63459	-0.413776	0.126239	0.214644
IRF4	11.1023	10.4509	11.0966	11.9697	11.4657	11.0575	-0.614363	0.146029	0.254661			SLC2A2	5.04439	7.17354	8.0213	5.04439	5.04439	5.04439	1.70202	0.126964	0.21522
PRKAB2	7.87668	7.87237	7.86602	8.25864	7.87893	8.60022	-0.37424	0.146867	0.255343			CXCL14	5.04439	6.8979	7.72852	5.04439	5.04439	5.04439	1.51254	0.12927	0.217861
CD163	5.04439	6.38694	7.49406	5.04439	5.04439	5.04439	1.26407	0.148851	0.258008			RORC	7.87668	6.99575	5.04439	5.04439	5.04439	5.04439	1.59455	0.129427	0.217861
IFNB1	5.04439	6.52444	7.76414	5.04439	5.04439	5.04439	1.39993	0.149552	0.258441			IL12B	5.04439	7.08738	8.0213	5.04439	5.04439	5.04439	1.6733	0.129698	0.217861
PPP2R5D	8.17281	8.0537	5.04439	8.82037	8.90736	8.98053	-1.81245	0.15162	0.261225			IL20	5.04439	6.87237	7.76414	5.04439	5.04439	5.04439	1.51591	0.131181	0.218979
SLAMF7	5.04439	5.04439	5.04439	6.09791	5.04439	7.0385	-1.01587	0.152538	0.262017			CCL25	5.04439	6.79293	7.65452	5.04439	5.04439	5.04439	1.45289	0.131421	0.218979
MDFIC	5.04439	5.04439	5.04439	5.55359	5.04439	5.3081	-0.257634	0.154593	0.264752			SLC2A1	5.04439	6.35041	5.04439	6.0015	6.40645	7.11191	-1.02688	0.131545	0.218979
TIMM23	9.01584	8.8332	9.12084	9.12344	9.26954	9.90937	-0.444157	0.157199	0.268412			IFI30	5.04439	6.31294	8.10703	8.39516	7.70877	8.53959	-1.72639	0.135292	0.224111
MYC	9.39308	8.77926	9.49406	10.4095	10.0843	9.27494	-0.700782	0.158269	0.269214			FCAR	5.04439	6.67972	7.61605	5.04439	5.04439	5.04439	1.40233	0.135434	0.224111
IL6R	8.92162	8.68706	8.21395	7.76953	8.3364	6.15245	1.18809	0.158611	0.269214			CDC26	9.65505	9.30819	8.42896	9.85655	9.9157	9.68668	-0.688912	0.137122	0.226231
SLC2A2	5.04439	7.17354	8.0213	5.05609	5.3978	5.20622	1.52637	0.161853	0.273905			CD8B	5.04439	6.73744	7.83286	5.04439	5.04439	5.04439	1.49384	0.139317	0.228227
CXCL1	5.04439	6.1943	7.45099	5.04439	5.04439	5.04439	1.1855	0.163228	0.274607			CCL15	5.04439	6.64997	7.69199	5.04439	5.04439	5.04439	1.41773	0.139422	0.228227
CCL21	5.04439	6.1943	7.45099	5.04439	5.04439	5.04439	1.1855	0.163228	0.274607			CHMP3	9.46164	9.65373	9.56646	9.48515	8.90164	9.29904	0.331997	0.140243	0.228227
CCL8	5.04439	6.67972	7.79891	5.32618	5.04439	5.04439	1.36935	0.164271	0.274942			MAPK12	5.04439	5.04439	5.04439	6.05699	6.7372	5.04439	-0.901802	0.140627	0.228227
CCL17	5.04439	5.04439	5.04439	5.39489	5.43733	7.00854	-0.902527	0.164388	0.274942			AHR	11.7872	11.7374	11.9124	11.8472	10.9586	11.0663	0.521637	0.140955	0.228227
SLC3A2	10.7478	10.184	10.616	9.93297	9.99606	10.4364	0.394115	0.165369	0.275776			TYROBP	5.04439	6.6196	7.69199	5.04439	5.04439	5.04439	1.4076	0.141109	0.228227
CTSW	5.04439	7.38694	7.69199	7.33495	8.68731	9.17959	-1.69284	0.166327	0.276446			CCL8	5.04439	6.67972	7.79891	5.04439	5.04439	5.04439	1.46328	0.1413	0.228227
CLDN23	5.04439	6.23494	7.61605	5.04439	5.04439	5.04439	1.25407	0.166737	0.276446			CCL19	5.04439	6.58857	7.65452	5.04439	5.04439	5.04439	1.38477	0.141615	0.228227
LILRA1	5.04439	6.8199	8.0213	5.04439	5.04439	5.40326	1.46452	0.1687	0.278891			PML	9.23111	9.49964	9.94575	9.27305	9.05066	9.16836	0.394808	0.144492	0.232189
MAPK12	5.04439	5.04439	5.04439	5.04439	7.36743	6.0966	-1.12508	0.169196	0.278906			PRF1	7.70218	8.60417	7.61605	7.97653	10.4829	11.8691	-2.13537	0.14515	0.232553
PSAT1	6.70218	6.94766	7.76414	7.95731	8.07337	7.34852	-0.655072	0.169915	0.279285			LAMTOR1	7.38025	7.4744	5.04439	8.30349	8.14519	7.82014	-1.45659	0.145555	0.232553
IDO1	5.04439	6.15248	7.53588	5.04439	5.04439	5.04439	1.19985	0.17127	0.280707			HACD4	8.27334	8.44005	5.04439	9.93455	10.087	8.3772	-2.21366	0.146983	0.234163
IFNAR1	10.139	9.60804	8.78163	10.2586	9.85905	10.719	-0.769369	0.174493	0.285171			CCL22	5.04439	6.38694	7.49406	5.04439	5.04439	5.04439	1.26407	0.148851	0.235589
CCL15	5.04439	6.64997	7.69199	5.21655	5.31534	5.04439	1.27003	0.176217	0.287168			CD163	5.04439	6.38694	7.49406	5.04439	5.04439	5.04439	1.26407	0.148851	0.235589
CXCL14	5.04439	6.8979	7.72852	5.29055	5.4758	5.04439	1.28669	0.184404	0.299657			IFNB1	5.04439	6.52444	7.76414	5.04439	5.04439	5.04439	1.39993	0.149552	0.235589
GARS	10.1802	9.70526	10.5665	10.4433	10.6894	10.5621	-0.414271	0.184931	0.299662			PTGDR2	6.70218	6.9719	5.04439	5.04439	5.3615	5.04439	1.0894	0.149573	0.235589
CCL19	5.04439	6.58857	7.65452	5.04439	5.51328	5.04439	1.22847	0.187498	0.302963			GFER	6.82082	7.42256	7.57652	6.95112	6.8779	6.69913	0.430585	0.150332	0.236114
LCK	10.715	10.6387	10.3666	11.2877	11.5616	10.4826	-0.537214	0.189925	0.30602			ATG7	9.17281	9.15248	9.5865	8.13643	7.98253	9.36162	0.810402	0.151987	0.238042
IFIT1	5.04439	6.31294	8.49406	5.04439	5.04439	5.04439	1.57274	0.193497	0.3109			UQCR10	7.82082	8.0537	8.38387	8.86045	8.72306	8.12539	-0.483503	0.157617	0.246166
FAM30A	5.04439	6.38694	7.61605	5.04439	5.35716	5.20622	1.14653	0.200136	0.320667			TRAF6	8.94794	8.95983	9.00651	8.60287	7.84236	8.86905	0.533331	0.158531	0.246899
MMP9	6.61729	5.04439	8.05045	5.04439	5.35716	5.3081	1.33416	0.201383	0.321689			LIF	6.61729	6.58857	5.04439	9.06378	6.20747	11.901	-2.974	0.159557	0.247804
SIGLEC10	5.04439	6.45733	7.76414	5.04439	5.51328	5.04439	1.22127	0.2019	0.321689			MAP2K2	9.47376	9.58857	9.67338	9.383	9.35234	9.55711	0.147756	0.161244	0.249242
PRKCB	9.67618	8.8332	8.49406	9.96439	9.73963	9.20182	-0.634135	0.203809	0.32325			SLAMF7	5.04439	5.04439	5.04439	5.04439	7.113	6.04963	-1.02461	0.16138	0.249242
NR3C1	10.2768	9.9779	10.1748	8.55359	8.68731	10.4223	0.922088	0.204096	0.32325			CCL21	5.04439	6.1943	7.45099	5.04439	5.04439	5.04439	1.1855	0.163228	0.251398
CLCF1	7.43088	7.31294	8.10703	5.13855	6.08586	7.84867	1.25926	0.204574	0.32325			IFNAR1	10.139	9.60804	8.78163	10.4112	9.90164	10.394	-0.726082	0.165647	0.254051
STAT4	9.84436	9.50796	10.3255	9.32618	8.31003	9.79119	0.750127	0.206112	0.324783			FOXP3_delta7	7.70218	6.79293	5.04439	7.86045	8.62758	7.40511	-1.45121	0.165864	0.254051
RNASEL	7.59526	7.70887	5.04439	8.38648	7.76704	8.15245	-1.31915	0.211752	0.332753			CLDN23	5.04439	6.23494	7.61605	5.04439	5.04439	5.04439	1.25407	0.166737	0.25418
CD247	10.684	10.7946	10.8075	10.8528	10.3507	10.2237	0.286308	0.217907	0.340291			GOT1	6.82082	6.79293	5.04439	7.18082	7.07453	7.42159	-1.00626	0.166863	0.25418
SLC27A3	5.04439	6.49128	5.04439	6.15845	6.4758	6.11546	-0.723216	0.21818	0.340291			PFKFB4	5.04439	5.04439	5.04439	5.577	5.04439	6.21009	-0.5661	0.168215	0.255007
FOS	12.2231	12.3052	14.6678	10.6743	13.1067	7.54911	2.622	0.218333	0.340291			SIGLEC10	5.04439	6.45733	7.76414	5.04439	5.04439	5.21009	1.32233	0.168323	0.255007
IL12A	6.61729	6.31294	7.57652	5.80152	6.78247	5.65603	0.75558	0.219657	0.341423			HSPE1	12.4332	12.3556	11.724	12.0121	11.6704	11.3142	0.505396	0.169225	0.255469
SHMT2	9.64971	9.22488	8.51512	9.76629	9.72373	9.41663	-0.505645	0.220752	0.341533			SHMT2	9.64971	9.22488	8.51512	9.75638	9.74859	9.57319	-0.562817	0.169547	0.255469
CCL25	5.04439	6.79293	7.65452	5.13855	5.62019	5.34052	1.13086	0.220922	0.341533			IDO1	5.04439	6.15248	7.53588	5.04439	5.04439	5.04439	1.19985	0.17127	0.256906
IRF6	6.70218	6.27447	5.04439	5.04439	5.3978	5.37223	0.735537	0.222517	0.343072			CTLA4	13.3203	12.9354	12.9203	10.7411	13.3207	10.886	1.40938	0.171425	0.256906
SRC	5.04439	5.04439	5.04439	5.04439	5.3978	6.29161	-0.533543	0.223924	0.344313			LILRA1	5.04439	6.8199	8.0213	5.04439	5.04439	5.44329	1.45117	0.172495	0.257386
CXCL9	5.04439	6.76545	7.69199	5.04439	5.51328	5.60356	1.11354	0.233821	0.358567			IL10RA	12.4456	12.4237	12.222	9.8624	10.2125	12.6468	1.4565	0.172671	0.257386
CD84	10.2095	10.6723	10.1345	9.58517	10.218	10.1271	0.362034	0.235354	0.359954			HLA-E	12.6683	12.6311	12.47	12.453	12.4103	11.773	0.377666	0.173225	0.257521
TRAF5	8.28714	8.42256	7.96118	9.67943	9.22788	7.97279	-0.736405	0.236	0.359979			CD99	8.18761	8.20456	8.49406	6.75534	7.2426	8.42705	0.820414	0.180417	0.26675
CCL3/L1	7.35426	7.66493	9.05045	7.20703	11.3617	12.9117	-2.47026	0.237741	0.360243			TFB2M	8.58412	8.42256	9.41782	8.19944	8.34312	8.36304	0.506302	0.180676	0.26675
IFI30	5.04439	6.31294	8.10703	7.41984	7.81284	7.99333	-1.25388	0.237898	0.360243			FAM30A	5.04439	6.38694	7.61605	5.04439	5.32451	5.04439	1.21136	0.180872	0.26675
IL1R1	7.03233	5.04439	5.04439	9.29954	7.49466	5.57659	-1.74989	0.238063	0.360243			BCL2	9.93484	9.78611	9.67338	8.6555	9.13987	9.86604	0.577638	0.183693	0.270194
CCL22	5.04439	6.38694	7.49406	5.74999	5.04439	5.04439	1.02887	0.240077	0.362332			LPAR6	10.1004	10.0452	8.78163	10.6883	9.84399	11.1809	-0.928678	0.185351	0.271913
ITGAM	7.38025	7.17354	7.61605	10.5676	8.85723	6.98822	-1.41441	0.245997	0.370291			VAV1	10.0405	9.62343	8.97645	9.06039	9.05208	9.05668	0.490412	0.188313	0.275532
AKT2	10.1236	10.0423	10.4345	9.94447	10.1497	9.94802	0.186075	0.247151	0.371051			IKZF2	11.3722	11.1458	10.1548	5.77202	10.9799	8.64164	2.4264	0.192931	0.281548
SLAMF6	8.46771	8.57281	5.04439	9.60706	9.67289	7.98822	-1.72775	0.249425	0.373484			IFIT1	5.04439	6.31294	8.49406	5.04439	5.04439	5.04439	1.57274	0.193497	0.281634
MTCP1	5.04439	6.67972	5.04439	6.65513	6.06077	6.35647	-0.76795	0.250175	0.37363			KYAT1	5.04439	6.49128	5.04439	6.577	6.55757	5.91636	-0.82362	0.194397	0.282205
GFER	6.82082	7.42256	7.57652	6.44436	6.85723	7.22371	0.431534	0.251541	0.374691			BATF	9.62275	9.55687	9.32546	9.99618	10.4511	9.45402	-0.465415	0.198111	0.286848
NPRL3	8.08069	8.29383	8.21395	8.61608	8.49934	8.12013	-0.215696	0.254089	0.377504			MAML3	5.04439	6.6196	8.26457	5.04439	5.04439	5.52695	1.43761	0.202246	0.292075
SIRPG	8.24532	8.68706	7.99156	9.76142	9.9558	7.90395	-0.899075	0.259475	0.384508			STAT5A	10.5358	9.91364	10.0931	10.3735	10.4333	10.6695	-0.311257	0.204952	0.295216
HLA-E	12.6683	12.6311	12.47	13.3111	12.6909	12.6435	-0.292051	0.26141	0.386373			CD8A	6.78235	7.01921	5.04439	5.04439	5.04439	5.75224	1.00164	0.206902	0.297172
MAML3	5.04439	6.6196	8.26457	5.29055	5.31534	5.65603	1.22222	0.262135	0.386447			NFIL3	7.5729	7.57281	8.40659	7.95843	8.88586	11.1225	-1.47148	0.207379	0.297172
LTB	11.8732	11.9734	11.4834	14.7149	13.8337	11.0835	-1.434	0.263702	0.387237			IRF6	6.70218	6.27447	5.04439	5.04439	5.04439	5.56702	0.788409	0.208661	0.29824
IFNG	8.67093	8.85943	8.76414	5.04439	7.34682	9.20842	1.56496	0.264025	0.387237			AKT2	10.1236	10.0423	10.4345	10.0948	9.92346	10.002	0.193404	0.209205	0.298251
SLC2A11	6.74282	6.99575	5.04439	7.73681	7.07337	6.64309	-0.8901	0.26677	0.389354			PTGS1	5.04439	6.38694	7.72852	5.04439	5.04439	5.52695	1.18137	0.209767	0.298276
OAS1	7.38025	8.43133	7.65452	9.4784	9.84443	7.36437	-1.0737	0.267672	0.389354			MTHFD1L	7.52709	7.38694	7.57652	9.84772	9.24878	7.11191	-1.23929	0.210703	0.298276
TFRC	11.2768	11.1994	12.0046	11.8102	11.7829	11.8842	-0.332136	0.267818	0.389354			SIRPG	8.24532	8.68706	7.99156	9.62599	9.48713	8.12874	-0.77264	0.210832	0.298276
PTGS2	5.04439	6.73744	5.04439	5.04439	7.71169	9.85008	-1.92665	0.268406	0.389354			CD45RC	5.04439	5.04439	5.04439	5.18705	5.12381	5.83663	-0.338104	0.211915	0.299047
DGLUCY	9.13514	9.48708	7.76414	10.6481	10.2845	8.60689	-1.05105	0.268872	0.389354			STAT2	7.82082	8.22488	7.96118	7.21171	7.40202	8.09488	0.43276	0.21415	0.301436
NFATC2IP	8.39308	8.20456	5.04439	8.82037	8.59856	8.41853	-1.39848	0.269668	0.38952			NEK2	7.40579	8.73744	9.03595	9.3762	9.32216	8.82635	-0.781845	0.214735	0.301496
DHFR2	6.61729	7.08738	7.57652	7.67598	7.21656	7.55603	-0.389129	0.276676	0.397623			ICAM1	7.55018	8.08738	8.16148	8.93455	7.88109	10.7036	-1.24008	0.216446	0.303133
CD45R0	11.5125	11.8307	11.0648	11.3928	12.2155	12.0703	-0.423518	0.277331	0.397623			SELPLG	6.70218	7.1311	5.04439	6.75534	7.22263	8.44329	-1.18119	0.219065	0.30603
LIF	6.61729	6.58857	5.04439	6.39489	6.65414	10.0348	-1.61119	0.277363	0.397623			CXCL2	5.04439	6.8199	8.74644	9.57462	8.81927	7.53202	-1.77173	0.221332	0.308422
PFKL	10.3867	10.32	10.5307	10.8015	11.2236	10.2718	-0.353171	0.279084	0.39909			CD3G	9.66565	9.56884	9.03595	10.7008	10.6247	9.20216	-0.752431	0.22525	0.313098
TFB2M	8.58412	8.42256	9.41782	8.20703	8.64151	8.33651	0.413154	0.28398	0.405078			TET2	9.5897	9.08182	9.79891	9.9234	9.67243	9.81911	-0.314833	0.234317	0.324889
FOXP3	10.0075	10.0308	8.69199	10.9016	10.5666	9.51223	-0.750035	0.285618	0.406402			CD68	7.40579	7.45733	7.96118	7.48894	7.25248	5.94706	0.71194	0.236076	0.325882
NRP1	5.04439	6.70887	7.72852	5.58334	5.87173	5.04439	0.994107	0.291572	0.413027			CCR7	11.2204	10.6003	10.201	10.7235	9.64175	9.76629	0.630026	0.236206	0.325882
CXCL8	7.47979	7.63487	11.5151	9.83126	11.0002	10.7727	-1.65814	0.292071	0.413027			CLCF1	7.43088	7.31294	8.10703	5.04439	5.04439	8.29308	1.48966	0.250983	0.345412
BTBD6	7.80172	7.93538	7.83286	7.54605	7.87893	7.76156	0.127802	0.29244	0.413027			SMAD5	5.04439	7.4744	8.0213	8.32625	7.47135	8.67641	-1.3113	0.252848	0.347119
NDUFA2	7.93045	7.58857	5.04439	8.08757	8.27773	7.57659	-1.12616	0.294437	0.414822			NOD2	5.04439	6.58857	5.04439	6.01557	6.02351	8.27505	-1.21225	0.25415	0.347631
AKT1	8.2594	8.46589	8.93015	8.59068	9.19077	8.81734	-0.314448	0.300215	0.421485			NPRL3	8.08069	8.29383	8.21395	8.89893	8.51715	8.11191	-0.313174	0.254471	0.347631
IL3RA	5.04439	5.04439	5.04439	5.05609	5.51328	8.99078	-1.47565	0.30064	0.421485			GARS	10.1802	9.70526	10.5665	10.7241	10.4516	10.3552	-0.359655	0.25727	0.350594
JUN	12.137	12.0678	13.5614	11.1974	12.9938	10.3173	1.08592	0.305919	0.427837			NRP1	5.04439	6.70887	7.72852	5.04439	5.04439	6.03541	1.11919	0.257909	0.350604
CREB1	9.62275	9.58857	9.52553	9.96015	9.50167	9.74197	-0.155647	0.314482	0.438741			TBX21	7.66036	7.6196	8.74644	8.37347	8.28413	9.35591	-0.662369	0.259093	0.350648
CPT1B	8.18761	8.35041	8.63541	8.54605	8.00266	6.74349	0.627075	0.317603	0.442016			IL23R	5.04439	6.52444	5.04439	8.05699	7.76163	5.04439	-1.41659	0.259202	0.350648
CD33	5.04439	6.23494	5.04439	7.95162	5.04439	6.44858	-1.04029	0.325261	0.451576			SLC25A6	11.8835	11.5028	11.3075	12.7226	12.2233	11.4003	-0.550794	0.260875	0.352054
IL26	5.04439	7.52444	7.86602	5.04439	6.53166	5.54911	1.10323	0.327788	0.453983			SELL	11.2275	11.1525	9.62576	8.64648	11.1265	5.07764	2.38505	0.262754	0.353731
PTGS1	5.04439	6.38694	7.72852	5.04439	5.4758	5.9572	0.894154	0.336008	0.464244			DOCK2	11.0984	11.1162	11.1447	11.5591	10.9725	11.6369	-0.269731	0.268627	0.360765
MR1	7.40579	7.36879	7.96118	8.20703	7.38775	8.24099	-0.366669	0.339505	0.467944			CXCL8	7.47979	7.63487	11.5151	12.2195	9.92268	10.2258	-1.91275	0.272316	0.364837
CRLF2	5.04439	6.6196	5.04439	6.37802	5.31534	8.37615	-1.12037	0.341816	0.469435			FOXP3_delta2	10.9458	10.9538	10.2646	11.3752	12.1602	10.5756	-0.648972	0.273158	0.365086
GZMB	6.82082	7.01921	7.45099	5.82661	9.15269	15.7595	-3.14926	0.342228	0.469435			RAE1	9.15033	8.67972	9.42896	9.26571	10.1721	9.24756	-0.47546	0.27409	0.365453
IKZF2	11.3722	11.1458	10.1548	11.6625	8.87893	8.93348	1.06595	0.343098	0.469502			SLAMF6	8.46771	8.57281	5.04439	9.30492	8.82591	8.41337	-1.48643	0.278803	0.370848
PTPRC	13.8926	13.7476	14.318	13.9655	13.8745	12.9503	0.389238	0.348326	0.475519			IL16	10.7099	10.508	10.0213	10.1902	9.99068	10.2414	0.272309	0.280112	0.371441
BID	7.24532	7.1943	7.79891	7.66907	6.68731	6.68156	0.400197	0.352873	0.480579			NDUFA2	7.93045	7.58857	5.04439	8.44801	8.19983	7.48049	-1.1883	0.281544	0.371441
IL4	6.89482	6.6196	5.04439	5.04439	5.04439	6.27494	0.731699	0.359457	0.487193			ALDH8A1	7.12749	6.8979	5.04439	5.04439	5.04439	6.15856	0.940811	0.281718	0.371441
RARG	7.91275	6.79293	5.04439	7.40325	7.14674	7.87104	-0.89032	0.359597	0.487193			CTSW	5.04439	7.38694	7.69199	6.7885	7.94951	11.1577	-1.92414	0.282652	0.371441
ACOT2	7.78235	7.92299	8.67338	7.50001	7.72772	8.1248	0.342066	0.360284	0.487193			CD28	10.9588	10.4291	10.0139	9.85459	10.3062	5.73475	1.83541	0.282668	0.371441
CD40LG	10.4215	8.93538	8.83286	7.20703	7.36743	10.2117	1.13453	0.361684	0.487933			GZMB	6.82082	7.01921	7.45099	7.504	8.12918	16.7021	-3.68142	0.283339	0.371441
SP100	10.3444	10.0452	10.4178	10.3151	10.1467	9.62346	0.240673	0.368014	0.495304			STAT4	9.84436	9.50796	10.3255	7.9364	7.94951	10.5045	1.09577	0.283925	0.371441
ACVR1B	7.09646	6.58857	7.99156	5.32618	5.81284	7.88759	0.883327	0.375196	0.503784			NFATC2IP	8.39308	8.20456	5.04439	8.19635	8.46711	9.08973	-1.37039	0.287491	0.375223
IRF3	7.98229	8.07624	7.79891	8.09791	7.79012	6.5211	0.482771	0.379738	0.508688			LAIR1	6.93045	7.73744	5.04439	5.04439	5.04439	6.3314	1.09737	0.292455	0.380808
BCL2	9.93484	9.78611	9.67338	10.5328	10.0623	9.61022	-0.270338	0.384178	0.513435			IL2	5.04439	6.8199	7.53588	5.04439	5.04439	6.25984	1.01718	0.294635	0.38275
NKG7	7.09646	7.45733	7.86602	6.19744	9.2668	11.4532	-1.49922	0.385549	0.514065			IRF4	11.1023	10.4509	11.0966	11.6101	11.7195	10.7092	-0.463025	0.296793	0.384654
IKZF4	7.76272	7.8332	7.57652	8.06138	7.42755	9.17959	-0.498695	0.390088	0.518908			NR3C1	10.2768	9.9779	10.1748	9.38164	8.98402	10.4613	0.534159	0.300889	0.388227
PPAT	8.30082	8.65747	8.63541	8.35233	8.81659	9.19519	-0.256803	0.394865	0.524043			AREG	6.8583	5.04439	7.49406	5.04439	5.96461	5.60602	0.927241	0.300946	0.388227
IL10RA	12.4456	12.4237	12.222	12.5378	12.1197	11.809	0.208249	0.402862	0.533419			HK2	7.63899	7.9719	8.55634	7.21782	7.71236	7.99191	0.415049	0.30234	0.389123
PPP3CA	8.09646	7.69437	7.69199	7.74341	7.91438	8.76753	-0.314168	0.41288	0.545421			WDR45	8.08069	7.98388	8.13451	8.03298	8.19215	8.71259	-0.246211	0.30588	0.392769
OXSM	6.74282	7.01921	7.99156	6.83899	6.78247	7.07749	0.351546	0.417603	0.550389			CD6	9.80652	10.6424	10.4234	9.9401	10.3145	8.73914	0.626199	0.308397	0.395089
SMAD5	5.04439	7.4744	8.0213	6.93441	7.67909	8.78825	-0.953883	0.419717	0.551252			ALDOC	8.83028	8.77926	9.41782	7.5189	6.4586	9.69235	1.11917	0.314382	0.401831
AURKA	6.82082	6.9719	7.49406	6.91114	7.55879	7.64957	-0.277574	0.420185	0.551252			CD40	5.04439	5.04439	5.04439	5.04439	5.24755	7.53707	-0.89861	0.323752	0.412082
RPL23	14.8088	14.142	14.3539	14.3758	14.608	15.091	-0.256732	0.423366	0.554121			TNFSF13B	5.04439	6.94766	5.04439	5.83687	6.68708	6.92409	-0.803865	0.323885	0.412082
NFIL3	7.5729	7.57281	8.40659	7.14853	8.62876	10.3525	-0.859164	0.42431	0.554121			SEC22B	8.94794	8.7585	9.05045	9.02082	8.91259	9.32994	-0.168821	0.327545	0.415788
CDKN1A	10.0323	9.62343	10.4122	8.52321	8.92136	10.7237	0.633249	0.425378	0.554251			SH3BP2	7.35426	7.69437	7.86602	7.66892	7.75816	8.89487	-0.469101	0.328914	0.416466
TYK2	9.4121	9.44005	9.47268	9.7792	9.10746	8.34453	0.36455	0.429107	0.557252			FOXP3	10.0075	10.0308	8.69199	10.2927	10.9877	9.50132	-0.683805	0.329578	0.416466
NCAPH	8.93922	9.15248	9.55634	8.80152	9.84075	10.2194	-0.404529	0.429629	0.557252			TRAT1	10.3042	10.2249	9.72852	7.28907	9.01772	10.6952	1.08521	0.33871	0.426325
PIK3R2	7.06475	6.55687	5.04439	6.82661	7.07337	6.43363	-0.555866	0.430606	0.557255			GZMM	7.35426	7.29383	7.49406	7.99441	6.31511	5.04963	0.927667	0.338913	0.426325
PRICKLE3	6.99916	7.17354	5.04439	6.76304	6.94212	7.35647	-0.614846	0.432227	0.55809			CSF2	5.04439	5.04439	5.04439	5.04439	5.43276	13.3451	-2.89634	0.344514	0.431558
CTLA4	13.3203	12.9354	12.9203	14.039	13.5467	12.6808	-0.363508	0.433588	0.558587			PDCD1LG2	5.04439	5.04439	5.04439	5.16196	5.04439	7.56702	-0.880066	0.344625	0.431558
PDK1	9.20952	9.34114	9.31348	9.56668	9.15861	7.44858	0.563421	0.434978	0.559118			PPP3CA	8.09646	7.69437	7.69199	7.80481	7.94647	9.16836	-0.478937	0.350244	0.437608
HIF1A	11.2541	10.8332	11.616	10.2984	10.4507	11.6926	0.420564	0.44434	0.569871			RAI1	7.15786	6.87237	7.45099	6.5189	6.77197	7.29606	0.298095	0.352102	0.438943
MTHFR	6.96521	7.01921	7.72852	8.29506	7.75926	6.87104	-0.404136	0.44949	0.573544			IFNG	8.67093	8.85943	8.76414	5.04439	5.48399	10.387	1.79303	0.354355	0.440764
NFAT5	8.58412	8.0537	8.65452	9.1683	8.54076	8.36042	-0.259047	0.449942	0.573544			OXSM	6.74282	7.01921	7.99156	6.98012	6.94037	6.6156	0.405831	0.363255	0.450825
CD99	8.18761	8.20456	8.49406	6.66907	7.53166	8.97795	0.569183	0.450212	0.573544			RPL23	14.8088	14.142	14.3539	14.7917	14.6333	14.5179	-0.212771	0.372548	0.460724
ITGB2	10.1802	10.4659	10.1413	11.2225	10.8175	9.82021	-0.357598	0.451453	0.573846			TRIM33	10.3608	9.85943	10.114	9.9846	9.86185	10.0283	0.153157	0.373657	0.460724
PTGER2	8.01584	8.64997	8.18795	10.0374	7.49466	9.24742	-0.641905	0.453995	0.5747			NFAT5	8.58412	8.0537	8.65452	8.64422	8.48608	8.78871	-0.208891	0.373717	0.460724
IL16	10.7099	10.508	10.0213	12.0511	10.792	9.97795	-0.527314	0.454133	0.5747			PSAT1	6.70218	6.94766	7.76414	6.63285	7.05208	6.69913	0.343308	0.377703	0.464608
ITGB8	6.93045	7.29383	7.61605	7.80783	7.17039	7.5211	-0.219664	0.462376	0.583839			ADORA2A	7.09646	7.94766	8.21395	7.26571	7.93731	6.42159	0.544484	0.380588	0.467045
IRF9	10.6918	10.8724	11.5099	11.1367	10.9309	10.006	0.333494	0.478584	0.602019			CXCL10	5.04439	6.42256	5.04439	8.61216	5.64268	5.52695	-1.09015	0.381364	0.467045
RAE1	9.15033	8.67972	9.42896	8.95447	9.42509	9.53867	-0.219741	0.48005	0.602019			FCRL3	8.73277	9.88838	5.04439	5.13643	8.32216	5.04439	1.72085	0.396784	0.484862
TIMM17A	9.5729	9.23994	9.52553	9.40117	9.53622	9.72979	-0.1096	0.480677	0.602019			CXCR6	8.04863	8.21476	8.63541	5.04439	7.05772	9.31089	1.16193	0.403369	0.491443
GATA3	11.1332	11.184	11.4483	11.1944	11.006	13.2665	-0.56716	0.480984	0.602019			CDKN1A	10.0323	9.62343	10.4122	10.5651	9.64081	11.4723	-0.536726	0.403938	0.491443
UQCR10	7.82082	8.0537	8.38387	7.97985	8.21656	8.65924	-0.199088	0.482635	0.602767			TPR	9.31436	9.7585	9.12084	9.64874	9.30328	9.99099	-0.249769	0.413467	0.501939
XAF1	7.87668	8.7585	8.16148	8.79517	7.98943	6.0186	0.664486	0.48506	0.604476			RNASEL	7.59526	7.70887	5.04439	7.43236	7.28654	8.0811	-0.817159	0.416898	0.504447
MTOR	8.30082	8.06501	8.38387	8.86647	8.4422	8.03355	-0.197504	0.487788	0.606554			CXCL9	5.04439	6.76545	7.69199	5.04439	5.04439	6.78659	0.875487	0.417349	0.504447
CD8A	6.78235	7.01921	5.04439	5.04439	6.15861	6.0186	0.541449	0.490706	0.60762			CD7	10.0446	9.46162	8.97645	5.39516	9.8707	9.45	1.25559	0.438264	0.528578
STAT2	7.82082	8.22488	7.96118	9.4403	8.65833	7.33249	-0.474743	0.49077	0.60762			ACAD10	7.32778	7.8332	7.45099	7.20559	7.10212	7.69461	0.203217	0.440895	0.530175
FNIP1	9.35426	9.24492	9.60627	9.41364	9.31534	10.0545	-0.192667	0.492348	0.608257			TICAM1	8.98229	8.75151	8.91439	9.30635	9.02783	8.75658	-0.147523	0.441495	0.530175
RAG2	5.04439	6.94766	5.04439	5.09791	5.43733	5.04439	0.485603	0.494189	0.609215			MMP9	6.61729	5.04439	8.05045	5.04439	5.04439	6.92409	0.89975	0.447971	0.536793
NOTCH1	8.62818	8.77926	8.53588	7.84514	8.29934	9.0186	0.260078	0.497438	0.611902			MTCP1	5.04439	6.67972	5.04439	5.85263	5.94037	6.41062	-0.47837	0.450011	0.538078
SKP1	11.9027	11.4755	12.0702	11.6043	11.9279	12.7763	-0.286728	0.504766	0.619584			PRICKLE3	6.99916	7.17354	5.04439	6.63285	6.82591	7.62037	-0.62068	0.452422	0.5398
PCCA	7.15786	6.92299	5.04439	7.44436	7.18207	6.1706	-0.557262	0.511032	0.625932			PRKCB	9.67618	8.8332	8.49406	10.958	9.66967	8.40511	-0.676437	0.453962	0.540477
GOT1	6.82082	6.79293	5.04439	6.50778	6.85723	6.57659	-0.42782	0.513353	0.627432			IFNGR1	9.28714	9.07064	9.90644	8.9657	8.91726	9.5781	0.267722	0.460892	0.547555
STK11	8.36731	8.3224	7.93015	8.36523	8.67496	8.05812	-0.159483	0.518963	0.632936			SOS2	8.06475	8.26468	9.18795	7.35144	7.79243	8.97152	0.46733	0.475822	0.563844
CD8B	5.04439	6.73744	7.83286	6.65513	5.98276	5.04439	0.644135	0.529163	0.644002			TRAF5	8.28714	8.42256	7.96118	8.11043	8.43493	8.58421	-0.152897	0.478336	0.563844
AREG	6.8583	5.04439	7.49406	5.04439	5.04439	7.21499	0.697656	0.535569	0.650415			ITGB2	10.1802	10.4659	10.1413	9.86337	10.0046	10.4446	0.158261	0.478654	0.563844
MCAT	5.04439	6.42256	5.04439	5.04439	5.35716	5.1706	0.313066	0.540393	0.654331			PTGER2	8.01584	8.64997	8.18795	5.04439	6.113	10.0811	1.20509	0.478659	0.563844
TOLLIP	9.01584	8.78611	8.97645	8.88749	8.8315	9.52991	-0.156834	0.541082	0.654331			PIK3R2	7.06475	6.55687	5.04439	7.35698	7.04641	5.97711	-0.571496	0.481252	0.56503
TCL1A	5.04439	6.27447	5.04439	5.13855	5.35716	5.04439	0.274383	0.549541	0.663159			FASN	9.53868	8.49964	9.21395	9.83885	9.04356	9.2705	-0.300214	0.481698	0.56503
CHMP3	9.46164	9.65373	9.56646	9.59798	9.73567	9.51401	-0.0552768	0.551817	0.664504			STAT3	11.1691	10.4892	10.6498	10.1227	10.3729	11.0385	0.257984	0.492323	0.576276
LAIR1	6.93045	7.73744	5.04439	7.43623	5.04439	5.04439	0.729087	0.553264	0.664846			XCL1/2	5.04439	6.27447	5.04439	5.04439	5.10212	10.1102	-1.29782	0.494486	0.577592
TOX	8.76272	9.32711	8.40659	7.22601	9.38016	8.57659	0.437885	0.556469	0.667296			TOX	8.76272	9.32711	8.40659	10.858	9.99141	7.78234	-0.711782	0.497083	0.579409
NRL	5.04439	6.38694	5.04439	5.25403	5.31534	5.04439	0.287322	0.561993	0.672191			PPARD	7.03233	6.70887	5.04439	5.39516	5.18701	6.54712	0.5521	0.500937	0.58268
CCR5	5.04439	6.35041	5.04439	6.23541	5.9558	5.24099	-0.330999	0.563665	0.672191			TRIM22	9.98652	10.0366	9.36079	10.2694	9.39646	8.52948	0.39618	0.509206	0.591062
SOS2	8.06475	8.26468	9.18795	7.36951	7.67909	9.21281	0.418662	0.564076	0.672191			CD38	6.74282	7.50796	7.72852	5.04439	6.95859	8.00656	0.656586	0.513643	0.59497
NCAM1	5.04439	6.87237	5.04439	5.04439	5.51328	5.24099	0.387498	0.568423	0.675962			ID2	8.82082	8.82656	10.4941	8.90839	9.3672	12.5976	-0.910574	0.518433	0.599269
GLUD1/2	11.1765	11.1053	11.3724	10.8497	11.4549	11.95	-0.20014	0.574719	0.682031			IL4	6.89482	6.6196	5.04439	5.04439	5.04439	6.76952	0.566838	0.524654	0.605203
ACVR1C	6.8583	7.45733	7.61605	6.73681	7.37762	7.2833	0.17798	0.591056	0.699967			CD52	12.5147	12.6206	11.3344	11.8207	12.191	11.5257	0.310744	0.53209	0.61251
FAS	10.9326	10.9824	10.1001	10.726	10.7436	9.90937	0.21205	0.621571	0.734584			KLRD1	5.04439	7.1311	7.96118	5.04439	5.04439	7.6156	0.810761	0.542557	0.623268
COX7C	10.2095	9.90106	10.2646	9.95731	9.93005	10.2463	0.0804838	0.623989	0.735848			GATA3	11.1332	11.184	11.4483	10.574	11.4824	13.277	-0.522679	0.549244	0.629649
PTPN6	9.69184	9.71247	9.69199	10.2177	10.1105	9.25168	-0.161213	0.625946	0.735848			OAS1	7.38025	8.43133	7.65452	7.89131	8.97956	7.60602	-0.33693	0.55498	0.634915
ACAD10	7.32778	7.8332	7.45099	8.30848	7.79773	7.10606	-0.2001	0.6265	0.735848			LAT	9.42465	9.6834	9.07902	8.19326	8.90478	10.0523	0.345583	0.576499	0.65818
STAT6	10.1275	9.93229	9.62576	10.3801	9.88072	8.54564	0.293013	0.632405	0.741262			MR1	7.40579	7.36879	7.96118	7.8329	7.52125	7.76522	-0.127867	0.581834	0.662909
IFNGR1	9.28714	9.07064	9.90644	8.92573	9.26405	9.58845	0.161996	0.634337	0.742006			LTB	11.8732	11.9734	11.4834	12.973	13.3619	10.5608	-0.521915	0.588592	0.669238
PRKCD	8.28714	8.24492	8.72852	8.348	8.42263	8.24528	0.0815567	0.643039	0.74993			ACOT2	7.78235	7.92299	8.67338	8.3347	7.7754	7.6626	0.202009	0.590596	0.670146
ERAP2	9.57852	10.61	10.114	10.7409	11.9104	8.99588	-0.448267	0.643734	0.74993			PRKAB2	7.87668	7.87237	7.86602	8.00503	7.46286	8.84072	-0.231183	0.594946	0.671573
ATG7	9.17281	9.15248	9.5865	9.75816	9.2668	8.18406	0.234256	0.654984	0.760597			ITGB8	6.93045	7.29383	7.61605	7.48389	7.7754	5.04439	0.512214	0.595052	0.671573
SLC7A5	10.3994	9.72679	10.2204	9.83899	10.2764	10.6847	-0.151156	0.65773	0.760597			TOLLIP	9.01584	8.78611	8.97645	9.1055	8.80927	9.06545	-0.0672737	0.595478	0.671573
TSC2	8.64971	8.7585	8.63541	9.11837	8.71572	8.48167	-0.0907112	0.657901	0.760597			TNFSF9	7.15786	6.79293	7.93015	6.16196	5.9157	8.36304	0.48008	0.601202	0.676656
VAV1	10.0405	9.62343	8.97645	9.55171	9.53622	9.0508	0.167221	0.658209	0.760597			PYCR3	5.04439	6.10941	5.04439	5.53853	5.53346	5.73475	-0.202846	0.604309	0.678779
PPT2	5.04439	6.35041	5.04439	6.05609	5.31534	5.73131	-0.22118	0.672184	0.77518			PIK3R3	5.04439	6.92299	7.53588	7.38435	7.37061	6.14538	-0.465693	0.614796	0.689166
CXCR3	8.45554	8.40486	7.76414	7.88152	8.96259	6.97795	0.267497	0.686183	0.788989			SLC7A5	10.3994	9.72679	10.2204	9.92433	10.7407	10.1741	-0.164162	0.629045	0.70372
GZMA	7.50363	8.0308	8.0213	5.04439	9.09516	12.069	-0.884289	0.687478	0.788989			MDH2	7.96521	8.42256	8.91439	9.23596	9.03929	7.83253	-0.268538	0.631073	0.704571
IL37	5.04439	6.67972	5.04439	5.29055	5.68731	5.04439	0.248751	0.688296	0.788989			RARG	7.91275	6.79293	5.04439	5.98728	6.68708	8.89684	-0.607042	0.642385	0.715537
MMP2	5.04439	6.73744	5.04439	5.29055	5.31534	7.35647	-0.378711	0.691446	0.791015			SLC27A3	5.04439	6.49128	5.04439	5.04439	5.73015	6.88499	-0.359824	0.644305	0.715537
RAI1	7.15786	6.87237	7.45099	6.80152	7.29397	7.10606	0.093224	0.693805	0.792129			CD33	5.04439	6.23494	5.04439	5.08396	5.04439	7.58177	-0.462133	0.644756	0.715537
CDC42	12.0075	11.7758	11.8475	11.6747	11.7849	12.5145	-0.114399	0.695921	0.792962			IL1R1	7.03233	5.04439	5.04439	5.13643	9.06475	5.04439	-0.708151	0.657603	0.728341
SERINC3	11.2541	10.7196	10.4066	10.7524	10.6541	11.3965	-0.140913	0.699596	0.79458			IL21R	9.88578	9.19944	8.36079	10.2524	9.41857	8.66952	-0.298161	0.663213	0.733094
TAOK2	7.82082	8.12029	7.69199	8.33931	8.01578	7.59014	-0.104039	0.70012	0.79458			FNIP1	9.35426	9.24492	9.60627	9.8329	9.02495	9.71259	-0.121664	0.679411	0.748901
PIK3R3	5.04439	6.92299	7.53588	6.47642	6.71973	7.27494	-0.322608	0.702477	0.795677			STK11	8.36731	8.3224	7.93015	8.23896	8.14253	8.46201	-0.0745454	0.680207	0.748901
STAT5B	10.8606	10.8031	10.3608	10.9141	10.6105	10.1796	0.106781	0.707813	0.798693			CXCL1	5.04439	6.1943	7.45099	7.20559	5.04439	5.13209	0.435869	0.682729	0.750193
CXCL10	5.04439	6.42256	5.04439	5.04439	5.75144	5.0966	0.206307	0.707932	0.798693			PPT2	5.04439	6.35041	5.04439	5.70411	5.43276	5.88499	-0.194222	0.691291	0.758103
RDH14	8.38025	7.9719	7.61605	7.87552	7.84259	7.98822	0.0872915	0.717972	0.808425			DGLUCY	9.13514	9.48708	7.76414	8.91403	9.26229	8.86905	-0.219673	0.705009	0.771624
STAT5A	10.5358	9.91364	10.0931	10.1348	10.0239	10.1661	0.0725772	0.721687	0.808536			IL13	5.04439	7.1943	7.57652	5.04439	5.04439	13.066	-1.11319	0.710047	0.775611
PLCB2	9.40579	10.0366	9.68272	9.78721	10.1136	8.68788	0.178801	0.722018	0.808536			IL12RB1	8.63899	8.87237	8.38387	8.51642	8.80759	8.76952	-0.0661023	0.71416	0.778575
CALM1	9.84902	9.24989	9.34911	8.67943	9.30202	9.98566	0.160301	0.722311	0.808536			RDH14	8.38025	7.9719	7.61605	8.5312	8.22765	7.61082	-0.133821	0.721182	0.784691
CXCL2	5.04439	6.8199	8.74644	7.74341	8.32063	5.99842	-0.48391	0.723929	0.808764			PFKL	10.3867	10.32	10.5307	10.9525	10.5279	10.0514	-0.0981093	0.73246	0.795406
DHRS4	7.98229	8.21476	9.33733	8.56108	8.61158	8.82309	-0.153791	0.736339	0.820326			CD96	9.75777	9.79633	9.56646	9.0015	9.55458	11.2332	-0.222914	0.757706	0.821217
DOCK2	11.0984	11.1162	11.1447	11.3502	11.3997	10.8123	-0.0676048	0.738081	0.820326			TSC2	8.64971	8.7585	8.63541	8.34309	8.34081	9.10682	0.0842999	0.760158	0.822272
RDH5	5.04439	6.55687	5.04439	6.05609	5.9558	5.24099	-0.202407	0.73858	0.820326			UBE2F	8.68142	8.56486	8.21395	7.7885	8.71236	9.40787	-0.149501	0.77533	0.837056
GZMM	7.35426	7.29383	7.49406	6.53848	8.11662	6.98822	0.166273	0.742996	0.821512			ACSF2	5.04439	7.04229	7.53588	7.18705	6.55757	6.53707	-0.21971	0.794957	0.855126
IFNGR2	7.70218	7.45733	7.86602	8.53468	6.96934	6.9572	0.188105	0.743839	0.821512			NT5E	6.78235	7.49128	7.93015	5.7885	8.32216	8.94325	-0.28338	0.795145	0.855126
ATG14	8.50363	8.27447	8.63541	8.89936	8.13477	8.63983	-0.086818	0.743956	0.821512			CD45R0	11.5125	11.8307	11.0648	11.2163	12.0311	11.4219	-0.0870986	0.805124	0.864188
CX3CR1	5.04439	6.87237	5.04439	6.34367	5.84259	5.46338	-0.229493	0.745764	0.821921			CCR5	5.04439	6.35041	5.04439	5.04439	5.41527	5.62513	0.118136	0.812869	0.869658
ACSF2	5.04439	7.04229	7.53588	6.99099	6.88609	6.53517	-0.263231	0.750911	0.825971			CD276	5.04439	6.58857	7.53588	5.28327	6.12381	8.71036	-0.316197	0.814388	0.869658
PYCR3	5.04439	6.10941	5.04439	5.52321	5.51328	5.5211	-0.119799	0.752746	0.825971			CCL18	5.04439	6.58857	7.96118	5.04439	5.04439	8.44598	0.353128	0.814913	0.869658
FUT4	7.55018	7.79293	8.05045	7.44436	7.80531	7.93613	0.069253	0.753771	0.825971			IL3	5.04439	6.73744	7.45099	5.04439	5.04439	10.5333	-0.463084	0.825169	0.878916
TPR	9.31436	9.7585	9.12084	9.54417	9.65204	9.22371	-0.075406	0.75787	0.828875			FUT4	7.55018	7.79293	8.05045	8.17769	7.61614	7.75224	-0.0508395	0.830402	0.882799
TNFRSF10B	8.15786	8.10941	8.57652	9.12344	8.12874	7.97279	-0.127066	0.760723	0.830408			PCCA	7.15786	6.92299	5.04439	6.01557	5.90321	6.72593	0.160178	0.834095	0.885032
TNF	10.553	9.63866	12.0612	11.0334	10.5633	9.90531	0.250326	0.763863	0.832247			CCR8	8.01584	9.13647	8.99156	6.68662	9.19727	11.0527	-0.264248	0.850334	0.900544
IL23R	5.04439	6.52444	5.04439	5.58334	6.60292	5.04439	-0.205805	0.774842	0.842604			FLCN	8.11206	8.39593	8.65452	8.05017	8.11029	9.25372	-0.083891	0.852023	0.900618
CCL18	5.04439	6.58857	7.96118	5.21655	5.4758	10.676	-0.591407	0.778723	0.845215			ERAP2	9.57852	10.61	10.114	9.14925	11.731	9.89093	-0.156253	0.858702	0.905114
NEK2	7.40579	8.73744	9.03595	7.53087	8.61589	8.48892	0.181165	0.780199	0.845215			TNF	10.553	9.63866	12.0612	9.60053	10.5606	11.5778	0.171348	0.859533	0.905114
TRAT1	10.3042	10.2249	9.72852	10.5442	9.54529	10.4943	-0.108721	0.784372	0.846767			TFAM	8.8583	8.64244	9.07902	9.04503	9.01772	8.61799	-0.0336637	0.865823	0.910014
MAP2K2	9.47376	9.58857	9.67338	9.36309	9.85176	9.37027	0.0501994	0.784592	0.846767			IL4R	9.33445	9.11486	8.99156	8.61447	8.5375	10.6405	-0.117194	0.874415	0.917311
PIDD1	6.99916	6.52444	5.04439	7.31735	6.43733	5.49253	-0.226404	0.788662	0.849035			CCL23	5.04439	7.01921	5.04439	5.18705	5.04439	6.49614	0.126803	0.882352	0.923181
LRRC32	7.32778	7.21476	7.96118	8.59433	7.3364	5.87104	0.233983	0.789662	0.849035			HIF1A	11.2541	10.8332	11.616	11.0011	10.8209	11.7159	0.0551507	0.883993	0.923181
CASP8	12.7781	12.7343	13.0702	13.2197	13.4058	12.2655	-0.102776	0.794191	0.850358			CREB1	9.62275	9.58857	9.52553	9.39785	9.34889	9.90663	0.0278266	0.884992	0.923181
CCL23	5.04439	7.01921	5.04439	5.04439	5.62019	7.21499	-0.257195	0.794658	0.850358			PIDD1	6.99916	6.52444	5.04439	6.40589	5.94037	5.94706	0.0915638	0.887668	0.924239
CCR8	8.01584	9.13647	8.99156	10.0966	7.80531	8.86548	-0.207845	0.795352	0.850358			TNFRSF10B	8.15786	8.10941	8.57652	8.48642	8.20238	8.23207	-0.0256947	0.889456	0.924369
PTGDR2	6.70218	6.9719	5.04439	6.7888	5.54981	5.82595	0.184639	0.807669	0.860548			TIMP1	7.63899	7.6196	7.65452	5.66892	6.63515	10.0354	0.191208	0.892172	0.925462
IL18	5.04439	6.76545	5.04439	5.36094	5.9558	5.04439	0.164368	0.807892	0.860548			MTHFR	6.96521	7.01921	7.72852	7.45835	7.10212	7.26594	-0.0378236	0.894042	0.925675
IL13	5.04439	7.1943	7.57652	5.04439	5.51328	10.751	-0.497838	0.814929	0.86643			PTPN6	9.69184	9.71247	9.69199	10.3735	10.1986	8.72814	-0.0679512	0.902672	0.93077
HNF1A	5.04439	6.45733	5.04439	5.92282	5.98276	5.04439	-0.134621	0.8219	0.87222			MTOR	8.30082	8.06501	8.38387	7.9065	8.06895	8.6787	0.031852	0.906149	0.93077
CD68	7.40579	7.45733	7.96118	8.00754	6.60292	7.87104	0.114266	0.8239	0.872724			DHFR2	6.61729	7.08738	7.57652	7.22389	7.2426	6.69008	0.0415396	0.906157	0.93077
KLRD1	5.04439	7.1311	7.96118	6.25403	5.84259	7.37223	0.22261	0.831554	0.877953			DHRS4	7.98229	8.21476	9.33733	8.8329	8.20238	8.67182	-0.0575738	0.906256	0.93077
NOD2	5.04439	6.58857	5.04439	5.04439	6.13477	5.91476	-0.138853	0.831906	0.877953			LCK	10.715	10.6387	10.3666	10.4661	11.0787	10.0584	0.0390182	0.907334	0.93077
STAT3	11.1691	10.4892	10.6498	10.3577	10.6975	11.0636	0.0630653	0.838051	0.882809			CD27	8.01584	7.93538	5.04439	5.05699	10.3116	5.04439	0.194218	0.927585	0.949792
IL4R	9.33445	9.11486	8.99156	9.24242	8.4422	10.0642	-0.102653	0.840746	0.884019			TNFSF14_iso1	6.89482	7.87237	7.96118	6.5189	6.47557	10.0576	-0.107886	0.934588	0.955204
SELL	11.2275	11.1525	9.62576	12.6965	11.4434	8.64633	-0.260173	0.85181	0.894009			CD40LG	10.4215	8.93538	8.83286	8.45578	7.50893	11.8785	0.115502	0.939207	0.958164
FASN	9.53868	8.49964	9.21395	9.25634	9.47818	8.22805	0.0965686	0.854086	0.894756			IL12A	6.61729	6.31294	7.57652	8.03298	7.09115	5.18455	0.0660243	0.946251	0.963581
PML	9.23111	9.49964	9.94575	9.84514	9.60074	9.05324	0.0591243	0.859567	0.898657			CALM1	9.84902	9.24989	9.34911	9.29197	9.32216	9.88301	-0.016376	0.954042	0.969548
FCRL3	8.73277	9.88838	5.04439	9.12091	8.70361	6.75556	-0.304847	0.860951	0.898657			BTBD6	7.80172	7.93538	7.83286	7.80481	7.7372	8.04608	-0.00604749	0.955597	0.969548
ZAP70	11.311	11.5377	11.4646	11.9672	11.7505	10.3555	0.0800423	0.882757	0.91974			CX3CR1	5.04439	6.87237	5.04439	5.04439	5.73015	6.07764	0.0363248	0.960004	0.972184
MT2A	7.80172	7.38694	8.42896	6.42806	7.8645	9.78972	-0.154887	0.88664	0.920713			GZMA	7.50363	8.0308	8.0213	5.04439	5.10212	13.8387	-0.143152	0.963338	0.972184
PPARD	7.03233	6.70887	5.04439	6.17808	6.08586	6.24099	0.093555	0.886911	0.920713			SERINC3	11.2541	10.7196	10.4066	10.6998	10.646	11.0759	-0.013752	0.963441	0.972184
TICAM1	8.98229	8.75151	8.91439	8.61608	9.02878	8.94143	0.0206327	0.892269	0.924597			FAS	10.9326	10.9824	10.1001	11.6072	10.4581	10.012	-0.0207331	0.971975	0.97825
TRIM33	10.3608	9.85943	10.114	10.3162	9.79012	10.1444	0.0277908	0.902032	0.933024			IFNGR2	7.70218	7.45733	7.86602	8.03988	8.20747	6.72593	0.0174194	0.972972	0.97825
MFN2	8.79207	8.74449	9.22677	8.69994	8.74358	9.42232	-0.0341703	0.90866	0.936754			CD200	8.32778	8.14183	8.10703	8.73634	7.37965	8.50132	-0.0135555	0.976037	0.97956
CD276	5.04439	6.58857	7.53588	5.21655	5.75144	7.80867	0.130726	0.908913	0.936754			SLC2A11	6.74282	6.99575	5.04439	6.499	5.89061	6.44329	-0.0166442	0.98058	0.982347
CD6	9.80652	10.6424	10.4234	9.17808	10.9464	10.5395	0.0694424	0.912033	0.938278			COX7C	10.2095	9.90106	10.2646	10.4264	10.1498	9.78977	0.00304128	0.989453	0.989453
NDUFA6	9.96521	9.60804	9.42896	9.19985	9.3978	10.5526	-0.0493351	0.918033	0.942756
TBX21	7.66036	7.6196	8.74644	6.74999	8.4567	8.61354	0.0687264	0.926683	0.949219
XCL1/2	5.04439	6.27447	5.04439	5.04439	5.58543	5.60356	0.0432906	0.927858	0.949219
ALDH8A1	7.12749	6.8979	5.04439	6.81412	6.73567	5.73131	-0.07044	0.929305	0.949219
CD28	10.9588	10.4291	10.0139	10.8204	10.8062	9.65924	0.0386538	0.938662	0.956113
IL21R	9.88578	9.19944	8.36079	9.25403	9.78055	8.54911	-0.0458926	0.939398	0.956113
HDAC7	8.76272	8.93538	8.97645	9.41571	9.25024	7.90395	0.0348796	0.945919	0.96104
ADORA2A	7.09646	7.94766	8.21395	8.33057	8.19942	6.84867	-0.0402	0.948183	0.961633
ID2	8.82082	8.82656	10.4941	7.61248	9.07023	11.2426	0.0720453	0.954728	0.966556
CD38	6.74282	7.50796	7.72852	8.31292	6.51328	7.05812	0.0316575	0.961151	0.968835
MDH2	7.96521	8.42256	8.91439	8.30402	8.67496	8.36831	-0.0150394	0.962042	0.968835
SDHB	9.74782	9.36422	9.78163	9.33713	9.4758	10.0422	0.0128471	0.962059	0.968835
PIK3C3	9.3738	9.12571	9.52553	9.75816	9.37254	8.92013	-0.00859661	0.976015	0.980568
IKBKE	9.5329	10.123	8.96118	10.4178	9.71169	8.4261	0.0205056	0.977139	0.980568
TRIM22	9.98652	10.0366	9.36079	11.3196	10.0125	8.08229	-0.0101661	0.9921	0.993837
TNFSF14_iso1	6.89482	7.87237	7.96118	7.88749	6.4567	8.37615	0.00268015	0.996998	0.996998

[truncated: 18 more sheets: Figure 4b Nano Heatmap, Figure 4c ECAR_1, Figure 4d ECAR_OCR, Figure 4e Lactate, Figure 4f HIF1A, Figure 5a VH298, Figure 5b Rapamycin_1, Figure 5d DP v fold change exp, Figure 5e CD3973 v cell no exp, Figure 6a CD27CD70_1, Figure 6b CD27CD70_2, Figure 6c Clonality_bulk , Figure 6d Clonality by CD73, Supp 2a_Ki67, Supp 4 Naive_Mem, Supp 5b_CD39 genotype, Supp 5c_CD39 genotype exp, Supp Fig 7 HIF1A targets]
